# Supplementary material for: Blinded Predictions and Post Hoc Analysis of the Second Solubility Challenge Data: Exploring Training Data and Feature Set Selection for Machine and Deep Learning Models
Source: J Chem Inf Model. 2023 Feb 9;63(4):1099–113. doi: 10.1021/acs.jcim.2c01189 (PMC9976279; doi:10.1021/acs.jcim.2c01189)
Supplement: Supplementary file 1 — ci2c01189_si_001.zip [file ci2c01189_si_001.zip]

Archive with 4 entries (3 files):
- datasets/
- datasets/Loose_set.csv
- datasets/Tight_set.csv
- datasets/Training_sets.csv
