# Supplementary material for: Blinded Predictions and Post Hoc Analysis of the Second Solubility Challenge Data: Exploring Training Data and Feature Set Selection for Machine and Deep Learning Models
Source: J Chem Inf Model. 2023 Feb 9;63(4):1099–113. doi: 10.1021/acs.jcim.2c01189 (PMC9976279; doi:10.1021/acs.jcim.2c01189)
Supplement: Supplementary file 1 — ci2c01189_si_001.zip [file ci2c01189_si_001.zip › datasets/Loose_set.csv]

ID	Name	SMILES	Solubility	RDKit	RDKit	RDKit	RDKit	RDKit	RDKit	RDKit	RDKit	RDKit	RDKit	RDKit	RDKit	RDKit	RDKit	RDKit	RDKit	RDKit	RDKit	RDKit	RDKit	RDKit	RDKit	RDKit	RDKit	RDKit	RDKit	RDKit	RDKit	RDKit	RDKit	RDKit	RDKit	RDKit	RDKit	RDKit	RDKit	RDKit	RDKit	RDKit	RDKit	RDKit	RDKit	RDKit	RDKit	RDKit	RDKit
ID	Name	SMILES	Solubility	MaxEStateIndex	MinEStateIndex	MaxAbsEStateIndex	MinAbsEStateIndex	qed	MolWt	HeavyAtomMolWt	ExactMolWt	NumValenceElectrons	NumRadicalElectrons	MaxPartialCharge	MinPartialCharge	MaxAbsPartialCharge	MinAbsPartialCharge	FpDensityMorgan1	FpDensityMorgan2	FpDensityMorgan3	BCUT2D_MWHI	BCUT2D_MWLOW	BCUT2D_CHGHI	BCUT2D_CHGLO	BCUT2D_LOGPHI	BCUT2D_LOGPLOW	BCUT2D_MRHI	BCUT2D_MRLOW	BalabanJ	BertzCT	Chi0	Chi0n	Chi0v	Chi1	Chi1n	Chi1v	Chi2n	Chi2v	Chi3n	Chi3v	Chi4n	Chi4v	HallKierAlpha	Kappa1	Kappa2	LabuteASA	PEOE_VSA1	PEOE_VSA10	PEOE_VSA11
mol-184i	Amantadine	NC12CC3CC(CC(C3)C1)C2	-2.19	6.320833333333334	0.3003472222222221	6.320833333333334	0.3003472222222221	0.5620664127719119	151.253	134.11699999999996	151.136099544	62.0	0.0	0.0161841120166209	-0.3250304809663282	0.3250304809663282	0.0161841120166209	0.8181818181818182	1.181818181818182	1.4545454545454546	14.788664374609148	9.531930652599888	2.4812762939386284	-2.547052669565885	2.5391930577737005	-2.5529934767248026	5.038956757069664	0.0003654170496191	1.940003547175709	150.02758609770032	7.474691494688164	7.052041763877789	7.052041763877789	5.234894785954589	5.023569920549402	5.023569920549402	5.279927863931453	5.279927863931453	4.08560419816215	4.08560419816215	4.1776335683594965	4.1776335683594965	-0.04	6.473203017832648	1.820089738360236	68.34612729382405	5.733667477162185	0.0	0.0
mol-203i	Amiodarone	CCCCc1oc2ccccc2c1C(=O)c1cc(I)c(OCCN(CC)CC)c(I)c1	-10.4	13.58803155563572	0.0153483082820931	13.58803155563572	0.0153483082820931	0.1676472462674973	645.3190000000002	616.0870000000002	645.0236897880001	166.0	0.0	0.1967504089898484	-0.4900306764557738	0.4900306764557738	0.1967504089898484	1.064516129032258	1.7419354838709675	2.3870967741935485	126.91372281423516	9.980847793714858	2.230022633544854	-2.1877900876363165	2.3305541214811227	-2.2768004465860696	14.1137206389141	0.1033197889368639	1.8888647726408168	1017.4182948418052	22.38010440969447	18.341736496353597	22.656733078706235	14.993932260492077	10.888744028304076	13.046242319480395	7.4734361391367825	9.797817503911748	5.461660913120074	7.064249090033275	3.6482951301721394	5.727816628805918	-1.13	24.51120506816552	11.651596931772383	211.53743162157704	14.053923621703872	23.69966135831351	5.783244946364939
mol-208i	Amodiaquine	CCN(CC)Cc1cc(Nc2ccnc3cc(Cl)ccc23)ccc1O	-5.49	10.16416715903278	0.3229798266107793	10.16416715903278	0.3229798266107793	0.5980257885078599	355.8690000000001	333.6930000000001	355.1451400039999	130.0	0.0	0.1197240107154488	-0.5076211478974259	0.5076211478974259	0.1197240107154488	1.08	1.88	2.64	35.495691603569846	10.11603087900477	2.086139389622644	-2.192692352123665	2.292456571533984	-2.2169116428308144	6.309009018358768	0.2906612683434532	1.9078862505736285	877.9443065405388	17.81119030894213	14.459727756585751	15.215656702604209	12.100886748174158	8.458921184121934	8.83688565713116	5.949864776865439	6.3863005573374245	4.351653123387808	4.586750226175547	2.863772515772078	3.0301160708133743	-2.2999999999999994	17.520698585454607	7.722207642285875	152.62171624311483	10.423315998847038	5.749511833283905	0.0
mol-660i	Bisoprolol	CC(C)NCC(O)COc1ccc(COCCOC(C)C)cc1	-2.09	9.80023836754044	-0.5126230275423098	9.80023836754044	0.2371491559706877	0.5778484804828311	325.449	294.201	325.225308472	132.0	0.0	0.1189590999596232	-0.4908490887721884	0.4908490887721884	0.1189590999596232	1.0434782608695652	1.7391304347826086	2.347826086956522	16.52691646100484	10.20190374905498	2.05684945228782	-2.1482061742208587	2.1281730626074467	-2.346722563923177	5.264103816344312	0.0142663980669781	2.197160040297925	405.9875417580352	17.07913950137325	14.748944257151669	14.748944257151669	10.96923425058676	8.29577261226737	8.29577261226737	6.143858579572016	6.143858579572016	3.075046783778657	3.075046783778657	1.8377482603719355	1.8377482603719355	-1.14	19.905745654162853	11.404093667892145	139.49544011658094	24.633904860247185	18.460360185545124	0.0
mol-678i	Bromocriptine	CC(C)C[C@H]1C(=O)N2CCC[C@H]2[C@]2(O)O[C@](NC(=O)[C@@H]3C=C4c5cccc6[nH]c(Br)c(c56)C[C@H]4N(C)C3)(C(C)C)C(=O)N12	-5.5	14.433114371922647	-2.0113083455691885	14.433114371922647	0.1039384051320848	0.4563272246110119	654.6059999999999	614.2860000000001	653.2212814800001	230.0	0.0	0.2807848386211556	-0.3490205970285948	0.3490205970285948	0.2807848386211556	1.255813953488372	2.0232558139534884	2.744186046511628	79.91873157114777	9.79386620767134	2.7151784308745546	-2.4871764531790808	2.4861225593423857	-2.708662228138914	9.10269005258288	-0.3219037780745494	1.2481002604805718	1568.3942370441405	30.58469300083838	25.315955395880056	26.90195193499476	20.36857082315698	15.471892946868902	16.264891216426253	13.684115825159031	14.477114094716384	10.253525721401704	10.93039208311698	8.147243609812522	8.720947495939289	-2.7299999999999995	29.00710808132363	9.88713201406148	259.4513360996284	20.307204250644723	12.08368165829592	0.0
mol-690i	Buprenorphine	CO[C@]12CC[C@@]3(C[C@@H]1[C@@](C)(O)C(C)(C)C)[C@H]1Cc4ccc(O)c5c4[C@@]3(CCN1CC1CC1)[C@H]2O5	-6.07	12.194759175275047	-0.908615205341396	12.194759175275047	0.0293934240362816	0.686738022566705	467.6500000000003	426.3220000000002	467.303558792	186.0	0.0	0.1652409550221425	-0.5042466597391788	0.5042466597391788	0.1652409550221425	1.1470588235294117	1.911764705882353	2.588235294117647	16.556462167296615	9.32857193988297	2.8194708447066223	-2.751901221556287	2.7759423686822755	-2.8281295837999423	5.629743748826213	-0.31212177602947	1.4741729986745256	1056.9457048800473	23.888540578131742	21.48620001324428	21.48620001324428	16.016587629811113	13.553134539386743	13.553134539386743	13.79486419769349	13.79486419769349	11.85681989028796	11.85681989028796	9.580256519994688	9.580256519994688	-1.3	21.9403902009094	6.330274445991157	203.36547646305277	19.68678069728151	11.70501719873199	11.49902366656781
mol-824i	Chlorprothixene	CN(C)CC/C=C1/c2ccccc2Sc2ccc(Cl)cc21	-5.99	6.208828376515214	0.7983710212480057	6.208828376515214	0.7983710212480057	0.6542213588943051	315.869	297.725	315.084848256	108.0	0.0	0.0412470510789041	-0.3090916887158916	0.3090916887158916	0.0412470510789041	1.0476190476190477	1.809523809523809	2.619047619047619	35.495691719079936	9.95814920479903	2.199397401015552	-2.222351008924329	2.4553410606398933	-2.118560610142322	7.992200412158461	0.4170728982056583	2.062890975135638	691.3677237596133	14.819626477379408	12.266442074863152	13.838867601809334	10.147867045540844	7.070193049946118	8.264654103883071	5.448453192059507	6.968665929018319	3.553702321641033	4.940617762659572	2.5303842327718327	3.7888957228084914	-1.2199999999999998	14.706242135858965	6.266454204965884	135.16892574867748	4.899909730850478	0.0	0.0
mol-883i	Clofazimine	CC(C)N=c1cc2n(-c3ccc(Cl)cc3)c3ccccc3nc-2cc1Nc1ccc(Cl)cc1	-9.05	6.172510551470527	0.1301993379996626	6.172510551470527	0.1301993379996626	0.2749298454816666	473.40700000000015	451.2310000000002	472.122152064	164.0	0.0	0.0900147742474992	-0.3537102689764508	0.3537102689764508	0.0900147742474992	0.8484848484848485	1.5151515151515151	2.212121212121212	35.49678505521518	10.09869820065012	2.1640891301319343	-2.202339571644638	2.3059813832802925	-2.161041293502783	6.304618974542654	0.8055455168518506	1.8034503309429024	1469.6398244257894	22.949018510446816	18.25782377036272	19.76968166239963	15.974366886035767	10.757289905296233	11.513218851314686	8.12515673108404	8.998028292028009	5.302657102963571	5.80660973364254	3.88393028736067	4.135906602700154	-3.3399999999999985	21.502813864413945	8.891337736154783	202.05918606446951	9.883888251797686	0.0	0.0
mol-923i	Curcumin	COc1cc(/C=C/C(=O)CC(=O)/C=C/c2ccc(O)c(OC)c2)ccc1O	-5.36	11.929398258550949	-0.3472421159821952	11.929398258550949	0.006622873763858	0.5481228320623274	368.3850000000001	348.22500000000014	368.12598836	140.0	0.0	0.162918644467687	-0.5042543435663183	0.5042543435663183	0.162918644467687	0.8148148148148148	1.2222222222222223	1.5925925925925926	16.477050169603668	10.096400737248564	2.056185601576352	-2.0329049045710987	2.272025950728504	-2.0144775364421004	6.104423630737159	-0.1213933170124751	1.9588614829982387	822.0399999194264	19.811190308942127	15.008029825938175	15.008029825938175	12.922253953220077	8.084748487013046	8.084748487013046	5.638641501457053	5.638641501457053	3.679371064943775	3.679371064943775	2.263683901851912	2.263683901851912	-3.54	19.780378892165626	9.238837190939822	156.53237245425527	19.68678069728151	0.0	34.5645372258655
mol-971i	Danazol	C#C[C@]1(O)CC[C@H]2[C@@H]3CCC4=Cc5oncc5C[C@]4(C)[C@H]3CC[C@@]21C	-6.1	11.075594510391138	-0.9088588382884016	11.075594510391138	0.1135741843033508	0.7210430866196731	337.46300000000014	310.24700000000007	337.20417910400005	132.0	0.0	0.162309704369507	-0.3770338698968007	0.3770338698968007	0.162309704369507	1.24	2.04	2.84	16.459027857879676	9.462327078314171	2.6319562021571272	-2.5800679684381373	2.6685157272986637	-2.5414193156217286	5.5707388229758985	-0.0974841239305277	1.5319846700877746	801.194381990157	17.449382989376332	15.21652456490737	15.21652456490737	11.91158036151885	9.759733317157632	9.759733317157632	9.394049305057951	9.394049305057951	8.665479099986475	8.665479099986475	7.13647503854675	7.13647503854675	-1.5299999999999998	15.703697309398914	4.796470926146428	149.4111683415793	9.629622331814057	5.601050810983688	5.760247418874442
mol-983i	Didanosine	O=c1[nH]cnc2c1ncn2[C@H]1CC[C@@H](CO)O1	-1.24	11.47522053728899	-0.2588378422356592	11.47522053728899	0.0110531620055431	0.7521450742487874	236.231	224.135	236.090940244	90.0	0.0	0.2783909708982955	-0.3936764802089412	0.3936764802089412	0.2783909708982955	1.5294117647058822	2.411764705882353	3.176470588235294	16.526001264780472	10.224403594147656	2.2700485636616365	-2.129277612605667	2.2877989466095383	-2.1444224341274234	5.683206365956797	-0.0206751148070226	2.016013441752289	590.4936898575354	11.828062645816686	9.036072383245706	9.036072383245706	8.292024997884274	5.458792390264785	5.458792390264785	4.02837957901656	4.02837957901656	2.9641836838478897	2.9641836838478897	2.0994484276712355	2.0994484276712355	-1.7300000000000002	10.425630003932902	3.935096028973356	96.0793240018818	14.827368869587964	6.22790117073487	11.16387793838399
mol-1042i	Diflunisal	O=C(O)c1cc(-c2ccc(F)cc2F)ccc1O	-4.99	13.519591364323508	-1.3223427395649614	13.519591364323508	0.0684259259259261	0.8607824582304969	250.2	242.13599999999997	250.044150556	92.0	0.0	0.3389917986343628	-0.5070521235567077	0.5070521235567077	0.3389917986343628	1.0555555555555556	1.7777777777777777	2.388888888888889	19.145455065176424	10.016844696622172	2.128380092897238	-2.05907775555573	2.277095939519933	-1.9724398358569957	5.921125526468691	0.069352108948508	2.575667363709463	623.6285760476572	13.284092571446669	9.022706042619989	9.022706042619989	8.486071002992368	5.005369957166288	5.005369957166288	3.661249034737413	3.661249034737413	2.4690984589629457	2.4690984589629457	1.5984658036932646	1.5984658036932646	-2.43	12.03823173683162	4.444356970002065	100.93449985024588	10.213054789681411	22.94740500707269	0.0
mol-1065i	Diphenhydramine	CN(C)CCOC(c1ccccc1)c1ccccc1	-3.21	6.08337962962963	0.0160648148148143	6.08337962962963	0.0160648148148143	0.784550440095116	255.361	234.19299999999996	255.162314292	100.0	0.0	0.1075960446403084	-0.3674598626034434	0.3674598626034434	0.1075960446403084	0.8421052631578947	1.3157894736842106	1.736842105263158	16.486879102723645	10.014798875356696	2.133640509637402	-2.199226458830525	2.2493336817162093	-2.1952471274784098	5.293298735581403	0.0687024179870682	2.144605562449218	427.6354425907047	13.501789232183626	11.620528409422803	11.620528409422803	9.270856947829095	6.633749826242627	6.633749826242627	4.875473769921051	4.875473769921051	3.027662328414849	3.027662328414849	1.9936928907532845	1.9936928907532845	-1.6399999999999997	13.783863566244705	7.073267029461437	115.18658679725432	9.636772684650529	6.103966387748303	0.0
mol-1191i	Etoxadrol	CC[C@]1(c2ccccc2)OC[C@H]([C@@H]2CCCCN2)O1	-1.96	6.339027777777778	-0.5366529667422524	6.339027777777778	0.1809778911564623	0.9072863538720756	261.3649999999999	238.18099999999995	261.172878976	104.0	0.0	0.1946260664827139	-0.3430669931813161	0.3430669931813161	0.1946260664827139	1.263157894736842	2.1052631578947367	2.789473684210526	16.745426403787846	9.997790992071078	2.4382826989352697	-2.3082828593635965	2.382510360709413	-2.4454950217734246	5.208490814429128	-0.1817073549259528	1.7451929870504903	402.4697770522772	13.131545744180547	11.600589152374395	11.600589152374395	9.339265163677693	7.446027899206119	7.446027899206119	5.496194290853802	5.496194290853802	4.298785183873876	4.298785183873876	3.156688250383469	3.156688250383469	-0.9000000000000001	13.1002227667632	5.613519332328618	114.84611459902638	14.790514511606428	6.103966387748303	5.7871111525705965
mol-1198i	Ezetimibe	O=C1[C@H](CC[C@H](O)c2ccc(F)cc2)[C@@H](c2ccc(O)cc2)N1c1ccc(F)cc1	-4.94	13.323693681736057	-0.8067231928992402	13.323693681736057	0.1055654761904758	0.5702138618789355	409.4320000000001	388.2640000000001	409.148949972	154.0	0.0	0.23264472265504	-0.5079666233885607	0.5079666233885607	0.23264472265504	0.8666666666666667	1.4333333333333331	2.033333333333333	19.14352117160732	9.779393198263758	2.4795706195435114	-2.4756041698185154	2.460486963578281	-2.5490863602474683	6.027732668324085	-0.130568543417633	1.546077089914234	1019.8265077961432	21.250347897697548	16.08028562319968	16.08028562319968	14.435560745775549	9.749263724168673	9.749263724168673	7.472218610708536	7.472218610708536	5.559223598032564	5.559223598032564	3.961376033059673	3.961376033059673	-3.2499999999999987	20.04030435703693	8.24084081632653	172.57030714496705	15.11296452053189	17.383953515375694	0.0
mol-1230i	Fentiazac	O=C(O)Cc1sc(-c2ccccc2)nc1-c1ccc(Cl)cc1	-5.84	11.109910766775846	-0.8625229556843299	11.109910766775846	0.0392261904761903	0.7505488019376827	329.8080000000001	317.712	329.027727304	110.0	0.0	0.3082418593103435	-0.480963590643879	0.480963590643879	0.3082418593103435	1.0454545454545454	1.7272727272727273	2.363636363636364	35.49569176555016	10.107280028896644	2.1616074109914947	-2.000987342454391	2.341342670691156	-1.9893078799345991	7.151473575767949	-0.1356666364056714	2.0881279260188315	797.2860773381176	15.526733258565956	11.492147448830051	13.064572975776231	10.631030293135234	6.661332654205771	7.855793708142725	4.734234835994662	6.25429237259231	3.147524101917683	4.503925308847976	2.146408668487994	3.352467778679621	-2.1699999999999995	14.754207358363436	6.298047864630509	136.39450909089769	5.106527394840706	5.007623696852765	0.0
mol-1536i	Iopanoic Acid	CCC(Cc1c(I)cc(I)c(N)c1I)C(=O)O	-5.49	11.071726977828169	-0.7396097883597881	11.071726977828169	0.3365803476946336	0.428417314500305	570.9340000000001	558.838	570.8002226240001	94.0	0.0	0.3063170565762629	-0.4810180810269573	0.4810180810269573	0.3063170565762629	1.411764705882353	2.0	2.4705882352941178	126.91474074868674	9.967235751791083	2.200630586691028	-2.150120488657025	2.3104378629828544	-2.16971260802439	14.115469566470138	-0.1413104991235687	3.1438610082464185	448.83295075875424	13.162772227887023	9.135619674933476	15.608114548462442	7.879116515310282	5.026534943582551	8.262782380347033	3.6939571190688634	7.097087629431992	2.593022337011724	5.680194537831273	1.488143829457373	5.299738000128661	0.6800000000000002	15.736561085972848	6.732833152520825	141.3372746038634	10.84019487200289	0.0	0.0
mol-1600i	Itraconazole	CCC(C)n1ncn(-c2ccc(N3CCN(c4ccc(OC[C@H]5CO[C@](Cn6cncn6)(c6ccc(Cl)cc6Cl)O5)cc4)CC3)cc2)c1=O	-8.98	12.801515820728524	-1.1585013349296522	12.801515820728524	0.0644793970223824	0.1743942883815827	705.6470000000002	667.3430000000001	704.2393070560003	256.0	0.0	0.3501012080231817	-0.4907908063582895	0.4907908063582895	0.3501012080231817	0.9183673469387756	1.5918367346938775	2.224489795918368	35.496838488757845	10.056852809280432	2.453771636153095	-2.3710796252091164	2.402557103258479	-2.460909498386213	6.346739198365689	-0.1902995470363651	0.9252982702044732	1907.319691394515	33.9592439110677	27.361089428399968	28.872947320436875	23.81363204971345	16.40760222475177	17.16353117077022	12.301757421764195	13.145393328976787	9.150017714269008	9.69782382554505	6.240378005685441	6.792838919976671	-4.359999999999999	33.15173603468026	14.242160394904474	293.884457068995	24.010408323101103	43.98707681575133	0.0
mol-1767i	Miconazole	Clc1ccc(COC(Cn2ccnc2)c2ccc(Cl)cc2Cl)c(Cl)c1	-5.82	6.365387412166513	-0.2863783383723863	6.365387412166513	0.2863783383723863	0.4616906207935435	416.1350000000001	402.0230000000001	413.986023788	130.0	0.0	0.1022521868425039	-0.3668665556654227	0.3668665556654227	0.1022521868425039	0.96	1.68	2.32	35.499020978433215	10.094767581467485	2.173378573527167	-2.2052090470129917	2.3112772363541776	-2.1243863861509293	6.351619641514232	0.0280627552091554	1.826992247398341	852.2873328004229	17.811190308942127	13.002249627770045	16.025965411843863	12.024877143252588	7.489207558424719	9.00106545046163	5.460689966893137	7.147961781318322	3.700343453711726	4.849713005833396	2.4187707915108905	3.412008337033825	-1.229999999999999	18.55779640619558	8.434163357217534	165.60580790040453	9.303962601591405	6.103966387748303	0.0
mol-1769i	Mifepristone	CC#C[C@]1(O)CC[C@H]2[C@@H]3CCC4=CC(=O)CCC4=C3[C@@H](c3ccc(N(C)C)cc3)C[C@@]21C	-5.22	12.169554587724438	-0.9136036181447884	12.169554587724438	0.2209061633912825	0.6395257442251707	429.6040000000001	394.3240000000002	429.26677936	168.0	0.0	0.1558041091928166	-0.3776612068106211	0.3776612068106211	0.1558041091928166	1.09375	1.84375	2.53125	16.286000154450093	9.509716220784473	2.620952611765908	-2.533975024360043	2.661688035007269	-2.5057537083048227	5.92666325345933	-0.1143946012645118	1.6691166225706533	1066.6143469067176	22.672997628507925	19.87122510328662	19.87122510328662	15.270805714029754	12.175028102037896	12.175028102037896	10.755530844922422	10.755530844922422	9.03010003887869	9.03010003887869	7.381018208616034	7.381018208616034	-2.31	21.53125141484778	7.631144053139787	192.137355986436	10.006437125691184	5.601050810983688	5.783244946364939
mol-1957i	Omeprazole	COc1ccc2[nH]c(S(=O)Cc3ncc(C)c(OC)c3C)nc2c1	-3.7	12.680257542831948	-1.3282853048626857	12.680257542831948	0.2772124590576974	0.7692390365670643	345.4240000000001	326.27200000000005	345.11471246800005	126.0	0.0	0.1973031180216627	-0.496683562342977	0.496683562342977	0.1973031180216627	1.2083333333333333	2.0	2.708333333333333	32.19727912980618	10.13355479533362	2.1579900764053583	-2.109899347299539	2.2578561350266586	-2.0468162555718044	7.836007108619995	0.406901366470132	1.900572833941512	920.8299213789109	17.26722023457211	14.04392821080042	14.860424791728146	11.528407103102724	7.443492497782771	8.762424390769594	5.46104893925831	6.827466466577103	3.9017431666317632	5.06202398658572	2.6061450233687737	3.706211926416468	-2.41	16.447862009987272	6.604258967706701	142.2446734747762	14.457704428547306	11.49902366656781	5.156436481820707
mol-2166i	Pioglitazone	CCc1ccc(CCOc2ccc(CC3SC(=O)NC3=O)cc2)nc1	-6.2	11.588954461894335	-0.3366340883386687	11.588954461894335	0.2111869285253365	0.8252539098127764	356.44700000000006	336.2870000000001	356.1194635	130.0	0.0	0.2859456866612067	-0.493193236605904	0.493193236605904	0.2859456866612067	1.12	1.88	2.48	32.16672870210412	10.097277054818608	2.308333051575393	-2.085406043078379	2.2345271917403258	-2.2488069582566528	8.149274483526195	-0.1184701451094226	1.4692122407891937	744.269451387341	17.648053602125596	14.02743603561861	14.843932616546336	12.135361590784806	8.30809598360393	9.187748794858829	5.841075773509387	7.01660443953235	4.032613321522031	5.014012207794475	2.5490693420359603	3.408747017202477	-2.34	17.481981873183322	8.160013239239413	150.73141270671883	4.736862953800049	5.749511833283905	0.0
mol-2220i	Procaine	CCN(CC)CCOC(=O)c1ccc(N)cc1	-2.3	11.632566137566137	-0.2942998866213149	11.632566137566137	0.2942998866213149	0.6038456847188672	236.315	216.15499999999997	236.15247788	94.0	0.0	0.3376671998076124	-0.4607322661997622	0.4607322661997622	0.3376671998076124	1.2352941176470589	1.8235294117647056	2.3529411764705883	16.533377793210168	10.188056066387508	2.067495696595525	-2.1693002539530064	2.0627210633021744	-2.2743294727795336	5.8923049375815495	0.0466252858638828	2.3694575785961214	344.94202439465573	12.673362107437434	10.478888647122004	10.478888647122004	8.168233757796584	5.919862625123017	5.919862625123017	3.78481038205634	3.78481038205634	2.6814843342163037	2.6814843342163037	1.5098109339343555	1.5098109339343555	-1.5499999999999998	13.51472491909385	6.909922945262059	102.36078961703996	15.370440161812713	6.606881964512918	0.0
mol-2444i	Quinine	C=C[C@H]1CN2CC[C@@H]1C[C@H]2[C@H](O)c1ccnc2ccc(OC)cc12	-3.06	11.151855158730156	-0.503544973544974	11.151855158730156	0.1775472411186693	0.8776016184783941	324.4240000000001	300.232	324.183778008	126.0	0.0	0.1191244457687318	-0.4967429396078586	0.4967429396078586	0.1191244457687318	1.4166666666666667	2.2916666666666665	3.0	16.46532652922872	9.733491935974572	2.417618062118928	-2.50269969292064	2.417007461998577	-2.544132574965526	5.834889374235313	-0.0444414349291766	1.6870853618182944	760.3873010425311	16.681433796945207	14.058925674792736	14.058925674792736	11.707039898056808	8.682990361275793	8.682990361275793	6.97439365893587	6.97439365893587	5.8194843766095925	5.8194843766095925	4.44430603425086	4.44430603425086	-1.91	15.60801064990268	6.187607918654215	142.3134262032049	9.843390348640757	5.749511833283905	0.0
mol-2475i	Raloxifene	O=C(c1ccc(OCCN2CCCCC2)cc1)c1c(-c2ccc(O)cc2)sc2cc(O)ccc12	-6.82	13.646561069128603	-0.0834430301173625	13.646561069128603	0.0834430301173625	0.3186643298109016	473.5940000000001	446.3780000000002	473.166079344	174.0	0.0	0.194627578231176	-0.5079662370651968	0.5079662370651968	0.194627578231176	0.8823529411764706	1.588235294117647	2.323529411764706	32.13353353627033	9.97251802764918	2.2174662800631832	-2.2564704440319336	2.41110747805582	-2.3277836309032924	7.224421061995114	0.1036280584966392	1.388562281124227	1288.7427847062916	23.492988584816832	18.866986087283184	19.68348266821091	16.58052003591841	11.631836890877432	12.448333471805158	8.637786814971674	9.689985656294912	6.271602432405646	7.473230519090227	4.449269241922649	5.687564345698693	-3.3499999999999988	22.442611749321717	9.872688730478911	202.40469359956137	14.94991774348146	23.85541746436463	5.783244946364939
mol-2497i	Rifabutin	COC1C=COC2(C)Oc3c(C)c(O)c4c(c3C2=O)C2=NC3(CCN(CC(C)C)CC3)NC2=C(NC(=O)C(C)=CC=CC(C)C(O)C(C)C(O)C(C)C(OC(C)=O)C1C)C4=O	-4.09	14.70864260377138	-1.9674693839819164	14.70864260377138	0.0164462204351827	0.2630753883136941	847.0190000000003	784.5229999999999	846.4415088040003	332.0	0.0	0.3121080515092678	-0.5067330601835489	0.5067330601835489	0.3121080515092678	0.9836065573770492	1.6557377049180328	2.278688524590164	16.70613647266306	9.781237675313552	2.5425053018772887	-2.3812355168888133	2.500067985718078	-2.503936248514444	6.341633128386944	-0.1602284604600709	1.4908639254314913	2112.1706332610893	44.8772217407223	37.12049197579818	37.12049197579818	28.64509758999961	21.25238152568361	21.25238152568361	18.022302775417284	18.022302775417284	12.966205422202624	12.966205422202624	9.273280346518897	9.273280346518897	-4.83	45.69129117327369	17.504165990091828	357.47937089704834	49.80052093858545	28.962889402741855	0.0
mol-2571i	Saquinavir	CC(C)(C)NC(=O)[C@@H]1C[C@@H]2CCCC[C@@H]2CN1C[C@@H](O)[C@H](Cc1ccccc1)NC(=O)[C@H](CC(N)=O)NC(=O)c1ccc2ccccc2n1	-5.92	13.82941552563531	-1.2990377762802912	13.82941552563531	0.0565712660543675	0.1975020712188346	670.855	620.455	670.3842687	262.0	0.0	0.2700630467973434	-0.3896351979620376	0.3896351979620376	0.2700630467973434	0.9387755102040816	1.6326530612244898	2.346938775510204	16.27078119284141	9.722862659927625	2.4171107202274684	-2.466609798913573	2.3857931898888887	-2.6076456940527213	5.986875554979618	-0.1330169477118332	1.3531975435934802	1625.6024314296826	35.13081678632151	28.73089982444753	28.73089982444753	23.357195600660937	17.394416406729412	17.394416406729412	14.707099894608367	14.707099894608367	9.673452417546752	9.673452417546752	7.2642115304966435	7.2642115304966435	-4.35	35.94382325882064	15.907355493348836	287.9614492327174	26.790560684021884	11.735768823996422	0.0
mol-2642i	Sulfadimethoxine	COc1cc(NS(=O)(=O)c2ccc(N)cc2)nc(OC)n1	-3.74	12.218167989417989	-3.786995464852608	12.218167989417989	0.0098554421768704	0.7870878791639985	310.3350000000001	296.223	310.073575928	112.0	0.0	0.3209486862469191	-0.4807748645823739	0.4807748645823739	0.3209486862469191	1.0952380952380951	1.761904761904762	2.333333333333333	32.23327134571254	10.319156980431092	2.160691079936768	-2.0924045938856426	2.204269308299351	-2.1425602760217477	7.923192778864799	0.3527496129715985	2.3363061545836903	709.172688016295	15.457819157813608	11.399770258456988	12.216266839384714	9.941020132781029	5.798146295019061	7.281309542613452	3.956779374419237	5.639181615828755	2.5031723867297093	3.8738073159588033	1.4955262591464988	2.487664005772605	-2.5500000000000003	14.850737505038955	5.833949888961301	121.53529674829684	15.207393384762284	0.0	5.817862777835028
mol-2694i	Tamoxifen	CC/C(=C(\c1ccccc1)c1ccc(OCCN(C)C)cc1)c1ccccc1	-7.52	5.87098820026174	0.692414393800577	5.87098820026174	0.692414393800577	0.4505726789966775	371.524	342.29200000000014	371.224914548	144.0	0.0	0.1189033312305009	-0.4922644944709209	0.4922644944709209	0.1189033312305009	0.7142857142857143	1.25	1.7857142857142858	16.477564073801485	9.88076682180318	2.1249395124783543	-2.1681057449852266	2.3435768561106136	-2.1889487244379646	5.98085220926278	0.2611505744063251	1.9959473772927907	880.7355335102352	19.769373945685235	17.059685998178228	17.059685998178228	13.685871848001629	9.90684881871516	9.90684881871516	7.115272621558707	7.115272621558707	4.790265908287313	4.790265908287313	3.348420112266566	3.348420112266566	-2.839999999999999	19.908794575753564	9.910993617354528	168.6489043143239	9.636772684650529	12.356393797796825	0.0
mol-2706i	Telmisartan	CCCc1nc2c(C)cc(-c3nc4ccccc4n3C)cc2n1Cc1ccc(-c2ccccc2C(=O)O)cc1	-6.73	11.71013875880624	-0.9207855830474492	11.71013875880624	0.3065147689126837	0.243238592025165	514.6290000000004	484.3890000000004	514.2368762	194.0	0.0	0.3358157670780982	-0.4776232778211001	0.4776232778211001	0.3358157670780982	0.8717948717948718	1.6153846153846154	2.358974358974359	16.365652564123128	9.98491043343907	2.1739126620010523	-2.118827422993879	2.309091634177696	-2.0535174454892746	5.956390133038399	0.0697448789456047	1.4222648056159974	1844.1413674143123	27.095282880388787	22.34854038017806	22.34854038017806	18.93989204342511	13.275008530676056	13.275008530676056	10.05585435667136	10.05585435667136	7.405649567693385	7.405649567693385	5.457941822912321	5.457941822912321	-4.709999999999999	24.61676715699595	9.873860440409691	226.75392523128775	14.240726690423417	11.648808995999854	0.0
mol-2718i	Terfenadine	CC(C)(C)c1ccc(C(O)CCCN2CCC(C(O)(c3ccccc3)c3ccccc3)CC2)cc1	-7.74	12.057986732217811	-0.968232608183612	12.057986732217811	0.1277603315496296	0.396948940512948	471.6850000000001	430.3570000000003	471.313729552	186.0	0.0	0.1174815307197514	-0.3884207348813768	0.3884207348813768	0.1174815307197514	0.7714285714285715	1.2857142857142858	1.7714285714285714	16.28564134772964	9.717898248378168	2.409044862101433	-2.4208459536155207	2.415343994101653	-2.4406330950082267	5.368452223612088	-0.0146073198440109	1.317281345957648	992.9311441153958	24.89069428924487	21.52899256183973	21.52899256183973	16.780860207396294	13.12531853622071	13.12531853622071	11.144381434592226	11.144381434592226	7.719571089142092	7.719571089142092	5.477087555206358	5.477087555206358	-2.459999999999999	25.62749040845494	11.07416336780592	210.99725115424363	15.11296452053189	5.601050810983688	0.0
mol-2755i	Thiabendazole	c1ccc2[nH]c(-c3cscn3)nc2c1	-3.97	4.443796296296297	0.8402314814814816	4.443796296296297	0.8402314814814816	0.6572828314318541	201.254	194.198	201.036068224	68.0	0.0	0.1575398641444619	-0.3366167979553031	0.3366167979553031	0.1575398641444619	1.2142857142857142	2.142857142857143	2.9285714285714284	32.1333935809372	10.311300711867553	2.0459692646840413	-1.8447975497271496	2.1893824928827565	-1.7723529796566295	7.074123717867941	1.2744979496585591	2.2440947752499047	520.5285963600785	9.38046888862398	7.266777096601536	8.083273677529261	6.932652990377572	4.2664492075725695	5.209258249154632	2.976242260003058	3.694928558052375	2.064315434119366	2.650783962373008	1.4035848643755615	1.9402513762824565	-1.6799999999999995	7.698702287693893	2.9198356996713994	84.458981510615	4.9839785209472085	5.693927994848461	5.824404497999927
[truncated: 1,281 more columns]
