# Supplementary material for: Blinded Predictions and Post Hoc Analysis of the Second Solubility Challenge Data: Exploring Training Data and Feature Set Selection for Machine and Deep Learning Models
Source: J Chem Inf Model. 2023 Feb 9;63(4):1099–113. doi: 10.1021/acs.jcim.2c01189 (PMC9976279; doi:10.1021/acs.jcim.2c01189)
Supplement: Supplementary file 1 — ci2c01189_si_001.zip [file ci2c01189_si_001.zip › datasets/Tight_set.csv]

ID	Name	SMILES	Solubility	RDKit	RDKit	RDKit	RDKit	RDKit	RDKit	RDKit	RDKit	RDKit	RDKit	RDKit	RDKit	RDKit	RDKit	RDKit	RDKit	RDKit	RDKit	RDKit	RDKit	RDKit	RDKit	RDKit	RDKit	RDKit	RDKit	RDKit	RDKit	RDKit	RDKit	RDKit	RDKit	RDKit	RDKit	RDKit	RDKit	RDKit	RDKit	RDKit	RDKit	RDKit	RDKit	RDKit	RDKit	RDKit	RDKit
ID	Name	SMILES	Solubility	MaxEStateIndex	MinEStateIndex	MaxAbsEStateIndex	MinAbsEStateIndex	qed	MolWt	HeavyAtomMolWt	ExactMolWt	NumValenceElectrons	NumRadicalElectrons	MaxPartialCharge	MinPartialCharge	MaxAbsPartialCharge	MinAbsPartialCharge	FpDensityMorgan1	FpDensityMorgan2	FpDensityMorgan3	BCUT2D_MWHI	BCUT2D_MWLOW	BCUT2D_CHGHI	BCUT2D_CHGLO	BCUT2D_LOGPHI	BCUT2D_LOGPLOW	BCUT2D_MRHI	BCUT2D_MRLOW	BalabanJ	BertzCT	Chi0	Chi0n	Chi0v	Chi1	Chi1n	Chi1v	Chi2n	Chi2v	Chi3n	Chi3v	Chi4n	Chi4v	HallKierAlpha	Kappa1	Kappa2	LabuteASA	PEOE_VSA1	PEOE_VSA10	PEOE_VSA11
mol-001ii	Acetazolamide	CC(=O)Nc1nnc(S(N)(=O)=O)s1	-2.38	10.704977796674225	-3.824175170068027	10.704977796674225	0.1078935185185188	0.6318586926732331	222.251	216.203	221.988132052	72.0	0.0	0.2668537466795803	-0.3007462541560122	0.3007462541560122	0.2668537466795803	1.5384615384615383	2.1538461538461537	2.5384615384615383	32.24798770653748	10.716643479787637	2.1454787517993927	-1.9002949045682147	2.1734425926389007	-2.110221023732906	7.907717150159776	-0.1137401590845335	2.938691458826851	422.3524682639893	10.060477932315068	6.513018912508858	8.14601207436431	5.892865415757243	3.032745770156533	5.395561829005821	2.0993176423790123	4.811973693691262	0.9328171861807086	3.0815095121098466	0.5258473654376647	1.905360262383568	-1.06	10.023752093802344	3.358498923079408	78.02145102207903	5.316788604006331	0.0	0.0
mol-002ii	Acetylsalicylic_Acid	CC(=O)Oc1ccccc1C(=O)O	-1.67	10.611948223733938	-1.1140277777777776	10.611948223733938	0.0160185185185182	0.5501217966938848	180.159	172.09499999999997	180.042258736	68.0	0.0	0.3390037868773102	-0.4775395271554559	0.4775395271554559	0.3390037868773102	1.3076923076923077	1.9230769230769231	2.4615384615384617	16.53611122125433	10.182282381035344	2.104306980957856	-2.031132091947013	2.169834556812805	-2.063000061964296	5.913065796110142	-0.1314143424403056	3.0435273546341013	343.2228677267164	9.844934982691242	6.981359543650052	6.981359543650052	6.109060905280622	3.617453647867332	3.617453647867332	2.3949556783206725	2.3949556783206725	1.3711546649445037	1.3711546649445037	0.8871712192374142	0.8871712192374142	-1.84	9.249605734767025	3.7092512583454575	74.75705264447721	9.843390348640757	11.3129633249809	0.0
mol-003ii	Alclofenac	C=CCOc1ccc(CC(=O)O)cc1Cl	-4.4	10.449372965248235	-0.8834939268917441	10.449372965248235	0.0402199074074074	0.7852220850465939	226.659	215.571	226.039671892	80.0	0.0	0.3073156945099844	-0.4879885692934529	0.4879885692934529	0.3073156945099844	1.6	2.333333333333333	2.8666666666666667	35.495691384520086	10.139944929871286	2.048346114210201	-2.061290768339939	2.250976400650696	-2.002548927150376	6.3166003320195045	-0.1357273072504345	2.7767172318985907	374.0958253198427	11.259148545064338	8.072396069755058	8.828325015773514	7.1302289553358	4.371149693140128	4.749114166149355	2.934968865618986	3.342168992359592	1.7083285450100456	2.0036981102270834	1.0946857656854625	1.3523800708952494	-1.48	11.59396449704142	5.413038093450929	92.93907796792408	9.843390348640757	12.356393797796825	0.0
mol-004ii	Ambroxol	Nc1c(Br)cc(Br)cc1CN[C@H]1CC[C@H](O)CC1	-3.87	9.46892480818978	-0.1035799844629212	9.46892480818978	0.1035799844629212	0.7086826591926151	378.1080000000002	359.96400000000017	375.978587396	100.0	0.0	0.0541007209800629	-0.3975499120428346	0.3975499120428346	0.0541007209800629	1.2222222222222223	1.8888888888888888	2.555555555555556	79.9197636032603	9.928078396615794	2.185958823772325	-2.262085838905656	2.282654271493773	-2.3382375874791785	9.10839296780441	0.116266219442505	1.9383068439879392	417.697425480486	13.12095586463014	10.125427793399282	13.29742087162869	8.5585506480638	6.208314113367266	7.794310652481971	4.84675917481739	6.6167716027836	3.457875976248639	4.5718010724296665	2.318549359440954	3.6322587326570015	-0.1	14.312082528484645	6.3691492374890055	124.3992486108435	16.156983476009223	0.0	0.0
mol-005ii	Aripiprazole	O=C1CCc2ccc(OCCCCN3CCN(c4cccc(Cl)c4Cl)CC3)cc2N1	-6.64	11.54706748439649	0.080907681224716	11.54706748439649	0.080907681224716	0.6149801508040519	448.39400000000006	421.17800000000017	447.148032464	160.0	0.0	0.2242150924234093	-0.4935197501380828	0.4935197501380828	0.2242150924234093	1.0	1.8333333333333333	2.6666666666666665	35.49826287843537	10.030337608057792	2.192800222751801	-2.36182877642441	2.325892281587791	-2.4632561672203246	6.43264810939709	-0.1159325722097588	1.1543969516664407	898.0121087625582	20.924074484064487	17.00202214494933	18.51388003698624	14.597356788324024	10.568791114657497	11.32472006067595	7.824330846087763	8.609495445837593	5.758419358128084	6.567346235473263	4.017137067374732	4.43219956801867	-1.949999999999999	21.28845752915276	9.90458795852269	187.44232758419403	14.953561288656855	5.749511833283905	0.0
mol-006ii	Atovaquone	O=C1C(O)=C(C2CCC(c3ccc(Cl)cc3)CC2)C(=O)c2ccccc21	-6.07	12.876204874971108	-0.4351622994876971	12.876204874971108	0.0663367311945357	0.7624360043780399	366.84400000000016	347.6920000000001	366.102272148	132.0	0.0	0.2279831111883586	-0.5038123151280473	0.5038123151280473	0.2279831111883586	0.7692307692307693	1.3076923076923077	1.9230769230769231	35.49569165990563	9.719812938864868	2.371367654018408	-2.312775596272404	2.4154420686270464	-2.2792765052403525	6.3014211085754965	0.0913780295066122	1.5571493631961495	903.2395331906188	18.25878406613483	14.243604466079365	14.99953341209782	12.558550648063802	8.929898229999077	9.307862703008306	7.066212616857297	7.502648397329282	5.607976165930601	5.859952481270086	4.210727945525723	4.336716103195465	-2.3899999999999992	17.045406495849907	6.729772936343945	156.8571973094496	5.106527394840706	0.0	11.542409818021117
mol-007ii	Atrazine	CCNc1nc(Cl)nc(NC(C)C)n1	-3.69	5.726967750062987	0.1936111111111116	5.726967750062987	0.1936111111111116	0.8018633186326394	215.688	201.576	215.093773128	78.0	0.0	0.2284970869222608	-0.3543182635074518	0.3543182635074518	0.2284970869222608	1.2142857142857142	1.8571428571428568	2.4285714285714284	35.49570124224513	10.403312066001153	2.039543556466545	-2.0871596956586504	2.0925963733403847	-2.1412727245392453	6.279519949990562	0.86588493203921	2.831956367804246	301.78315486014867	10.55204176387779	8.504062309885276	9.25999125590373	6.613392202930193	4.534658867758374	4.912623340767602	3.0810228346371997	3.4190845365286058	1.3607873809962805	1.529818231941984	0.9100064857776696	1.0701148058523666	-1.1	10.977519379844964	4.95024333881867	88.3180482284173	10.633577208012662	0.0	0.0
mol-008ii	Baclofen	NCC(CC(=O)O)c1ccc(Cl)cc1	-1.78	10.527246927577616	-0.837592592592592	10.527246927577616	0.0537027588813301	0.8026316327602355	213.664	201.568	213.055656304	76.0	0.0	0.3035124956383034	-0.4812136810991959	0.4812136810991959	0.3035124956383034	1.4285714285714286	2.0	2.4285714285714284	35.495691037100464	9.96007940398428	2.127431798653576	-2.1171363346788663	2.199298363132916	-2.1563117150865905	6.30086976570525	-0.136939511080165	2.782977187746648	310.402966410215	10.55204176387779	7.611741536483899	8.367670482502353	6.6302289553358005	4.305053781112119	4.683018254121346	3.082039597478802	3.5184753779507862	2.046947477345725	2.2989237926852093	1.2829985791968497	1.408986736866592	-1.06	11.017279752704791	4.97980295758765	87.49008435321755	10.84019487200289	0.0	0.0
mol-009ii	Barbital,Buta-	CCC(C)C1(CC)C(=O)NC(=O)NC1=O	-2.22	11.775694444444444	-1.0945833333333337	11.775694444444444	0.0874074074074076	0.6791427219817272	212.249	196.121	212.116092372	84.0	0.0	0.3276321616212475	-0.276813531680065	0.3276321616212475	0.276813531680065	1.1333333333333333	1.6	1.9333333333333331	16.197656097189924	9.702762896402284	2.513509606535227	-2.3687543282264545	2.3525297870432085	-2.638436980604543	6.1883518909452695	-0.1480479258178601	3.1053348201628164	291.78936172707694	11.637828201504696	9.21630870295431	9.21630870295431	6.984434885828627	5.154413082910465	5.154413082910465	3.871574357463557	3.871574357463557	3.2758001418141878	3.2758001418141878	2.029272031318153	2.029272031318153	-1.39	11.683475385745776	4.001506645563586	88.6021895712172	0.0	5.41499046939678	0.0
mol-010ii	Benzthiazide	NS(=O)(=O)c1cc2c(cc1Cl)NC(CSCc1ccccc1)=NS2(=O)=O	-4.84	12.39155725987977	-4.152251241615193	12.39155725987977	0.1600568357508285	0.7498958613046711	431.94800000000015	417.8360000000002	430.983496608	138.0	0.0	0.2855901579980608	-0.3411743864565105	0.3411743864565105	0.2855901579980608	1.1538461538461535	1.8461538461538465	2.5	35.49569455846019	10.23994718300372	2.2820841106691026	-2.189806281455609	2.342119451121419	-2.2408879684006	7.989168935926459	0.5958078187755576	1.832628290345574	1084.619737294899	18.94938298937633	13.21593181764633	16.42135050644796	12.165651790741686	7.255621628894079	11.77466944700476	5.440243957823837	9.93542085764075	3.4781945506389467	7.223112954118196	2.3386258987126727	5.60767298418916	-1.59	19.17934645910088	7.199584377061623	160.31049591877957	5.316788604006331	15.62658673679282	0.0
mol-011ii	Bromazepam	O=C1CN=C(c2ccccn2)c2cc(Br)ccc2N1	-3.39	11.65727202223482	-0.1162003968253966	11.65727202223482	0.1093320105820103	0.8791762540409915	316.158	306.07800000000003	315.00072404	94.0	0.0	0.2455714212785058	-0.3238397436703982	0.3238397436703982	0.2455714212785058	1.2105263157894737	2.1052631578947367	2.8947368421052637	79.91873110755216	10.046863681204249	2.181574435428955	-2.091937267899754	2.250410333621621	-2.128408287504863	9.103006876475815	-0.1143734958969392	2.1951789491913214	667.6462238772622	13.242276208189782	9.929198619986936	11.51519515910164	9.237183443017884	5.795009029901174	6.588007299458527	4.117894526245812	5.033570055037502	2.7991137707034355	3.292365409420475	1.968969523860289	2.33005478431777	-2.01	12.045931158579348	4.932259981020239	118.2713948713214	5.316788604006331	6.544756405912575	0.0
mol-012ii	Candesartan_cilexetil	CCOc1nc2cccc(C(=O)OC(C)OC(=O)OC3CCCCC3)c2n1Cc1ccc(-c2ccccc2-c2nn[nH]n2)cc1	-6.79	13.390098087942848	-1.1440263481413748	13.390098087942848	0.1634178926544474	0.1409102496279744	610.6710000000002	576.3990000000002	610.253982808	232.0	0.0	0.5111460014966	-0.464935724651936	0.5111460014966	0.464935724651936	0.9555555555555556	1.7333333333333334	2.466666666666667	16.79582114017599	9.978592814326063	2.246773215372533	-2.220802287582773	2.312278971151355	-2.2644472756071505	6.022266632098586	-0.0913750084534733	1.222997079290457	1762.6183384983417	31.17478686069153	25.14085868805394	25.14085868805394	21.99553493609094	15.122850367178629	15.122850367178629	10.78341784833494	10.78341784833494	7.694214275840069	7.694214275840069	5.61360080265364	5.61360080265364	-5.26	29.79580586906637	13.581235805681796	259.21223667879013	18.9474518152002	6.103966387748303	0.0
mol-013ii	Carbamazepine	NC(=O)N1c2ccccc2C=Cc2ccccc21	-3.22	11.75297052154195	-0.4735185185185171	11.75297052154195	0.4735185185185171	0.7483634501218209	236.274	224.17799999999997	236.094963004	88.0	0.0	0.3234221961741316	-0.3508838374482669	0.3508838374482669	0.3234221961741316	0.8333333333333334	1.2777777777777777	1.7222222222222223	16.16253966335363	10.135516398413	2.205637273293315	-2.2204683351434498	2.351027673517261	-2.31590398168609	6.042905677902124	0.2557766369179098	2.305250789577583	596.9467906495954	12.535169427003234	9.706314847049708	9.706314847049708	8.770856947829097	5.729003813978893	5.729003813978893	4.124612648148249	4.124612648148249	3.018151561343786	3.018151561343786	2.2109625427574167	2.2109625427574167	-2.549999999999999	10.59432558024975	4.035866968245452	105.1491359502972	5.733667477162185	0.0	0.0
mol-014ii	Carbazole	c1ccc2c(c1)[nH]c1ccccc12	-5.19	3.377962962962963	1.2117592592592594	3.377962962962963	1.2117592592592594	0.5282988537541025	167.21099999999998	158.13899999999998	167.073499288	62.0	0.0	0.0464351877874698	-0.3545105382525832	0.3545105382525832	0.0464351877874698	0.6153846153846154	1.0769230769230769	1.6153846153846154	14.6887068194289	10.151961491516452	1.9964080081968052	-1.8710877674009652	2.2351992075848197	-1.624745560902163	6.064432732924086	1.5465012733592889	2.642438259907001	512.8841359099093	8.673362107437432	7.118802153517008	7.118802153517008	6.449489742783178	4.404700538379252	4.404700538379252	3.21616756396542	3.21616756396542	2.413639337538266	2.413639337538266	1.7990560042049326	1.7990560042049326	-1.7599999999999991	6.723420195142431	2.361749127986134	76.00389260398168	4.9839785209472085	0.0	0.0
mol-015ii	Carbendazim	COC(=O)Nc1nc2ccccc2[nH]1	-4.56	10.864683484504914	-0.5379109977324259	10.864683484504914	0.3870833333333336	0.7209846494716929	191.19000000000003	182.118	191.069476528	72.0	0.0	0.4131899633669292	-0.4525718571728732	0.4525718571728732	0.4131899633669292	1.5	2.2857142857142856	3.0	16.53815997240173	10.31130071186758	2.04392186122374	-1.9641262536249355	2.12446910948274	-2.1128405121016773	5.8548799567481975	0.1864622264519259	2.3104906039484137	430.77993566168885	9.966255326250886	7.573111253186189	7.573111253186189	6.792024997884274	4.091060445617311	4.091060445617311	2.719140878856039	2.719140878856039	1.795234820785533	1.795234820785533	1.1597055997762205	1.1597055997762205	-2.04	8.55346898338668	3.3706725661083032	80.09668979514488	9.720841474747257	0.0	0.0
mol-016ii	Cefmenoxime	CO/N=C(\C(=O)N[C@@H]1C(=O)N2C(C(=O)O)=C(CSc3nnnn3C)CS[C@H]12)c1csc(N)n1	-3.27	12.852450003149409	-1.217870631085819	12.852450003149409	0.0880246132735309	0.1720266491485049	511.57100000000014	494.4350000000002	511.0514776440002	174.0	0.0	0.3521585022149329	-0.4765606782786838	0.4765606782786838	0.3521585022149329	1.4848484848484849	2.272727272727273	2.878787878787879	32.16802531033686	10.025648599585583	2.540282750834611	-2.489998455314719	2.4104791391834204	-2.706797304324062	8.005500686579058	-0.1497400710405212	1.493369380985209	1176.036513383572	23.69794165489025	17.159061436378305	19.608551179161484	15.811769505687858	9.199605512585318	12.11361167347436	6.685446145001531	9.622618258464817	4.655392308581985	7.765788312735044	3.191331891282115	6.074017396083138	-3.18	22.99420710384157	9.358638622830217	198.14749803482584	20.994572059745856	29.91647849129853	10.843243482610037
mol-017ii	Cefprozil	C/C=C/C1=C(C(=O)O)N2C(=O)[C@@H](NC(=O)[C@H](N)c3ccc(O)cc3)[C@H]2SC1	-1.68	12.50232546684116	-1.1737766963208884	12.50232546684116	0.0461277504829091	0.5450750848987173	389.4330000000001	370.2810000000001	389.104541708	142.0	0.0	0.3524649575419635	-0.5079666252286738	0.5079666252286738	0.3524649575419635	1.3703703703703705	2.037037037037037	2.6296296296296298	32.16663699428787	10.007003122057675	2.536892714008592	-2.4898215911197754	2.403205147090834	-2.705642704292203	7.998452674290143	-0.1504061519285387	1.7379852245863512	849.0579977661422	19.71481399176481	14.455243421438135	15.271740002365862	12.84544301049907	8.235022449236084	9.28377723921674	6.144267539636927	7.249260045218875	4.400645295982389	5.702821522496789	3.048311777607252	4.366851103920452	-2.78	18.994733071859827	7.453069069184643	159.26557050154196	21.263510870849927	28.9041056176044	0.0
mol-018ii	Celecoxib	Cc1ccc(-c2cc(C(F)(F)F)nn2-c2ccc(S(N)(=O)=O)cc2)cc1	-5.89	13.125483518272116	-4.60591713382884	13.125483518272116	0.1376510348234279	0.7541053298167572	381.3790000000001	367.2670000000001	381.075882348	136.0	0.0	0.4346985350089906	-0.2325048492225931	0.4346985350089906	0.2325048492225931	1.0	1.5769230769230769	2.076923076923077	32.23311662631952	10.094578821622823	2.3491476268048674	-2.085321262938278	2.3297472288710828	-2.1196166849161284	7.88760342523463	-0.1408892358178757	2.160670373157657	1038.352309274621	19.11251969619285	13.526568173315448	14.343064754243173	12.05368002394561	7.431011521006022	8.977330998927583	5.729316679572381	7.290739737039967	3.756951161479829	4.686182394891396	2.423419691271623	2.9388595172454783	-2.649999999999999	18.150392143132244	6.257288917142293	147.47998201558556	0.0	0.0	5.693927994848461
mol-019ii	Cephradine	CC1=C(C(=O)O)N2C(=O)[C@@H](NC(=O)[C@H](N)C3=CCC=CC3)[C@H]2SC1	-1.18	12.335907029478458	-1.118725661497127	12.335907029478458	0.026549527345884	0.4985490439835023	349.4120000000001	330.26000000000005	349.1096270880001	128.0	0.0	0.3521148806800689	-0.4765611911664806	0.4765611911664806	0.3521148806800689	1.4583333333333333	2.208333333333333	2.833333333333333	32.16663677010399	9.969796475929096	2.53467239283886	-2.4899083712655816	2.3964811364678624	-2.710591599960219	7.998327734629752	-0.1503459657631606	1.6784524742148716	697.4360923398415	17.430356941388638	13.190192580742396	14.006689161670122	11.413591357920932	7.690996439235423	8.739751229216079	5.998097023401305	7.103089528983253	4.37749263123819	5.80167732568074	3.0590817992920165	4.35183770254201	-2.06	16.785786144559395	6.445711150935106	143.17857681515488	16.156983476009223	23.154593784320497	0.0
mol-020ii	Chlorpropamide	CCCNC(=O)NS(=O)(=O)c1ccc(Cl)cc1	-3.17	11.702011999244142	-3.8273711892164255	11.702011999244142	0.0059736394557818	0.8794576573550539	276.745	263.641	276.033540956	94.0	0.0	0.3281933782005821	-0.3373302270295465	0.3373302270295465	0.3281933782005821	1.2941176470588236	1.8823529411764703	2.411764705882353	35.49569159403843	10.364338857478277	2.16134147850612	-2.0724865977357942	2.1301522627897884	-2.3912159313063293	7.89664135181298	0.2455861516865301	2.750346436287121	484.7774036992921	12.88890505706126	9.23457227399628	10.80699780094246	7.953525587537065	5.0167153823594814	6.8778431029631015	3.3153198514693174	5.434157873350821	1.8865581911247349	3.4854266185273266	1.0693263565321167	2.123794595298412	-1.2699999999999996	13.793572790845518	5.880636953668724	105.21646016364002	5.316788604006331	0.0	0.0
mol-021ii	Cholic_Acid,Deoxy-	C[C@H](CCC(=O)O)[C@H]1CC[C@H]2[C@@H]3CC[C@@H]4C[C@H](O)CC[C@]4(C)[C@H]3C[C@H](O)[C@@]21C	-4.62	11.465255889392791	-0.7069075883054616	11.465255889392791	0.0590634841899722	0.6591620960204871	392.58000000000015	352.2600000000001	392.29265976	160.0	0.0	0.3028502567198083	-0.4812302620820646	0.4812302620820646	0.3028502567198083	1.0357142857142858	1.7857142857142858	2.5	16.365289946972155	9.434340285988371	2.6318976549959685	-2.620921829391296	2.67905495999356	-2.584007894520998	5.661091436056813	-0.1745965656774535	1.5625279212635272	605.412568486979	20.26722023457211	17.939759042346225	17.939759042346225	13.174411604617962	11.754444350465103	11.754444350465103	11.296200311141256	11.296200311141256	10.316808654585063	10.316808654585063	8.7124914408296	8.7124914408296	-0.6100000000000001	20.654249196120062	7.265299929479606	169.6538184014664	15.319582184522115	0.0	0.0
mol-022ii	Cilostazol	O=C1CCc2cc(OCCCCc3nnnn3C3CCCCC3)ccc2N1	-4.93	11.418943786641766	0.0895696474091078	11.418943786641766	0.0895696474091078	0.755913406639335	369.4690000000002	342.25300000000016	369.216475104	144.0	0.0	0.2242130347643238	-0.4935883136998973	0.4935883136998973	0.2242130347643238	1.148148148148148	2.037037037037037	2.925925925925926	16.47677951451318	9.953529579551706	2.1938269132019284	-2.2180268994459738	2.28384279845336	-2.183895410490872	5.934905313799806	-0.1159360971371798	1.2218802755815938	782.4293018024434	18.476480726871788	15.69292663273809	15.69292663273809	13.29282633568371	10.117526534725927	10.117526534725927	7.504214849202302	7.504214849202302	5.517183990615853	5.517183990615853	4.010847254062169	4.010847254062169	-2.44	17.94818379637724	8.499674795088241	159.02944857448043	10.05365155780638	5.749511833283905	5.824404497999927
mol-023ii	Cimetidine	CN=C(NC#N)NCCSCc1nc[nH]c1C	-1.52	8.427130295299937	0.5037500000000004	8.427130295299937	0.5037500000000004	0.2346588097545297	252.347	236.219	252.115715512	92.0	0.0	0.2039428522558868	-0.3547517477349958	0.3547517477349958	0.2039428522558868	1.7058823529411764	2.5294117647058822	3.117647058823529	32.16649129761502	10.38648272608045	2.004052010262762	-2.057152521689601	2.108601057447065	-2.351383385383553	7.98054837328817	0.930264029908538	2.1309410302229006	405.17377615680056	12.510225400620904	9.948559689713006	10.765056270640732	8.274386907679233	5.199365063468043	6.354065601847294	3.262609981657467	4.367781697180005	2.109848456823776	3.0802088940534382	1.1752178591245963	2.0503461820649704	-1.6800000000000002	13.38527415143603	7.570081043458362	104.9255428821442	10.30076712495354	0.0	6.19315609577884
mol-024ii	Ciprofloxacin	O=C(O)c1cn(C2CC2)c2cc(N3CCNCC3)c(F)cc2c1=O	-3.57	14.607685185185185	-1.2751022303881248	14.607685185185185	0.1372078136810284	0.8932298763507215	331.34700000000004	313.2030000000001	331.13321965599994	126.0	0.0	0.3407230786793809	-0.4774970228339016	0.4774970228339016	0.3407230786793809	1.25	1.9583333333333333	2.583333333333333	19.142215575448983	10.090180914172366	2.276383401328505	-2.297744100277084	2.377072792466539	-2.434891581648179	5.932587448237474	0.0694556947879951	1.948598124702446	882.7602568968719	16.844570503761737	13.088143604314618	13.088143604314618	11.558550648063802	8.13388326683475	8.13388326683475	6.373312034026569	6.373312034026569	4.729110360732636	4.729110360732636	3.313857573432608	3.313857573432608	-2.41	15.137295119421712	5.592172599010578	137.04307093590964	19.890325377488868	11.38067233274289	0.0
mol-025ii	Cisapride	COc1cc(N)c(Cl)cc1C(=O)NC1CCN(CCCOc2ccc(F)cc2)CC1OC	-6.78	12.94944560813834	-0.2816150841961105	12.94944560813834	0.1386574969414704	0.4360349382366308	465.9530000000003	436.7210000000003	465.183062308	174.0	0.0	0.2549087827502481	-0.4958418378607584	0.4958418378607584	0.2549087827502481	1.28125	2.03125	2.71875	35.495692272885464	10.00257927996851	2.3078498366897526	-2.3772773680106907	2.2886205265684043	-2.5455108612476414	6.331525570360896	0.0052688450238257	1.4913845319226129	912.8596657522188	23.087211190881018	18.274928813199782	19.03085775921824	15.405417200814467	10.483142109549448	10.861106582558676	7.673331915164868	8.080532041905474	5.526974527682419	5.854301363036408	3.7581425085802422	3.921805926257237	-2.5499999999999994	24.099528233929245	11.35500701174981	192.1175753995909	30.16095467341914	17.316244507613703	0.0
mol-026ii	Corticosterone	C[C@]12C[C@H](O)[C@H]3[C@@H](CCC4=CC(=O)CC[C@@]43C)[C@@H]1CC[C@@H]2C(=O)CO	-3.29	12.28981151129848	-0.4303287981859411	12.28981151129848	0.0541489677316693	0.8060203920942325	346.46700000000016	316.22700000000003	346.21440943999994	138.0	0.0	0.161297577647385	-0.3927746595045805	0.3927746595045805	0.161297577647385	1.24	2.0	2.72	16.26968275680609	9.455856151455292	2.62277805346794	-2.5928900619856234	2.661376382952206	-2.566854362952058	5.912988346381314	-0.1460247808476849	1.7001113115352158	637.8073073537269	17.98276318419594	15.33187963655778	15.33187963655778	11.808532855829329	9.86548586861856	9.86548586861856	9.41981525089991	9.41981525089991	8.437777133168883	8.437777133168883	7.326304344927112	7.326304344927112	-1.0000000000000002	17.415637860082306	5.75	149.2366773739401	10.213054789681411	6.606881964512918	11.566489892729878
mol-027ii	Cortisone_Acetate	CC(=O)OCC(=O)[C@@]1(O)CC[C@H]2[C@@H]3CCC4=CC(=O)CC[C@]4(C)[C@H]3C(=O)C[C@@]21C	-4.22	13.474536223439994	-1.6455370790291424	13.474536223439994	0.0624825207860919	0.7288385619310164	402.48700000000025	372.2470000000002	402.20423868	158.0	0.0	0.3025656724941941	-0.4577419250897017	0.4577419250897017	0.3025656724941941	1.1724137931034482	1.896551724137931	2.586206896551724	16.53598630084792	9.455657827653068	2.680252584455242	-2.572726109912666	2.6613244662182165	-2.6060965712227264	5.946001988013994	-0.1730897393267426	1.6645960183635236	827.2246952751074	21.189869965382485	17.45471037407016	17.45471037407016	13.52634667028197	10.684315313225824	10.684315313225824	10.002988239491408	10.002988239491408	8.674412538728149	8.674412538728149	7.132140282640723	7.132140282640723	-1.82	20.452681999454565	6.592039177891436	170.60891728013172	9.843390348640757	11.384295757348628	12.390126910877855
mol-028ii	Cyclosporine_A	CC=CCC(C)C(O)C1C(=O)NC(CC)C(=O)N(C)CC(=O)N(C)C(CC(C)C)C(=O)NC(C(C)C)C(=O)N(C)C(CC(C)C)C(=O)NC(C)C(=O)NC(C)C(=O)N(C)C(CC(C)C)C(=O)N(C)C(CC(C)C)C(=O)N(C)C(C(C)C)C(=O)N1C	-5.03	15.129540232260643	-1.6099396139050233	15.129540232260643	0.0228710362144342	0.1479247146733168	1202.634999999999	1090.7469999999994	1201.8413679919995	486.0	0.0	0.2456436492204215	-0.3901264861786781	0.3901264861786781	0.2456436492204215	0.4588235294117647	0.8705882352941177	1.3176470588235294	16.273889771185335	9.910534611559743	2.4545968875775834	-2.4134701520803943	2.2551308876365086	-2.632872478240001	5.992891031295276	-0.1572231506252439	4.320268725023782	2325.0756756660257	65.97699784625158	56.06519281120048	56.06519281120048	39.20908852409762	30.56184256945812	30.56184256945812	26.092602009282324	26.092602009282324	16.076565622203677	16.076565622203677	10.681299011251538	10.681299011251538	-6.130000000000002	76.88267909217701	34.871505276546664	508.39454709884245	60.67304992681939	60.4184082914796	0.0
mol-029ii	Daidzein	O=c1c(-c2ccc(O)cc2)coc2cc(O)ccc12	-5.23	12.320987811791383	-0.174129818594104	12.320987811791383	0.0491050232969427	0.700091545915688	254.241	244.16099999999997	254.0579088	94.0	0.0	0.1999929227880398	-0.507966244667516	0.507966244667516	0.1999929227880398	0.8947368421052632	1.5789473684210529	2.3157894736842106	16.33015664683052	10.055565254652558	2.089743856514391	-2.0288775824493857	2.231068164432114	-2.038408449986731	5.820781845421956	0.4733984217017747	2.2576735694139014	800.4836768266102	13.405412915006313	9.82972592544465	9.82972592544465	9.147867045540844	5.689240357712654	5.689240357712654	4.205837926314746	4.205837926314746	2.936500124529303	2.936500124529303	1.957250304619213	1.957250304619213	-2.75	11.346641020829423	4.170292904637657	107.72496828574104	14.63020572673476	23.34520680384911	5.428790391900541
mol-030ii	Desipramine	CNCCCN1c2ccccc2CCc2ccccc21	-3.83	3.244174855127236	1.0563827475434615	3.244174855127236	1.0563827475434615	0.8516371541172786	266.388	244.21199999999996	266.178298704	104.0	0.0	0.0442961117828775	-0.3409909711776165	0.3409909711776165	0.0442961117828775	0.9	1.45	2.0	15.140357995536784	10.049505827618905	2.187186269289363	-2.2657710630785477	2.3518227119977064	-2.224930534235797	5.705274992621486	0.7227045894976054	1.9961712661354007	529.6358349258869	13.7862462825598	12.101549654949704	12.101549654949704	9.898178147766926	7.47880207167587	7.47880207167587	5.3661694071584245	5.3661694071584245	4.0369967569332985	4.0369967569332985	3.025064136997361	3.025064136997361	-1.7999999999999994	13.195490638172728	6.101275951557094	120.98201471222283	10.216698334856808	0.0	0.0
mol-031ii	Dexamethasone	C[C@@H]1C[C@H]2[C@@H]3CCC4=CC(=O)C=C[C@]4(C)[C@@]3(F)[C@@H](O)C[C@]2(C)[C@@]1(O)C(=O)CO	-3.56	16.85906328735198	-1.980464025888133	16.85906328735198	0.0675564531368104	0.667213496992105	392.4670000000002	363.2350000000001	392.199902248	154.0	0.0	0.1899061922268699	-0.3897124158559765	0.3897124158559765	0.1899061922268699	1.3214285714285714	2.0	2.642857142857143	19.14766044936826	9.443439194158952	2.749819866206265	-2.621825242064567	2.701616833491588	-2.6903726199141658	6.009344411704331	-0.219090172079906	1.83769187946728	804.7488254884713	20.698306133819763	16.613087630696945	16.613087630696945	12.963233394208578	10.142335326732525	10.142335326732525	9.749150873950828	9.749150873950828	8.79125320497435	8.79125320497435	7.26103317002553	7.26103317002553	-1.3700000000000003	19.925309492060308	5.832747547893353	163.87178561127467	15.319582184522115	12.207932775496603	17.235249711475557
mol-032ii	Diazoxide	CC1=NS(=O)(=O)c2cc(Cl)ccc2N1	-3.43	11.549506172839504	-3.57273148148148	11.549506172839504	0.1209259259259263	0.7403757754864233	230.676	223.62	229.991676144	74.0	0.0	0.2855565485557133	-0.3421572598768416	0.3421572598768416	0.2855565485557133	1.4285714285714286	2.142857142857143	2.857142857142857	35.495691471928936	10.28776613019576	2.2250642881297686	-2.1503310348433096	2.2893660306829244	-2.178479762235908	7.901740951558524	0.5975365300803636	2.727809302124729	522.1428588468092	10.344934982691242	7.281973747469652	8.854399274415833	6.488000430147713	3.870654570367498	5.688682372177366	2.917244991609995	4.926214043200799	1.7942468172263752	3.437140927848709	1.2600198159066562	2.674221710945601	-1.07	9.483686286009064	2.963490260121695	86.66468298352589	5.316788604006331	10.731103261275043	0.0
mol-033ii	Diclofenac	O=C(O)Cc1ccccc1Nc1c(Cl)cccc1Cl	-5.34	10.827338400380729	-0.8893467078189301	10.827338400380729	0.0642410714285715	0.8807285394160607	296.153	285.06499999999994	295.01668395200005	98.0	0.0	0.3073958769244231	-0.4809852135804913	0.4809852135804913	0.3073958769244231	1.0526315789473684	1.6842105263157894	2.3157894736842106	35.49683559976261	10.100301513191711	2.097184478884587	-2.12978387477234	2.330821310822248	-2.0355568215770323	6.388086929697574	-0.1357184625486541	2.355887944232104	593.8950014443018	13.828062645816686	9.859949497496205	11.371807389533116	9.07538740046941	5.584169402223604	6.3400983482420585	3.9493209781324894	4.763721231613702	2.581472082516677	3.2114128708653893	1.7112313592468358	2.203167158964943	-1.7099999999999995	13.715440199973632	5.9544053534163845	120.33053204396538	10.423315998847038	0.0	0.0
mol-034ii	Diflorasone_Diacetate	CC(=O)OCC(=O)[C@@]1(OC(C)=O)[C@@H](C)C[C@H]2[C@@H]3C[C@H](F)C4=CC(=O)C=C[C@]4(C)[C@@]3(F)[C@@H](O)C[C@@]21C	-4.82	17.25417721913528	-2.3117503490593765	17.25417721913528	0.0089187820189808	0.5990209425922626	494.5310000000002	462.27500000000026	494.211609804	192.0	0.0	0.3031547908110288	-0.4576904257064541	0.4576904257064541	0.3031547908110288	1.1428571428571428	1.8	2.4	19.148855179349862	9.439878167488024	2.775987526656273	-2.627465659300734	2.712251647601282	-2.7070833371978638	6.011642487305688	-0.2308958572517331	1.8492752529262348	1052.3005172243677	26.137463722575184	20.59986156256479	20.59986156256479	16.146261263824492	11.973384548421574	11.973384548421574	11.028873438101932	11.028873438101932	9.294106749068876	9.294106749068876	7.893148905850379	7.893148905850379	-2.4199999999999995	25.66631049711502	8.046898990402122	202.4587566264966	14.580253302440804	6.1716753955102925	23.65993754060722
mol-035ii	Difloxacin	CN1CCN(c2cc3c(cc2F)c(=O)c(C(=O)O)cn3-c2ccc(F)cc2)CC1	-3.83	14.900693027210885	-1.4061906674974851	14.900693027210885	0.0374050978416058	0.7337853615542815	399.3970000000001	380.2450000000001	399.139447908	150.0	0.0	0.3407372006428099	-0.4774968609691044	0.4774968609691044	0.3407372006428099	1.0344827586206895	1.6896551724137931	2.310344827586207	19.143564054607804	10.083568361589755	2.2157178732907847	-2.3400158274099936	2.275097596434862	-2.444133537261889	5.938643644628833	0.069479040224003	1.9710874718676128	1150.530441830211	20.70637782332753	15.731158918019586	15.731158918019586	13.846244348298509	9.16570638180746	9.16570638180746	7.134563164213791	7.134563164213791	5.251301882095269	5.251301882095269	3.5916786042403634	3.5916786042403634	-3.26	19.073676195623275	7.287919503555219	164.7516189562312	19.473446504333012	17.197893173788785	0.0
mol-036ii	Diltiazem	COc1ccc([C@@H]2Sc3ccccc3N(CCN(C)C)C(=O)[C@@H]2OC(C)=O)cc1	-3.02	13.555265810027716	-0.9162433862433864	13.555265810027716	0.2080388374485595	0.6757916364888925	414.52700000000016	388.3190000000002	414.1613283119999	154.0	0.0	0.3029673059744404	-0.4967682073380949	0.4967682073380949	0.3029673059744404	1.137931034482759	1.827586206896552	2.4482758620689653	32.166665673506905	10.053098608783872	2.401856008610624	-2.280537173360715	2.4635872276621145	-2.447107051837124	7.994207047945361	-0.1524279774372582	2.0558523189198885	869.370915000003	20.965890847321376	17.123384897588586	17.939881478516316	13.9010859031649	9.433770932706608	10.313423743961502	7.102520993722727	8.285917447117116	4.702468039214365	6.074916214764001	3.238277154034226	4.556752117176849	-2.51	21.204924512748317	9.325064666284543	175.32499934087113	19.27354536930105	5.749511833283905	6.103966387748303
mol-037ii	Diphenylamine	c1ccc(Nc2ccccc2)cc1	-3.53	3.303888888888889	1.1191666666666669	3.303888888888889	1.1191666666666669	0.7258030102508874	169.227	158.13899999999998	169.089149352	64.0	0.0	0.0383701366953933	-0.3555271921456535	0.3555271921456535	0.0383701366953933	0.5384615384615384	0.9230769230769232	1.3076923076923077	14.865982160427452	10.255138394991452	1.8936497429581551	-2.0400310265981103	2.1385116450825388	-1.873301255235192	5.582914533668935	1.5509492288598563	2.1614757505786617	315.89864866417315	8.932875131431276	7.27350269189626	7.27350269189626	6.449489742783179	4.321367205045919	4.321367205045919	2.857050807568879	2.857050807568879	1.836253271292093	1.836253271292093	1.2096390384386817	1.2096390384386817	-1.7599999999999991	7.866895638429664	3.7642110484220974	78.03835950916904	5.316788604006331	0.0	0.0
mol-038ii	DOPA,L-	N[C@@H](Cc1ccc(O)c(O)c1)C(=O)O	-1.76	10.41862355127236	-1.099477040816326	10.41862355127236	0.114259259259259	0.5125069246930146	197.19	186.10199999999995	197.068807832	76.0	0.0	0.320315521637977	-0.5042598930844389	0.5042598930844389	0.320315521637977	1.3571428571428572	2.0	2.5	16.367725722742648	10.06405651272694	2.122778892325711	-2.064818417594949	2.24648879015378	-2.3165470820827965	5.731199195975061	-0.1379995368714776	2.7772680269131413	350.6652327975252	10.71517847069432	7.343747204098415	7.343747204098415	6.502907755397974	3.9967885591797376	3.9967885591797376	2.9719215653681355	2.9719215653681355	1.812638001675133	1.812638001675133	1.037227028910416	1.037227028910416	-1.75	10.331632653061224	3.972117202268431	80.41034351633131	21.0532496616843	6.041840829147961	11.49902366656781
mol-039ii	Enalapril	CCOC(=O)[C@H](CCc1ccccc1)N[C@@H](C)C(=O)N1CCC[C@H]1C(=O)O	-1.36	12.698340690844748	-0.9869719369512284	12.698340690844748	0.2617966144472277	0.6358354158694681	376.45300000000026	348.2290000000001	376.199821996	148.0	0.0	0.3259154941400309	-0.479712131669052	0.479712131669052	0.3259154941400309	1.2962962962962965	2.0	2.6296296296296298	16.533931944625472	10.04158818094466	2.3646225753200723	-2.274277526093626	2.185773785620829	-2.529073427990789	5.876437267606004	-0.1500357248771396	2.007036624624265	649.031972845491	19.81119030894213	15.888863193491664	15.888863193491664	12.934759407976111	9.435378264180692	9.435378264180692	6.745158299357761	6.745158299357761	4.7781754477150775	4.7781754477150775	3.376785148056581	3.376785148056581	-2.41	20.89651383122284	10.061420006935409	159.23680270316586	14.743300079491233	12.08368165829592	0.0
mol-040ii	Estradiol,17?-	C[C@]12CC[C@@H]3c4ccc(O)cc4CC[C@H]3[C@@H]1CC[C@H]2O	-5.0	10.372486615016376	-0.0882733896027547	10.372486615016376	0.0882733896027547	0.757169743555686	272.3879999999999	248.19599999999997	272.177630008	108.0	0.0	0.1153706182642203	-0.5079560321952997	0.5079560321952997	0.1153706182642203	1.15	2.0	2.85	16.269137177768478	9.552114097841622	2.537842238115383	-2.4966273038731748	2.603738953521032	-2.4342116515199	5.396715522090712	-0.0225750268590236	1.7111998765070118	538.2198018097884	13.905412915006313	12.178519762446586	12.178519762446586	9.593172145670254	8.092631572702832	8.092631572702832	7.436274352474407	7.436274352474407	6.660103851837375	6.660103851837375	5.541204479556272	5.541204479556272	-1.02	12.700482099286225	4.2366779154371	120.3816825360606	10.213054789681411	5.749511833283905	0.0
mol-041ii	Estrone	C[C@]12CC[C@@H]3c4ccc(O)cc4CC[C@H]3[C@@H]1CCC2=O	-5.38	12.261953206826044	-0.0321535257621565	12.261953206826044	0.0321535257621565	0.7778844237760111	270.372	248.19599999999997	270.161979944	106.0	0.0	0.1385556793477614	-0.5079560321952997	0.5079560321952997	0.1385556793477614	1.2	2.05	2.9	16.254715389595624	9.554594378469554	2.539261579747412	-2.4784042483954005	2.5905502574000923	-2.419632643666036	5.86788442431687	-0.1288619265678512	1.7284412573952113	576.7809963203815	13.905412915006313	12.062204188220864	12.062204188220864	9.593172145670254	7.9451867937222	7.9451867937222	7.216626093249667	7.216626093249667	6.419141686010243	6.419141686010243	5.33978664756897	5.33978664756897	-1.3099999999999998	12.43213917090245	4.094792569960965	119.74897088390836	5.106527394840706	11.532756779648844	0.0
mol-042ii	Ethoxzolamide	CCOc1ccc2nc(S(N)(=O)=O)sc2c1	-3.76	11.10759345867977	-3.723219416624674	11.10759345867977	0.0730106764928191	0.9002834195387214	258.324	248.244	258.01328418	86.0	0.0	0.2649058712178131	-0.493834038312308	0.493834038312308	0.2649058712178131	1.5	2.25	2.875	32.24798212578577	10.303171917150362	2.140438304730868	-2.0012882769839706	2.2754931793825293	-2.108025694012479	7.908623996634702	0.340545079598174	2.5417251486516017	618.7158480810886	11.759148545064338	8.504962905764325	10.137956067619776	7.503349863289461	4.56656155765048	6.929377616499767	3.08732596973987	5.85311009561258	1.8946778014172263	4.232486656880409	1.261949667208535	2.946943845109511	-1.1800000000000002	11.309706415889249	4.003138159763861	96.91717495031808	4.736862953800049	5.749511833283905	0.0
mol-043ii	Etoposide	COc1cc([C@@H]2c3cc4c(cc3[C@@H](O[C@@H]3O[C@@H]5CO[C@@H](C)O[C@H]5[C@H](O)[C@H]3O)C3COC(=O)[C@@H]32)OCO4)cc(OC)c1O	-3.6	13.385114087700735	-1.4362704986978982	13.385114087700735	0.0300642032602431	0.4298292584463983	588.5620000000004	556.3060000000004	588.1842910839998	226.0	0.0	0.3099403857906003	-0.5016994790132149	0.5016994790132149	0.3099403857906003	0.8809523809523809	1.5714285714285714	2.261904761904762	16.754316205209765	9.65768337419414	2.556729925674996	-2.4731031128606737	2.566239958946187	-2.628380688161122	5.78632158425933	-0.3641538977356011	1.3182370054389008	1352.5325604550396	29.28336361358765	23.12834780335291	23.12834780335291	20.282427298526205	13.77714418929992	13.77714418929992	10.988221669433306	10.988221669433306	8.745948150865637	8.745948150865637	6.73540078130962	6.73540078130962	-3.330000000000001	27.500051524777703	10.435801723225586	240.2294879248509	57.95134876872255	24.41586555099321	35.57810079180605
mol-044ii	Eucalyptol	CC12CCC(CC1)C(C)(C)O2	-1.66	6.060185185185185	0.1579861111111111	6.060185185185185	0.1579861111111111	0.5210255264729503	154.253	136.10899999999998	154.135765196	64.0	0.0	0.0661764034177079	-0.3691300164664661	0.3691300164664661	0.0661764034177079	1.0909090909090908	1.6363636363636365	1.9090909090909087	16.52669086422193	9.688270842860277	2.4748234860422493	-2.535061958618119	2.4865823613820237	-2.533481290260625	4.97206151539184	-0.2292084210050487	2.2239918531978677	160.9567031494677	8.112884175122364	7.814025684399679	7.814025684399679	5.019385277895634	4.7205267871729495	4.7205267871729495	4.929691517728807	4.929691517728807	3.5358886933172697	3.5358886933172697	2.744104673446887	2.744104673446887	-0.04	7.600932428048904	2.0070319396307648	69.12561297984745	4.736862953800049	0.0	0.0
mol-045ii	Fenbufen	O=C(O)CCC(=O)c1ccc(-c2ccccc2)cc1	-5.18	11.73359662383472	-0.9497632321982964	11.73359662383472	0.0416835159989921	0.831821064493135	254.28500000000005	240.17299999999997	254.094294308	96.0	0.0	0.3033023837862226	-0.4812204775508316	0.4812204775508316	0.3033023837862226	0.7894736842105263	1.368421052631579	1.947368421052632	16.36524194414809	10.008605116246391	2.080031425594146	-2.031855936598717	2.1935980991994493	-2.030579385202649	5.97333159746702	-0.1364685468073502	2.1040325135835767	570.7028578552715	13.664925939000156	10.374076161507414	10.374076161507414	9.164703797946448	6.071012676969267	6.071012676969267	4.260290551407427	4.260290551407427	2.879925400678334	2.879925400678334	1.8439747508126796	1.8439747508126796	-2.419999999999999	13.022119949627315	5.956551483013811	111.065543735431	5.106527394840706	0.0	5.783244946364939
mol-046ii	Flumequine	CC1CCc2cc(F)cc3c(=O)c(C(=O)O)cn1c23	-3.9	13.55430602796674	-1.2784863945578235	13.55430602796674	0.0964455782312923	0.8567514806798587	261.252	249.15599999999995	261.080121464	98.0	0.0	0.3407230796673367	-0.4774970228311362	0.4774970228311362	0.3407230796673367	1.4736842105263157	2.210526315789474	2.8947368421052637	19.142144950440315	9.957375858267904	2.2267835316130298	-2.2590344681500505	2.2997074277395213	-2.235275132178259	5.9326587271340605	0.0694372150269976	2.534425296750556	763.3556201182145	13.731686328639372	10.312502884068468	10.312502884068468	8.986071002992368	6.0933695251835855	6.0933695251835855	4.933097909665086	4.933097909665086	3.705987191500798	3.705987191500798	2.735048829554969	2.735048829554969	-2.17	11.894475761974611	3.9125212577384256	107.6443798924376	9.67362704263206	11.38067233274289	0.0
mol-047ii	Flurbiprofen	CC(C(=O)O)c1ccc(-c2ccccc2)c(F)c1	-4.34	13.966636432350718	-0.9566100823045268	13.966636432350718	0.3964814814814812	0.8937504426107861	244.265	231.16099999999997	244.089957876	92.0	0.0	0.3101871484941594	-0.4807884920982788	0.4807884920982788	0.3101871484941594	1.1666666666666667	1.8333333333333333	2.388888888888889	19.14219092243689	9.969310125755086	2.152651057425244	-2.0908537488385406	2.256718840775548	-2.0722416493663527	5.758291141001178	-0.1378630543559236	2.4013638717125736	563.9612141459352	13.12095586463014	9.929578781679682	9.929578781679682	8.592224152875016	5.67013119210132	5.67013119210132	4.1652345741536	4.1652345741536	2.948361326191152	2.948361326191152	1.7950975629394583	1.7950975629394583	-2.1599999999999997	12.300954293871056	5.001422908877978	104.70461492391684	5.106527394840706	5.817220841045895	0.0
mol-048ii	Folic_Acid	Nc1nc(=O)c2nc(CNc3ccc(C(=O)N[C@@H](CCC(=O)O)C(=O)O)cc3)cnc2[nH]1	-5.96	12.26726515911286	-1.3137920573191602	12.26726515911286	0.0524419521906978	0.2588540145061838	441.40400000000017	422.2520000000002	441.139681328	166.0	0.0	0.3257212005941315	-0.4812292557834712	0.4812292557834712	0.3257212005941315	1.125	1.84375	2.5	16.371444110198553	10.106601596105785	2.2115243342390336	-2.136076936563539	2.120377683868883	-2.4061999576185715	5.9649043550485885	-0.1400877206193734	1.6218348411934933	1225.0586856369823	23.250347897697548	16.53183336724227	16.53183336724227	15.223254446010252	9.334919260593596	9.334919260593596	6.713352307446027	6.713352307446027	4.364449357473615	4.364449357473615	2.761845499757736	2.761845499757736	-4.550000000000001	22.142319000579384	9.507051807641774	179.27751955065438	31.56427799580346	6.041840829147961	11.16387793838399
mol-049ii	Ganciclovir	Nc1nc(=O)c2ncn(COC(CO)CO)c2[nH]1	-1.78	11.455587522045851	-0.6867072940287231	11.455587522045851	0.0155555555555557	0.4854930576221492	255.234	242.13	255.096753896	98.0	0.0	0.3021237458107192	-0.393581287058146	0.393581287058146	0.3021237458107192	1.5	2.2222222222222223	2.888888888888889	16.517075512731736	10.402659757002835	2.1065333181152277	-2.125455057419931	2.06617221293626	-2.230685348525868	5.697981946823969	-0.0488006071557099	2.265207858895495	588.1457870436972	13.12095586463014	9.405935709556038	9.405935709556038	8.651397005390978	5.193181524289552	5.193181524289552	3.621689933396472	3.621689933396472	2.3653742856391853	2.3653742856391853	1.4281922470799815	1.4281922470799815	-1.9700000000000004	12.485967138919989	5.123500477711226	100.85433749022316	25.66756374159085	18.481960356015517	5.516700717616262
mol-050ii	Glipizide	Cc1cnc(C(=O)NCCc2ccc(S(=O)(=O)NC(=O)NC3CCCCC3)cc2)cn1	-5.61	12.437916811581168	-3.947556183837712	12.437916811581168	0.0083421225696314	0.5981616815314104	445.5450000000002	418.3290000000002	445.1783753440001	166.0	0.0	0.3284098908522161	-0.3503177994617312	0.3503177994617312	0.3284098908522161	1.032258064516129	1.7419354838709675	2.3870967741935485	32.23327234356351	9.95663329834133	2.2070751669842044	-2.2230010509858182	2.17209480932206	-2.4458473212283782	7.896651255633716	0.0948384583746962	1.4808622529805018	1001.0705398115274	22.269373945685228	17.426867995952446	18.24336457688017	14.831337023048244	10.324437260199971	11.807600507794364	7.606765398013322	9.289167639422836	5.113916264423449	6.460808376486555	3.3987880001588158	4.314024862705542	-3.01	22.67022007113408	10.34007512930902	181.66973203561423	10.633577208012662	5.693927994848461	0.0
mol-051ii	Griseofulvin	COC1=CC(=O)C[C@@H](C)[C@]12Oc1c(Cl)c(OC)cc(OC)c1C2=O	-4.52	13.254939373897708	-1.4223431594860163	13.254939373897708	0.1176170267489706	0.8326610784751866	352.7700000000001	335.63400000000007	352.071365944	128.0	0.0	0.2307250674399266	-0.4961675184474632	0.4961675184474632	0.2307250674399266	1.1666666666666667	1.8333333333333333	2.4166666666666665	35.49569217320485	9.75280737935148	2.594133458058557	-2.35945524426173	2.538726436870172	-2.511554083932229	6.348180777377068	-0.1179658638900714	2.2581731710520927	768.8345393102228	17.64589989101247	13.766611804547832	14.522540750566286	11.399449786001158	7.375123747740551	7.753088220749778	5.75022744848258	6.128191921491808	4.497994813727226	4.855898227059621	3.2993734712819163	3.564146574564789	-2.21	16.64091969614327	5.7015415541703725	143.82499238361362	18.9474518152002	22.08510847200613	17.29192165130502
mol-052ii	Haloperidol	O=C(CCCN1CCC(O)(c2ccc(Cl)cc2)CC1)c1ccc(F)cc1	-5.71	12.905095918537544	-0.8005754945035277	12.905095918537544	0.0413691629624481	0.759345285057915	375.87100000000015	352.6870000000001	375.140134876	138.0	0.0	0.1624247525177971	-0.3850687863737926	0.3850687863737926	0.1624247525177971	1.0769230769230769	1.6923076923076923	2.3076923076923075	35.49569167517027	9.84220725124766	2.331757980620462	-2.382150947002091	2.3296800678336287	-2.4246587286308245	6.300922490189207	-0.0259919765110997	1.4445792101332056	737.611323693879	18.57070333293597	14.627154049305076	15.383082995323532	12.460145542249933	8.95777329591331	9.335737768922536	6.91374111744987	7.350176897921855	5.109169286757554	5.361145602097039	3.4386964145742724	3.564684572244015	-1.75	19.02387755102041	8.295268231160758	157.95153635385225	10.006437125691184	5.817220841045895	5.783244946364939
mol-053ii	Ibrutinib	C=CC(=O)N1CCC[C@@H](n2nc(-c3ccc(Oc4ccccc4)cc3)c3c(N)ncnc32)C1	-4.85	12.171746863948997	-0.069879863210716	12.171746863948997	0.0056600235803678	0.4667032430058404	440.5070000000002	416.31500000000017	440.196074008	166.0	0.0	0.2455269344984989	-0.4573838297829987	0.4573838297829987	0.2455269344984989	1.0909090909090908	1.8484848484848484	2.606060606060606	16.480553808688086	10.058250060298896	2.2752268652321987	-2.3181711314498834	2.344176914114422	-2.396825551206686	5.979350275130436	-0.1271464774183895	1.5007676073343366	1299.9886996136902	22.78588180363029	18.09365196382539	18.09365196382539	16.135361590784807	10.871604573870938	10.871604573870938	7.974613838059627	7.974613838059627	5.853475237486835	5.853475237486835	4.241172497550338	4.241172497550338	-4.199999999999998	20.68875669244497	8.73893664326605	190.8726799084402	15.370440161812713	29.33813451401584	5.647177220767728
mol-054ii	Indinavir	CC(C)(C)NC(=O)[C@@H]1CN(Cc2cccnc2)CCN1C[C@@H](O)C[C@@H](Cc1ccccc1)C(=O)N[C@H]1c2ccccc2C[C@H]1O	-4.53	13.809625991907424	-0.833277682731598	13.809625991907424	0.0712485201640831	0.2628234200956571	613.8030000000003	566.4270000000004	613.362804984	240.0	0.0	0.2385901376097277	-0.3917688269186332	0.3917688269186332	0.2385901376097277	1.0	1.7333333333333334	2.466666666666667	16.271516080479564	9.912728521056884	2.369304302792334	-2.420380719985542	2.317457678834436	-2.614891042020407	5.82575175666804	-0.1321008023061323	1.285219856564186	1413.701990345549	31.97611624794227	26.601723653333167	26.601723653333167	21.552665148020623	16.010616163128326	16.010616163128326	13.579090160787672	13.579090160787672	8.70448262056763	8.70448262056763	6.564980489820981	6.564980489820981	-3.629999999999999	32.754084204864384	14.643085866126452	266.218380791151	20.846631997694075	6.041840829147961	0.0
mol-055ii	Indomethacin	COc1ccc2c(c1)c(CC(=O)O)c(C)n2C(=O)c1ccc(Cl)cc1	-5.48	12.987203404509952	-0.9547112899593058	12.987203404509952	0.1702393025111277	0.7678065120522066	357.793	341.6650000000001	357.076785672	128.0	0.0	0.3074078016334054	-0.4967429595174039	0.4967429595174039	0.3074078016334054	1.16	1.84	2.44	35.495691619005754	10.08129812355179	2.21281002481762	-2.07658284185005	2.303751547221309	-2.136958985228135	6.30241875868915	-0.1357294354004536	2.232371733378278	973.2479304430422	18.137463722575188	13.745695200914662	14.501624146933118	11.917922655570504	7.62053801160924	7.998502484618467	5.665014130168136	6.101449910640121	4.16415369580813	4.416130011147616	2.947004689894498	3.0729928475642407	-2.79	17.04669994118993	6.607181634243952	148.94809374556098	9.843390348640757	5.749511833283905	0.0
mol-056ii	Indoprofen	CC(C(=O)O)c1ccc(N2Cc3ccccc3C2=O)cc1	-4.65	12.356022035357354	-0.8542555213979275	12.356022035357354	0.0095990278827577	0.94038427563492	281.311	266.191	281.10519334	106.0	0.0	0.3101853697099849	-0.480788501877823	0.480788501877823	0.3101853697099849	1.1428571428571428	1.809523809523809	2.4285714285714284	16.366446792090738	10.010800031940162	2.2750353223325326	-2.1647278558340632	2.2875096414130542	-2.225096636434892	6.094890201269671	-0.1378656122197609	1.8662912801910776	706.2300893568544	14.98276318419594	11.614182975820825	11.614182975820825	10.07538740046941	6.802267852938708	6.802267852938708	5.199902395078995	5.199902395078995	3.8965703465055497	3.8965703465055497	2.5484283312022744	2.5484283312022744	-2.619999999999999	13.367084453287442	5.052450041410947	122.18448836650175	10.006437125691184	0.0	0.0
mol-057ii	Ketoconazole	CC(=O)N1CCN(c2ccc(OC[C@H]3CO[C@](Cn4ccnc4)(c4ccc(Cl)cc4Cl)O3)cc2)CC1	-5.47	11.55334279947623	-1.0810780009922878	11.55334279947623	0.1285999941915376	0.4554144970214469	531.4399999999999	503.2160000000002	530.148760736	190.0	0.0	0.2190666414205506	-0.4907908063975836	0.4907908063975836	0.2190666414205506	1.1388888888888888	1.9166666666666667	2.583333333333333	35.49683712008254	10.054793827265822	2.4495897882435327	-2.3523976345797992	2.4027268402171287	-2.476105779562881	6.346684460093655	-0.1887506676093436	1.2175372014340653	1183.1646774789097	25.122745096813752	19.978376919265457	21.49023481130237	17.415453901946535	11.881445949707729	12.63737489572618	8.960978204398748	9.80461411161134	6.51359642067459	7.061402531950628	4.597175258783871	5.1496361730751	-2.779999999999999	24.894187867656505	10.682485378298802	219.8154299542199	28.57750797089246	18.460360185545127	0.0
mol-058ii	Maprotiline	CNCCCC12CCC(c3ccccc31)c1ccccc12	-4.62	3.3093399628369866	0.262685185185185	3.3093399628369866	0.262685185185185	0.8254375445230729	277.41100000000006	254.22699999999992	277.183049736	108.0	0.0	0.0209179086701188	-0.319751368090524	0.319751368090524	0.0209179086701188	1.0	1.619047619047619	2.238095238095238	14.794734524611586	9.537137323408722	2.466771397646456	-2.4950112793784784	2.5736006607159214	-2.400726488652621	5.584036788943886	0.341457913635304	1.8805976481796656	610.8929198710237	14.2862462825598	12.731686328639372	12.731686328639372	10.366138617215372	8.20095926981256	8.20095926981256	6.554975452027931	6.554975452027931	5.593670330364824	5.593670330364824	4.7183355274118455	4.7183355274118455	-1.5999999999999996	13.09005102040816	4.993710782028756	126.94623411728348	5.316788604006331	0.0	0.0
mol-059ii	Metolazone	Cc1ccccc1N1C(=O)c2cc(S(N)(=O)=O)c(Cl)cc2NC1C	-3.88	12.9775	-4.02466793430335	12.9775	0.0202854938271599	0.8553020577996141	365.8420000000001	349.7140000000001	365.060090052	126.0	0.0	0.2616133746841807	-0.3643391743020283	0.3643391743020283	0.2616133746841807	1.25	1.9166666666666667	2.5416666666666665	35.495693724311025	10.0522401121438	2.326972420608984	-2.3650806091174115	2.3495297222625555	-2.4736298321163788	7.888868136559707	0.0976476600897001	2.167413797290445	943.5789765253191	17.64589989101247	13.076973383881644	14.649398910827829	11.197395868397557	7.219754817297764	9.144038768228553	5.655175588176432	7.59222065722104	3.954464433252244	5.330041933890188	2.8147754261743008	3.913898868980196	-2.0899999999999994	16.756807901021556	5.767518337625222	144.8175853997828	5.316788604006331	11.061259087652305	0.0
mol-060ii	Nabumetone	COc1ccc2cc(CCC(C)=O)ccc2c1	-4.4	10.947641763699664	0.2359517172341849	10.947641763699664	0.2359517172341849	0.8015823313615688	228.291	212.16299999999995	228.115029752	88.0	0.0	0.1296708262750454	-0.4967451042461657	0.4967451042461657	0.1296708262750454	1.1176470588235294	1.8235294117647056	2.5294117647058822	16.465282913052	10.027283269482886	2.0010867339150136	-2.046977280384352	2.218166184294032	-1.9340877682121216	5.843773268045955	-0.1164837422482294	2.2794935782808614	543.6131589013072	12.25071237662706	10.194811758438576	10.194811758438576	8.185871848001629	5.749671105539444	5.749671105539444	4.249448536331696	4.249448536331696	2.877557364020032	2.877557364020032	1.876132645617337	1.876132645617337	-1.83	11.64944516537148	5.000460648830569	101.21284555276588	9.53140013787187	11.532756779648844	0.0
mol-061ii	Naproxen	COc1ccc2cc(C(C)C(=O)O)ccc2c1	-4.23	10.916244733634706	-0.8075354833291335	10.916244733634706	0.4847206737633331	0.8810778082204155	230.263	216.15099999999995	230.094294308	88.0	0.0	0.3101857253232449	-0.4967451042461023	0.4967451042461023	0.3101857253232449	1.1764705882352942	1.8235294117647056	2.4705882352941178	16.465340300415647	9.97760455181097	2.130996381682746	-2.083501332160621	2.2461214674307923	-2.064809874429204	5.859995115372163	-0.1378584079348345	2.478964438638834	560.3959195741091	12.41384908344359	9.805162060755066	9.805162060755066	8.113392202930193	5.420871660482128	5.420871660482128	4.032443980554452	4.032443980554452	2.941891194800808	2.941891194800808	1.781186018347152	1.781186018347152	-2.03	11.455255502156714	4.454042614687935	99.64213719056528	9.843390348640757	5.749511833283905	0.0
mol-062ii	Nelfinavir	Cc1c(O)cccc1C(=O)N[C@@H](CSc1ccccc1)[C@H](O)CN1C[C@H]2CCCC[C@H]2C[C@H]1C(=O)NC(C)(C)C	-6.21	13.460933996662956	-0.886245512093726	13.460933996662956	0.0123658835919844	0.326500977362608	567.7960000000003	522.4360000000004	567.31307792	218.0	0.0	0.251521733277959	-0.5076609476452876	0.5076609476452876	0.251521733277959	1.05	1.75	2.45	32.16653727060224	9.723120993858632	2.414210627736595	-2.4661336191109813	2.3865475315214137	-2.6004182259961093	7.989496318793566	-0.1321500214865083	1.5359247976445245	1152.5947105502237	28.86323207281991	24.22879340684898	25.045289987776705	19.01385900776041	14.529963187051171	15.51556174670466	12.470328870492498	13.56374185921168	8.228258886041397	9.359541169413848	6.0617031536814165	7.088778945006789	-2.55	30.409538932375423	13.40790674547276	242.669857073699	20.846631997694075	5.749511833283905	0.0
mol-063ii	Nevirapine	Cc1ccnc2c1NC(=O)c1cccnc1N2C1CC1	-3.41	12.403475056689343	-0.1170370370370368	12.403475056689343	0.1170370370370368	0.861716125086419	266.30400000000003	252.192	266.116761068	100.0	0.0	0.259040848923194	-0.3184743028957275	0.3184743028957275	0.259040848923194	1.2	2.0	2.8	16.149550522192904	10.201193707182515	2.3736053607112573	-2.231660272489425	2.429947005528431	-2.222116341382115	6.114423212087298	0.1022819986918827	2.001838909708101	708.7697433173414	13.689869965382488	11.12820425447459	11.12820425447459	9.754020195423491	6.766994855590685	6.766994855590685	5.256326351105965	5.256326351105965	3.777533228333562	3.777533228333562	2.607004373620301	2.607004373620301	-2.43	11.401137803518536	4.030422454929436	116.21205950623376	10.216698334856808	5.817862777835028	5.817862777835028
mol-064ii	Nifedipine	COC(=O)C1=C(C)NC(C)=C(C(=O)OC)C1c1ccccc1[N+](=O)[O-]	-4.71	12.340656651549509	-0.9696759259259264	12.340656651549509	0.1275925925925927	0.5055052971214055	346.33900000000006	328.19500000000005	346.11648629599995	132.0	0.0	0.3359783017314883	-0.4655800306723669	0.4655800306723669	0.3359783017314883	1.04	1.52	1.96	16.628607386263525	9.794652381537611	2.3989473054912964	-2.292680669769605	2.418183742665436	-2.3186520584714554	5.99715253700952	-0.3852077115023228	2.803490087611988	771.1110283918142	18.72325016020209	14.283454684231268	14.283454684231268	11.82780492029403	7.415124004249607	7.415124004249607	5.434451728861826	5.434451728861826	4.01543539399127	4.01543539399127	2.9639806125237675	2.9639806125237675	-3.16	18.18259494971491	7.163418786222467	143.81370172517111	14.790514511606428	0.0	0.0
mol-065ii	Nimesulide	CS(=O)(=O)Nc1ccc([N+](=O)[O-])cc1Oc1ccccc1	-4.74	11.323574420508944	-3.5249093495422854	11.323574420508944	0.0563194444444445	0.6760870934103842	308.315	296.21900000000005	308.046692484	110.0	0.0	0.2728146458076149	-0.4548987861020555	0.4548987861020555	0.2728146458076149	1.1428571428571428	1.809523809523809	2.380952380952381	32.233101220542856	10.236534309172947	2.1477365946606946	-2.1134719179211543	2.330399243247382	-2.1008801321398702	7.915301524258642	-0.3844669764467424	2.429176692624256	759.3860166888998	15.45781915781361	11.015505491800145	11.832002072727873	9.84915520981396	5.841426703148626	7.73283824120688	4.226914348628542	5.97536954781229	2.4423801818301345	3.033084196542457	1.6085849087450594	2.176690103266578	-2.6099999999999994	14.791944718770356	5.7959776764561335	120.93059846798744	4.736862953800049	5.749511833283905	5.749511833283905
mol-066ii	Norfloxacin	CCn1cc(C(=O)O)c(=O)c2cc(F)c(N3CCNCC3)cc21	-2.88	14.494908824640966	-1.3002874155733095	14.494908824640966	0.1001244803476946	0.8910262977655082	319.336	301.192	319.133219656	122.0	0.0	0.3407228506021564	-0.4774970240990653	0.4774970240990653	0.3407228506021564	1.3478260869565215	2.0434782608695654	2.652173913043478	19.14221518143296	10.09212392434012	2.194670089747925	-2.297210478958552	2.252222004649493	-2.4348910981489884	5.931132392711098	0.0694565336261963	2.243584852361737	825.4107594006955	16.560113453385565	12.803686553938444	12.803686553938444	11.024075805453151	7.58252234336325	7.58252234336325	5.520883450058765	5.520883450058765	4.177541915123679	4.177541915123679	2.961433451421673	2.961433451421673	-2.41	15.484342065117133	6.000303361348931	131.68395997504226	19.890325377488868	11.38067233274289	0.0
mol-067ii	Nortriptyline	CNCCC=C1c2ccccc2CCc2ccccc21	-3.93	3.226258188460569	1.0216605253212394	3.226258188460569	1.0216605253212394	0.8299677542138636	263.384	242.21599999999992	263.167399672	102.0	0.0	-0.0016939398476161	-0.3194434756330369	0.3194434756330369	0.0016939398476161	0.9	1.45	2.0	14.791675764254562	9.93095494154107	2.161802849667328	-2.1155686524804875	2.3297427520011094	-2.0601156495251387	5.834063353231972	0.8081827313483406	2.1133271211644957	575.6683055943938	13.7862462825598	12.024579547452824	12.024579547452824	9.898178147766926	7.412284135217749	7.412284135217749	5.324321915442575	5.324321915442575	4.0215459522531685	4.0215459522531685	2.9973099616446386	2.9973099616446386	-1.8599999999999997	13.1383245385578	6.06175238086963	120.89752012423182	5.316788604006331	0.0	0.0
mol-068ii	Noscapine	COc1ccc2c(c1OC)C(=O)O[C@@H]2[C@H]1c2c(cc3c(c2OC)OCO3)CCN1C	-4.48	12.874564016964811	-0.5225670823885111	12.874564016964811	0.1600535563573915	0.7086818239336454	413.4260000000003	390.2420000000002	413.147452076	158.0	0.0	0.3426866709200017	-0.4928404823821084	0.4928404823821084	0.3426866709200017	1.0666666666666669	1.8666666666666667	2.6	16.70170949161429	9.851434377045736	2.4569309327646707	-2.38075919578455	2.547408103380363	-2.3594047228754578	5.978808726711332	0.0087375557368311	1.685229023858012	1034.8766093427328	20.990834873703704	17.31302331825477	17.31302331825477	14.583248657969117	9.740577533693028	9.740577533693028	7.483053039224098	7.483053039224098	6.06147510450154	6.06147510450154	4.711956449443157	4.711956449443157	-3.13	18.87066760626845	6.982663994195339	173.72305215622785	28.42117772280029	11.6674178794453	22.99804733313562
mol-069ii	Ofloxacin	CC1COc2c(N3CCN(C)CC3)c(F)cc3c(=O)c(C(=O)O)cn1c23	-2.03	14.983653155706726	-1.3153294094140058	14.983653155706726	0.0433587910472834	0.8747398264671755	361.3730000000001	341.2130000000001	361.14378434	138.0	0.0	0.3407231380984979	-0.4869169906040939	0.4869169906040939	0.3407231380984979	1.3076923076923077	2.0	2.6538461538461537	19.14222037784276	10.052547816243733	2.303971358738993	-2.365850277363616	2.415025944147616	-2.448220383518269	5.96880007949273	0.0694010281909735	2.004088915400979	963.2881482992595	18.58505747976789	14.659148439902266	14.659148439902266	12.379917853109722	8.590996602544717	8.590996602544717	6.966959135208313	6.966959135208313	5.19184167056234	5.19184167056234	3.6887701657350496	3.6887701657350496	-2.61	16.8368029259421	5.979774542196717	148.73152976640844	24.210309458133064	17.857719730893475	11.5667326743298
mol-070ii	Oxazepam	O=C1Nc2ccc(Cl)cc2C(c2ccccc2)=NC1O	-4.03	11.737431342907533	-1.4339058956916102	11.737431342907533	0.536064814814815	0.84572924577293	286.718	275.63	286.050905272	100.0	0.0	0.275713559409008	-0.3641320841769858	0.3641320841769858	0.275713559409008	1.15	1.9	2.65	35.49569135616958	10.00595137236543	2.2346244096889296	-2.0958892646712948	2.263070685905544	-2.2425298421446387	6.315190907096157	-0.123032210072608	2.2315864554820157	698.2746308195045	14.11251969619286	10.37679237717964	11.132721323198096	9.647867045540842	6.070503567811205	6.448468040820432	4.39655708682724	4.832992867299224	3.0277231816101517	3.2628202843978897	2.095187053644997	2.267290077597865	-2.1699999999999995	12.843226647380192	5.074072414162754	120.28169926381122	10.423315998847038	0.0	0.0
mol-071ii	Oxyphenbutazone	CCCCC1C(=O)N(c2ccccc2)N(c2ccc(O)cc2)C1=O	-3.94	12.89181783824641	-0.6537414965986399	12.89181783824641	0.1162190232306579	0.8564589107930237	324.38000000000005	304.22	324.1473925	124.0	0.0	0.2583750103352097	-0.5079642937125095	0.5079642937125095	0.2583750103352097	0.875	1.4166666666666667	1.9583333333333333	16.25491514674402	10.013344105355962	2.459656340400078	-2.2726736033570605	2.337237981965352	-2.40781504142544	6.2250251786660975	-0.126804331376136	2.024951777128409	728.0369369106378	17.10408352775558	13.552960402883503	13.552960402883503	11.6302289553358	8.151038427622673	8.151038427622673	5.846843455108179	5.846843455108179	4.155092188446245	4.155092188446245	2.9016200771363403	2.9016200771363403	-2.82	16.052453343715868	6.743193220459684	140.6443422857333	5.106527394840706	11.6674178794453	0.0
mol-072ii	Papaverine	COc1ccc(Cc2nccc3cc(OC)c(OC)cc23)cc1OC	-4.33	5.4270159832885305	0.6737870842781557	5.4270159832885305	0.6737870842781557	0.6824184549395481	339.3910000000001	318.22300000000007	339.147058152	130.0	0.0	0.1609211198277478	-0.4928699753745373	0.4928699753745373	0.1609211198277478	0.72	1.36	2.04	16.512171964140148	10.023879247207008	2.1143455075701576	-2.124788955885219	2.340922684464973	-1.9739354432064504	5.877132691895339	0.3543337365622603	2.03987108374421	892.2437032331906	17.811190308942127	14.82876542286934	14.82876542286934	12.193733105501336	7.90314508948685	7.90314508948685	5.552085572101539	5.552085572101539	4.170599334134918	4.170599334134918	2.8844126288767766	2.8844126288767766	-2.95	16.89206067574051	7.298718628776461	146.6687013282533	18.9474518152002	0.0	22.99804733313562
mol-073ii	Perphenazine	OCCN1CCN(CCCN2c3ccccc3Sc3ccc(Cl)cc32)CC1	-4.48	9.077905528448838	0.2582831195518509	9.077905528448838	0.2582831195518509	0.7886610933771961	403.9790000000002	377.7710000000002	403.148511132	144.0	0.0	0.0567300311630783	-0.3950445544207227	0.3950445544207227	0.0567300311630783	0.8518518518518519	1.5555555555555556	2.333333333333333	35.495692053239104	10.168684410019075	2.234057514019157	-2.358072711647747	2.481595885442589	-2.4714530603992646	7.993778225558717	0.1121389182083559	1.4100209962913943	779.772078576297	18.63961743368832	15.480480060479234	17.052905587425414	13.241514740667457	9.639650391505349	10.8341114454423	7.093913129241469	8.614125866200277	5.324947942519045	6.690313424140709	3.873717902675177	5.116168279079214	-1.2399999999999998	19.092789127226236	8.842005109125582	170.26142506312507	14.906346856541662	0.0	0.0
mol-074ii	Phenacetin	CCOc1ccc(NC(C)=O)cc1	-2.3	10.681432271982867	-0.065592692323843	10.681432271982867	0.065592692323843	0.7706788668096719	179.219	166.11499999999998	179.094628656	70.0	0.0	0.2207474363188342	-0.4938874337901201	0.4938874337901201	0.2207474363188342	1.3846153846153846	2.0	2.4615384615384617	16.47603718862279	10.2755678939825	1.9495626039418532	-2.041764140960962	2.146300427167291	-2.048064999858624	5.881091893908425	-0.1137356013463381	2.635972640607562	279.48114931490306	9.681798275874712	7.833004438872777	7.833004438872777	6.21954535281284	4.225397411291143	4.225397411291143	2.638576314730446	2.638576314730446	1.485689113850501	1.485689113850501	1.0044240931795203	1.0044240931795203	-1.5100000000000002	9.577032201914708	4.499571342364573	77.71610109024209	10.05365155780638	5.749511833283905	0.0
mol-075ii	Phenazopyridine	Nc1ccc(N=Nc2ccccc2)c(N)n1	-4.02	5.640675862937767	0.2774825207860925	5.640675862937767	0.2774825207860925	0.7511676712570863	213.24400000000003	202.156	213.101445352	80.0	0.0	0.1532001664428932	-0.3836252561959096	0.3836252561959096	0.1532001664428932	0.875	1.625	2.3125	15.1219132231942	10.319286632403042	1.9831056996526757	-1.9812214266510155	2.2278161909165504	-1.945307194404712	5.596588556194953	1.2063709181403135	2.242151986538292	507.0383011118628	11.380468888623982	8.537793209206509	8.537793209206509	7.7540201954234895	4.743144665235461	4.743144665235461	3.176032269650892	3.176032269650892	1.9533452359252168	1.9533452359252168	1.174147930819815	1.174147930819815	-2.43	10.1002308360133	4.393598267190168	92.83470454502202	11.46733495432437	11.50524905251859	5.817862777835028
mol-076ii	Pindolol	CC(C)NCC(O)COc1cccc2[nH]ccc12	-3.75	9.78675855064248	-0.4985204081632657	9.78675855064248	0.2956481481481483	0.7315916457547718	248.326	228.166	248.15247788	98.0	0.0	0.1283042100688564	-0.4901351406236708	0.4901351406236708	0.1283042100688564	1.3333333333333333	2.1666666666666665	2.9444444444444446	16.489544251306828	10.214385774991513	2.0761478326510145	-2.1493246326501168	2.2385161095445074	-2.3468604268109785	5.8512947456866975	0.1052539025538821	1.914309542148051	493.2545779023451	12.957819157813608	10.8111273326643	10.8111273326643	8.66470379794645	6.269124352448222	6.269124352448222	4.722831932066817	4.722831932066817	2.7479028014485376	2.7479028014485376	1.7990786308584297	1.7990786308584297	-1.52	12.924574773916186	5.887242090843924	106.96952192393704	20.14415747359429	18.460360185545124	0.0
mol-077ii	Pravastatin	CCC(C)C(=O)OC1CC(O)C=C2C=CC(C)C(CCC(O)CC(O)CC(=O)O)C21	-4.86	12.430056519298146	-1.095141134968044	12.430056519298146	0.0156216423667721	0.3970837862633549	424.5340000000002	388.24600000000015	424.2461034919999	170.0	0.0	0.3084322722958733	-0.4811594283591779	0.4811594283591779	0.3084322722958733	1.2666666666666666	1.9666666666666663	2.6	16.545386773306674	9.659340848023136	2.4174625782810364	-2.426711548446985	2.4361468343063866	-2.427195077476508	5.718322880894151	-0.1589289178013496	2.089698683529156	655.9370596949925	22.421920772951363	18.107092901596594	18.107092901596594	14.11629995832817	10.982325735332005	10.982325735332005	8.880784623971424	8.880784623971424	6.442822633794981	6.442822633794981	4.520329375124461	4.520329375124461	-1.7000000000000002	24.568378198930684	11.070673451799568	177.99063361150638	25.162972533162872	6.103966387748303	0.0
mol-078ii	Prednisolone,Methyl-	CC1CC2C(C(O)CC3(C)C2CCC3(O)C(=O)CO)C2(C)C=CC(=O)C=C12	-3.33	12.41473049277996	-1.5724245979255898	12.41473049277996	0.0062005416070625	0.6851425387768039	374.4770000000001	344.23700000000014	374.20932406	148.0	0.0	0.1896291629269631	-0.3927606947501501	0.3927606947501501	0.1896291629269631	1.3333333333333333	2.037037037037037	2.703703703703704	16.31582452126369	9.445203963354578	2.6798029740796365	-2.603787740946843	2.672783978742533	-2.61945452212402	6.008883206644451	-0.1797571383656238	1.781065864389522	753.8020968349459	19.775656403009386	16.312473426877347	16.312473426877347	12.581188225148365	10.081344622299769	10.081344622299769	9.720132783111318	9.720132783111318	8.573709144798665	8.573709144798665	7.343284087166047	7.343284087166047	-1.2999999999999998	19.035453872209203	5.849728674489499	159.70625020834848	15.319582184522115	12.207932775496603	11.566489892729878
mol-079ii	Primidone	CCC1(c2ccccc2)C(=O)NCNC1=O	-2.53	11.986207482993198	-1.0699305555555556	11.986207482993198	0.2145339663643235	0.7116448391760646	218.25599999999997	204.144	218.105527688	84.0	0.0	0.2410768782031805	-0.3374657196198992	0.3374657196198992	0.2410768782031805	1.125	1.6875	2.1875	16.16792647975537	9.752414522329198	2.472524234941752	-2.339563333542118	2.294344151614679	-2.6161140311312785	6.1184413338946975	-0.1409914672954199	2.524396870109536	398.28675391292165	11.596011838247808	9.117461489248951	9.117461489248951	7.714379275798965	5.336698845953192	5.336698845953192	3.8134872566213978	3.8134872566213978	3.0700477997819497	3.0700477997819497	2.119740124797372	2.119740124797372	-1.84	10.670299983987857	3.962630035579768	94.037993219651	10.633577208012662	0.0	5.41499046939678
mol-080ii	Probenecid	CCCN(CCC)S(=O)(=O)c1ccc(C(=O)O)cc1	-4.83	12.371875944822374	-3.5274281934996217	12.371875944822374	0.0800768980431683	0.8330157421148818	285.36499999999995	266.213	285.10347908800003	106.0	0.0	0.3351796449003975	-0.4776392430101699	0.4776392430101699	0.3351796449003975	1.105263157894737	1.5789473684210529	1.947368421052632	32.23342640843228	10.212191932200785	2.225209531360673	-2.204935045914924	2.168959735123304	-2.3210259721993403	7.887318255615607	0.0696490053691184	3.0653305378819278	516.0791280132663	14.466255326250886	11.165248554360064	11.98174513528779	8.929087446058485	6.26579890683492	7.705862235635561	4.233615582224066	6.171550562165737	2.6850596993245213	4.597928199211129	1.7695169106127802	3.393545371718104	-1.4	15.65681818181818	6.675550267697799	113.46236333513149	5.106527394840706	0.0	0.0
mol-081ii	Promazine	CN(C)CCCN1c2ccccc2Sc2ccccc21	-4.45	2.462962962962963	1.0622685185185183	2.462962962962963	1.0622685185185183	0.8288580486751157	284.42800000000005	264.268	284.13471964	104.0	0.0	0.0552355238754012	-0.3395937598653156	0.3395937598653156	0.0552355238754012	0.9	1.45	2.0	32.16658071601356	10.176309092224283	2.2152159182388367	-2.3261223502026898	2.47169279442532	-2.247856051464995	7.993758415993083	0.4021484865949206	1.907955758260688	549.5488048405728	13.94938298937633	12.042797978540433	12.859294559468156	9.754020195423491	7.037045147376665	7.853541728304391	5.345978739035042	6.429755695521868	3.519066306331324	4.64933468516525	2.5671038483284754	3.662852524724173	-1.4499999999999995	13.529274335340189	5.8974041608264	124.95015410978682	9.799819461700956	0.0	0.0
mol-082ii	Promethazine	CC(CN1c2ccccc2Sc2ccccc21)N(C)C	-4.38	2.4502314814814814	0.4992705971277396	2.4502314814814814	0.4992705971277396	0.8321538928687809	284.428	264.268	284.13471964	104.0	0.0	0.0552902178544334	-0.3380650900563811	0.3380650900563811	0.0552902178544334	0.95	1.45	1.95	32.16658071649885	10.156753246680683	2.2379566947736187	-2.3557114289148378	2.4727569543441685	-2.3682024375357926	7.993759400719308	0.3188482144434825	2.031569707068425	563.943928696335	14.11251969619286	12.20593468535696	13.022431266284688	9.66470379794645	6.964614830760478	7.781111411688204	5.46074955228359	6.544526508770417	3.8603623279918655	4.990630706825791	2.4053681858058416	3.501116862201539	-1.4499999999999995	13.529274335340189	5.5050104357236735	124.9501541097868	9.799819461700956	0.0	0.0
mol-083ii	Repaglinide	CCOc1cc(CC(=O)N[C@@H](CC(C)C)c2ccccc2N2CCCCC2)ccc1C(=O)O	-4.77	13.071382826278658	-1.0409549267237754	13.071382826278658	0.0830726410934743	0.5166893132340431	452.5950000000003	416.3070000000002	452.267507632	178.0	0.0	0.3389779672298276	-0.4929662279437733	0.4929662279437733	0.3389779672298276	1.0909090909090908	1.818181818181818	2.484848484848485	16.478447850897524	9.938386725258743	2.2272350563352816	-2.329265184810331	2.319661529969015	-2.342327177696188	5.9094143308013605	-0.1208330732487671	1.7959057393774782	950.887582394917	23.794317972067564	19.97217873459052	19.97217873459052	15.884249150759292	12.00886178959615	12.00886178959615	9.101626650993238	9.101626650993238	5.992199248989796	5.992199248989796	4.499103390600835	4.499103390600835	-3.02	24.619060294485177	11.7296040306055	196.49731692358276	20.06008868349756	11.3129633249809	0.0
mol-084ii	Resveratrol,trans-	Oc1ccc(/C=C/c2cc(O)cc(O)c2)cc1	-3.75	9.300534139581758	0.023477891156463	9.300534139581758	0.023477891156463	0.6923408487340212	228.247	216.15099999999995	228.078644244	86.0	0.0	0.1193622198501603	-0.5079662507800027	0.5079662507800027	0.1193622198501603	0.5882352941176471	1.1176470588235294	1.7058823529411764	16.266803397944447	10.118106407910508	1.954279109689998	-1.9825305412104848	2.217046361075216	-1.740275333966874	5.70607422402059	0.450139974935268	2.2225089719112674	521.6438223871525	12.25071237662706	9.037793209206509	9.037793209206509	8.131030293135234	5.134922008387694	5.134922008387694	3.707609371133704	3.707609371133704	2.286187203563191	2.286187203563191	1.4921450140336467	1.4921450140336467	-2.42	11.077000037901197	4.614856185274356	98.911479778758	15.319582184522115	17.248535499851716	0.0
mol-085ii	Ritonavir	CC(C)c1nc(CN(C)C(=O)N[C@H](C(=O)N[C@@H](Cc2ccccc2)C[C@H](O)[C@H](Cc2ccccc2)NC(=O)OCc2cncs2)C(C)C)cs1	-5.17	13.867316916540332	-1.0488532991638573	13.867316916540332	0.067062433001362	0.1062404658591032	720.9620000000001	672.5780000000002	720.3127606359999	268.0	0.0	0.4073141084370974	-0.4437652036234549	0.4437652036234549	0.4073141084370974	0.9	1.56	2.14	32.134664015958265	9.927974980551172	2.306639915411912	-2.303712768623044	2.201805293774206	-2.554381482659734	7.09479389813049	-0.12444634034956	1.463767068594598	1617.4968237573792	36.0450303486946	29.24353314531864	30.876526307174093	23.977274641433738	16.809050565648974	18.56835618815876	13.04173583848222	14.902314971567558	8.129844994772254	10.077090874431388	5.386474611348263	6.718416169253571	-4.329999999999999	38.47159782577355	19.1655561431468	302.0583739168022	30.693665891510225	12.64872279366088	0.0
mol-086ii	Rofecoxib	CS(=O)(=O)c1ccc(C2=C(c3ccccc3)C(=O)OC2)cc1	-4.61	12.008679033341732	-3.2338087283237447	12.008679033341732	0.1957168839758123	0.8169951703125135	314.3620000000001	300.25000000000006	314.061279928	112.0	0.0	0.3390094471847749	-0.4571463911245985	0.4571463911245985	0.3390094471847749	0.9090909090909092	1.5454545454545454	2.136363636363636	32.22774596331512	9.967226856736357	2.266197413744167	-2.0539594126801464	2.3257895740559587	-1.9811577359260504	7.903040071007628	-0.13339196740742	2.0911663860087306	847.2917680589487	15.742276208189784	11.944500656212496	12.760997237140224	10.465345060828676	6.728233392249956	8.61964493030821	5.092254329504028	7.107989904246876	3.546896082101481	4.675366309328172	2.433140005637548	3.063610518323634	-2.3999999999999995	14.533641975308644	5.421295494749522	128.51823942316784	4.736862953800049	6.606881964512918	9.837253136417502
mol-087ii	Spironolactone	CC(=O)S[C@@H]1CC2=CC(=O)CC[C@]2(C)[C@H]2CC[C@@]3(C)[C@@H](CC[C@@]34CCC(=O)O4)[C@@H]21	-4.21	12.184661801091726	-0.2869918692785755	12.184661801091726	0.0118944082262535	0.5718459844204299	416.58300000000025	384.32700000000017	416.2021305039999	158.0	0.0	0.3060079125112178	-0.4584478730746159	0.4584478730746159	0.3060079125112178	1.0689655172413792	1.827586206896552	2.5172413793103448	32.16670088611729	9.458825106423374	2.679872055728684	-2.6057807600074345	2.7025519190167397	-2.5739023387979163	8.136416243697767	-0.1672012226976579	1.5572210087099811	817.6983003627337	20.604083527755577	17.791953828946376	18.6084504098741	13.683924628611804	11.314766275710864	12.194419086965755	10.658879094971264	12.07499517280655	9.61010576972624	10.72571885233533	8.129572744828378	9.355302726563709	-1.1	19.83934808030581	6.448229172994664	177.13538241412454	4.736862953800049	5.601050810983688	10.89852187655066
mol-088ii	Strychnine	O=C1C[C@@H]2OCC=C3CN4CC[C@]56c7ccccc7N1[C@H]5[C@H]2[C@H]3C[C@H]46	-3.38	13.17520809712774	0.1035067082388505	13.17520809712774	0.1035067082388505	0.6813170466380937	334.41900000000004	312.24300000000005	334.168127944	128.0	0.0	0.2294183343914305	-0.3732279075432878	0.3732279075432878	0.2294183343914305	1.24	2.16	3.12	16.48745154697448	9.533090258763265	2.703769079597284	-2.583557338752596	2.6507639436202206	-2.6876875620676883	5.98800537299127	-0.1319065071696291	1.5524232297011886	848.052733715765	16.33613433532446	14.22706715094319	14.22706715094319	12.287660258669838	9.750272588454369	9.750272588454369	8.776861486817767	8.776861486817767	8.217025270096014	8.217025270096014	7.508218067827955	7.508218067827955	-1.6499999999999997	13.540220246162598	4.183106986570093	146.97567955204386	9.636772684650529	0.0	0.0
mol-089ii	Sulfasalazine	O=C(O)C1=C/C(=N\Nc2ccc(S(=O)(=O)Nc3ccccn3)cc2)C=CC1=O	-6.41	12.34529704047797	-3.7879879036924913	12.34529704047797	0.034791036351282	0.3830911356969203	398.4000000000001	384.2880000000002	398.068490548	142.0	0.0	0.3392628341385124	-0.4775364808848438	0.4775364808848438	0.3392628341385124	1.0714285714285714	1.8214285714285716	2.4642857142857144	32.23327190424234	10.03881524548299	2.185495500764556	-2.0835603925416435	2.17100450692404	-2.15602019483918	7.923196654459574	-0.1335860099898542	1.7196318142273954	1104.4247840805967	20.148053602125596	14.233735199905077	15.050231780832805	13.348173775453851	7.9005322063614525	9.383695453955845	5.554075879754504	7.23647812116402	3.5760999299339766	4.946734859163067	2.2120907218723715	3.2204053663542824	-3.789999999999999	18.98501866545865	7.841843705096445	159.72093960739582	5.106527394840706	11.390967307904296	5.783244946364939
mol-090ii	Sulfathiazole	Nc1ccc(S(=O)(=O)Nc2nccs2)cc1	-2.62	11.825576341647771	-3.557638888888888	11.825576341647771	0.1637962962962968	0.8143349412643328	255.32400000000004	246.252	255.013618528	84.0	0.0	0.2631613131353624	-0.3987277171274735	0.3987277171274735	0.2631613131353624	1.25	1.9375	2.5	32.23339287321143	10.319174667586658	2.1410006973915627	-2.043095922538128	2.1789019176160163	-2.120963710253713	7.9251411875348765	0.6009696767081737	2.2889130817194454	561.3113832440436	11.596011838247808	8.121658641682792	9.754651803538245	7.577316827624754	4.3565893898958485	6.719405448745136	3.011791555505854	5.588759915353782	1.8443950878522304	4.016980748470542	1.0946915028740714	2.88342813048971	-1.6	10.902614268848035	4.106313775510205	96.99903734995485	5.733667477162185	0.0	5.131558479839333
mol-091ii	Sulfisomidine	Cc1cc(NS(=O)(=O)c2ccc(N)cc2)nc(C)n1	-2.16	12.123142479213907	-3.659444444444443	12.123142479213907	0.1348318216175363	0.8285267006028038	278.33700000000005	264.225	278.083746688	100.0	0.0	0.2625492969390487	-0.3987277171275084	0.3987277171275084	0.2625492969390487	1.105263157894737	1.736842105263158	2.3157894736842106	32.233271146104414	10.319138405340825	2.1454551289727832	-2.0817966097182588	2.1585308064778594	-2.143510253412203	7.923186807879457	0.6007708190558414	2.330509006052534	675.9193645265303	14.043605595440512	10.58327367752926	11.399770258456988	8.865010527859459	5.573401423627471	7.056564671221863	4.116314202849783	5.798716444259302	2.3953515372265723	3.765986466455667	1.6128052923241645	2.604943038950271	-2.1500000000000004	13.285625230484351	4.8483458693548895	111.30820628928304	5.733667477162185	11.642267275834955	0.0
mol-092ii	Sulfisoxazole	Cc1noc(NS(=O)(=O)c2ccc(N)cc2)c1C	-3.13	12.034654195011338	-3.678564814814814	12.034654195011338	0.1158824640967504	0.8241959038664723	267.31	254.206	267.067762276	96.0	0.0	0.2637539767525486	-0.3987277171274377	0.3987277171274377	0.2637539767525486	1.2222222222222223	1.8333333333333333	2.333333333333333	32.23327116817943	10.278522014634545	2.182282729062009	-2.0524150655609894	2.215011239837074	-2.12677676790106	7.923164501696404	0.4298413396810112	2.327592361324992	659.3419266315426	13.336498814253964	9.96695810330354	10.783454684231266	8.39868403267067	5.211929092254895	6.695092339849286	3.8966429817300456	5.579045223139565	2.574622477876861	3.921514589939969	1.3384655134836343	2.3851377194804297	-2.02	12.437269065941916	4.337583644907168	104.83424387818272	10.256762414135531	0.0	0.0
mol-093ii	Sulindac	CC1=C(CC(=O)O)c2cc(F)ccc2/C1=C\c1ccc(S(C)=O)cc1	-4.96	13.655534832793409	-1.0364096252383892	13.655534832793409	0.1454553310713122	0.885185467376535	356.41800000000006	339.28200000000004	356.088243624	128.0	0.0	0.3073486400873342	-0.4809857797763111	0.4809857797763111	0.3073486400873342	1.16	1.84	2.44	32.197132937289304	10.003988021077394	2.250686302382692	-2.048172416257894	2.4330546550957663	-1.967267628135692	7.838744834683189	-0.1352889428010991	2.1011120578982485	939.913669117438	18.137463722575188	13.87583187460433	14.692328455532056	11.863081100704113	7.739610408983663	9.297688613708583	5.945146796689292	7.324799607944186	4.304610554973404	5.24063069247022	3.0549744422507508	3.574333843825725	-2.53	17.298132627476928	6.763884813845741	147.51854248157807	5.106527394840706	5.817220841045895	0.0
mol-094ii	Tetracaine	CCCCNc1ccc(C(=O)OCCN(C)C)cc1	-3.11	11.73668126781628	-0.2620757485092799	11.73668126781628	0.2620757485092799	0.5786881428918659	264.3689999999999	240.177	264.183778008	106.0	0.0	0.3376671984238137	-0.4607327088664665	0.4607327088664665	0.3376671984238137	1.263157894736842	1.947368421052632	2.526315789473684	16.533354992693663	10.175409312320712	2.0617576272692144	-2.101156754567953	2.1032584529406058	-2.196843968372944	5.893155795196478	0.0481660778615066	2.394548171898395	374.236893489923	14.08757566981053	12.108645159118929	12.108645159118929	9.1302289553358	6.78960575890117	6.78960575890117	4.796875471457752	4.796875471457752	2.751713780758142	2.751713780758142	1.53791314003753	1.53791314003753	-1.5499999999999998	15.507306590257876	8.534307301090518	115.3006453324285	14.953561288656855	6.606881964512918	0.0
mol-095ii	Tetracycline	CN(C)[C@@H]1C(=O)/C(=C(\N)O)C(=O)[C@@]2(O)C(=O)C3=C(O)c4c(O)cccc4[C@@](C)(O)[C@H]3C[C@@H]12	-3.22	13.632125377928949	-2.8161447704081626	13.632125377928949	0.1639285714285721	0.1446369745630022	444.44000000000017	420.2480000000003	444.153265728	170.0	0.0	0.211250998646569	-0.5071758794651704	0.5071758794651704	0.211250998646569	1.125	1.75	2.3125	16.319903528134887	9.531462972408248	2.677578526443648	-2.525000743410553	2.55925908131314	-2.6980409229086337	6.354136889077513	-0.1691089070767666	2.0282580884561163	1144.584974808633	23.911330893400947	17.656585109905265	17.656585109905265	14.772521257536154	9.970255028284184	9.970255028284184	8.961853968764313	8.961853968764313	7.005588683538067	7.005588683538067	5.489436955336968	5.489436955336968	-3.21	22.00076096960224	6.644026762190543	182.42923685321395	31.266304451365716	17.08178123500935	17.267395411991366
mol-096ii	Thiacetazone	CC(=O)Nc1ccc(/C=N/NC(N)=S)cc1	-3.5	10.769409869932057	-0.1004034591083649	10.769409869932057	0.1004034591083649	0.4120708295496413	236.3	224.204	236.073182004	84.0	0.0	0.2207474086208187	-0.3748961944523358	0.3748961944523358	0.2207474086208187	1.4375	2.0625	2.5625	32.092046134885614	10.194078841974358	1.9394036982080332	-2.009881585569168	2.071508457739715	-2.234798396135383	7.797401296963648	-0.113734945763044	2.604353444875745	413.3321354705385	11.966255326250886	8.72781179156544	9.544308372493166	7.575387400469408	4.538771452196548	4.947019742660411	3.0374477445093246	3.4772741501367723	1.61941611839747	1.7107032113149976	1.0262129152793849	1.0789175429488578	-1.95	12.1211743772242	5.816077608367033	98.71654749465596	11.050456081168516	0.0	5.112436884724758
mol-097ii	Triamcinolone	C[C@]12C[C@H](O)[C@@]3(F)[C@@H](CCC4=CC(=O)C=C[C@@]43C)[C@@H]1C[C@@H](O)[C@]2(O)C(=O)CO	-3.52	16.777430634290752	-2.232025882884017	16.777430634290752	0.0134614355001259	0.545907213602937	394.43900000000014	367.2230000000001	394.1791668039999	154.0	0.0	0.1923133367738356	-0.3897124018294878	0.3897124018294878	0.1923133367738356	1.25	1.9285714285714288	2.571428571428572	19.1476609271071	9.443795392776948	2.7569598911094038	-2.6201532366804066	2.69182981096307	-2.69388705034352	6.009371328520465	-0.2217629546933958	1.83769187946728	806.7175206902477	20.698306133819763	16.060301226196906	16.060301226196906	12.96323339420858	9.823183947290058	9.823183947290058	9.363901079600785	9.363901079600785	8.430020092241927	8.430020092241927	6.849398283806812	6.849398283806812	-1.41	19.88698649368336	5.813749131185201	162.30107724907407	20.426109579362823	6.606881964512918	22.836300522459243
mol-098ii	Triamterene	Nc1nc(N)c2nc(-c3ccccc3)c(N)nc2n1	-4.11	5.903168934240362	0.0473713991769551	5.903168934240362	0.0473713991769551	0.5851791059173755	253.26900000000003	242.181	253.107593352	94.0	0.0	0.2236679009263602	-0.381809299028724	0.381809299028724	0.2236679009263602	0.7368421052631579	1.4736842105263157	2.210526315789474	15.095856701911616	10.135865336227525	2.119911008277669	-2.068761787772835	2.253752715093209	-2.056781495671053	5.865252741586319	1.1716240140528982	2.307831669948033	754.8677985188037	13.405412915006313	9.90765653551684	9.90765653551684	9.147867045540842	5.565563388307231	5.565563388307231	3.9627391043734495	3.9627391043734495	2.6496823756877124	2.6496823756877124	1.8071672591188448	1.8071672591188448	-2.96	11.148770360027727	4.054792899408284	108.0684258721204	17.201002431486554	5.693927994848461	22.799603494054043
mol-099ii	Warfarin	CC(=O)CC(c1ccccc1)c1c(O)oc2ccccc2c1=O	-4.78	12.814247448979591	-0.5328184051398341	12.814247448979591	0.0640632611069118	0.799206301564618	308.333	292.205	308.10485899199995	116.0	0.0	0.2897558979575758	-0.480380676246029	0.480380676246029	0.2897558979575758	1.0869565217391304	1.7391304347826086	2.4347826086956523	16.47109321646841	9.87030421103624	2.252412794337724	-2.1648105843793326	2.331896010710216	-2.167861970685382	5.797118377406354	-0.1167353942591563	2.2586253240211427	909.550972694472	16.396976746569035	12.652567939974356	12.652567939974356	11.07538740046941	7.367289200637053	7.367289200637053	5.515582042988994	5.515582042988994	3.8553360333403135	3.8553360333403135	2.811241588514126	2.811241588514126	-2.8799999999999994	15.032579420487952	6.084896581778482	132.5520250911752	9.523678331894054	11.366265088007182	0.0
mol-100ii	Xanthine	O=c1[nH]c(=O)c2[nH]cnc2[nH]1	-3.6	10.913842592592593	-0.5466666666666666	10.913842592592593	0.2766203703703707	0.4486681238776369	152.113	148.081	152.033425368	56.0	0.0	0.3269310150952806	-0.3387338511524573	0.3387338511524573	0.3269310150952806	1.2727272727272727	2.090909090909091	2.909090909090909	16.155868604980036	10.54892530724221	1.99384096310054	-1.8296481978535952	1.918724998900023	-2.2117344982510168	5.668218458312151	1.0684581423675428	3.1460114722514017	490.6419937097255	7.844934982691242	5.34106044561731	5.34106044561731	5.270856947829096	2.9287291125558164	2.9287291125558164	2.03439154525841	2.03439154525841	1.3253967368969666	1.3253967368969666	0.866545969009257	0.866545969009257	-1.8500000000000003	5.899350869955592	1.815283360019171	59.30421621517355	4.9839785209472085	5.516700717616262	5.647177220767728
[truncated: 1,281 more columns]
