# Supplementary material for: Blinded Predictions and Post Hoc Analysis of the Second Solubility Challenge Data: Exploring Training Data and Feature Set Selection for Machine and Deep Learning Models
Source: J Chem Inf Model. 2023 Feb 9;63(4):1099–113. doi: 10.1021/acs.jcim.2c01189 (PMC9976279; doi:10.1021/acs.jcim.2c01189)
Supplement: Supplementary file 1 — ci2c01189_si_001.zip [file ci2c01189_si_001.zip › datasets/Training_sets.csv]

ID	Name	SMILES	Solubility	Reference	Dataset	Dataset	Dataset	RDKit	RDKit	RDKit	RDKit	RDKit	RDKit	RDKit	RDKit	RDKit	RDKit	RDKit	RDKit	RDKit	RDKit	RDKit	RDKit	RDKit	RDKit	RDKit	RDKit	RDKit	RDKit	RDKit	RDKit	RDKit	RDKit	RDKit	RDKit	RDKit	RDKit	RDKit	RDKit	RDKit	RDKit	RDKit	RDKit	RDKit	RDKit	RDKit	RDKit	RDKit	RDKit
ID	Name	SMILES	Solubility	Reference	D300	D2999	D5697	MaxEStateIndex	MinEStateIndex	MaxAbsEStateIndex	MinAbsEStateIndex	qed	MolWt	HeavyAtomMolWt	ExactMolWt	NumValenceElectrons	NumRadicalElectrons	MaxPartialCharge	MinPartialCharge	MaxAbsPartialCharge	MinAbsPartialCharge	FpDensityMorgan1	FpDensityMorgan2	FpDensityMorgan3	BCUT2D_MWHI	BCUT2D_MWLOW	BCUT2D_CHGHI	BCUT2D_CHGLO	BCUT2D_LOGPHI	BCUT2D_LOGPLOW	BCUT2D_MRHI	BCUT2D_MRLOW	BalabanJ	BertzCT	Chi0	Chi0n	Chi0v	Chi1	Chi1n	Chi1v	Chi2n	Chi2v	Chi3n	Chi3v	Chi4n	Chi4v	HallKierAlpha	Kappa1	Kappa2
D300-1	methylathylbarbitursaure	CCC1(C)C(=O)NC(=O)NC1=O	-1.23	Huuskonen1998; Jorgensen2000	True	True	True	11.175138888888888	-1.1032638888888888	11.175138888888888	0.3729629629629629	0.5335104491647946	170.16799999999998	160.08799999999997	170.06914218	66.0	0.0	0.3276315763528534	-0.2768323225751187	0.3276315763528534	0.2768323225751187	1.1666666666666667	1.5833333333333333	1.9166666666666667	16.19740549376469	9.841835604273763	2.4397840579193235	-2.2833399327099464	2.226862295460915	-2.604864476119027	6.183307928776778	-0.142830454053676	2.951250011669165	239.3771031689145	9.35337115112852	6.931851652578136	6.931851652578136	5.503054410393776	3.673032607475616	3.673032607475616	2.923032607475616	2.923032607475616	2.16353140686042	2.16353140686042	0.9375957191663106	0.9375957191663106	-1.39	8.704250706880302	2.5822032635222247
D300-2	epristeride	CC(C)(C)NC(=O)C1CCC2C3CC=C4C=C(C(=O)O)CCC4(C)C3CCC12C	-8.76	Bergstrom2002	True	True	True	13.085679304092782	-0.7687146261547209	13.085679304092782	0.0921966464054759	0.6786665483238244	399.5750000000003	362.27900000000017	399.277344044	160.0	0.0	0.3310642049985973	-0.4778738674045183	0.4778738674045183	0.3310642049985973	1.103448275862069	1.827586206896552	2.4827586206896552	16.36586336639706	9.47571803134607	2.592896149518614	-2.5654681844143776	2.6553271307082604	-2.5225291248895143	5.873690510135403	-0.1328660676297517	1.6005826459768338	788.3804053631567	21.189869965382485	18.677559259871277	18.677559259871277	13.454979465236052	11.421149321143336	11.421149321143336	11.577885083114252	11.577885083114252	8.857685098954267	8.857685098954267	7.381427538022788	7.381427538022788	-1.58	20.68305360715921	6.71549798353883
D300-3	(1S,2R,3S)-1-(1,3-benzodioxol-5-yl)-3-[2-(carboxymethoxy)-4-methoxyphenyl]-5-propoxy-2,3-dihydro-1H-indene-2-carboxylic acid	CCCOc1ccc2c(c1)C(c1ccc(OC)cc1OCC(=O)O)C(C(=O)O)C2c1ccc2c(c1)OCO2	-6.77	Bergstrom2002	True	True	True	12.981979569235612	-1.1445695972159096	12.981979569235612	0.1103931603643002	0.393313414706274	520.5340000000003	492.31000000000034	520.1733324759998	198.0	0.0	0.3412224424637682	-0.4966244380108014	0.4966244380108014	0.3412224424637682	0.868421052631579	1.631578947368421	2.3684210526315788	16.696940492476557	9.790352173692089	2.476364192451089	-2.24400762342226	2.5559681804519663	-2.2424132790390705	5.785402524334772	-0.1423566718423893	1.6873376648529923	1366.1499197446358	26.810825830012615	21.00879557926866	21.00879557926866	18.40541720081447	12.323835567524904	12.323835567524904	9.157416962819974	9.157416962819974	6.867294366782174	6.867294366782174	5.2971346645284445	5.2971346645284445	-4.4	25.257990040742417	10.530334868795611
D300-4	ethinylestradiol	C#CC1(O)CCC2C3CCc4cc(O)ccc4C3CCC21C	-3.95	Bergstrom2003	True	True	True	10.9072088372386	-0.9187799456202232	10.9072088372386	0.1276396368732675	0.7180018360911579	296.4100000000001	272.218	296.177630008	116.0	0.0	0.1303358784852834	-0.5079560321952997	0.5079560321952997	0.1303358784852834	1.2272727272727273	2.0454545454545454	2.8181818181818183	16.286057871300468	9.531586134083405	2.6051941799842404	-2.516282497471196	2.636204543195586	-2.4961247096590315	5.402636961818887	-0.0646464734241042	1.721704964542758	658.1613573389167	15.535169427003234	13.178519762446586	13.178519762446586	10.483112013795044	8.50334458083506	8.50334458083506	7.7980613966887375	7.7980613966887375	7.10047436372019	7.10047436372019	5.821907213476907	5.821907213476907	-1.46	14.152613321456492	4.521896298442718
D300-5	celiprolol	CCN(CC)C(=O)Nc1ccc(OCC(O)CNC(C)(C)C)c(C(C)=O)c1	-1.9	Bergstrom2004	True	True	True	12.167350024472174	-0.702704561635388	12.167350024472174	0.064000985035888	0.5740604449563793	379.5010000000002	346.23700000000014	379.247106536	152.0	0.0	0.3213189594892881	-0.4900795724208332	0.4900795724208332	0.3213189594892881	1.2222222222222223	1.851851851851852	2.3703703703703702	16.48997859439394	10.09559349251928	2.160115101086059	-2.229881000811111	2.237799786274346	-2.4206418744510936	5.987965115596615	0.0949941079398426	2.7871583156014084	636.6042613427059	20.61251969619286	17.257000263896202	17.257000263896202	12.567899224827368	9.337606195428105	9.337606195428105	7.465296065412601	7.465296065412601	3.960022988907137	3.960022988907137	2.3909809873687564	2.3909809873687564	-2.12	22.92019292604501	10.275273966837805
D300-6	chlorpromazine	CN(C)CCCN1c2ccccc2Sc2ccc(Cl)cc21	-5.1702	Llinas2008;Bergstrom2003	True	True	True	6.20938393207077	0.7975376879146723	6.20938393207077	0.7975376879146723	0.7918053413291345	318.8730000000001	299.721	318.09574728800004	110.0	0.0	0.056730031151179	-0.3395508506714582	0.3395508506714582	0.056730031151179	1.0476190476190477	1.809523809523809	2.619047619047619	35.49569172673929	10.174862677663196	2.224199789820694	-2.328328885210501	2.4811491281815825	-2.248645771949372	7.993773600916332	0.4021486092750637	1.9437632658356148	642.4372765270095	14.819626477379408	12.343412182360032	13.915837709306214	10.147867045540844	7.136710986404238	8.331172040341192	5.490300683775358	7.010513420734169	3.574794941917979	4.940160423539641	2.5884116965055552	3.830862072909589	-1.1599999999999997	14.763801473252023	6.304372410382191
D300-7	amitriptyline	CN(C)CCC=C1c2ccccc2CCc2ccccc21	-4.8698	Llinas2008;Bergstrom2003	True	True	True	2.41962962962963	1.0882955404383976	2.41962962962963	1.0882955404383976	0.8136783893547586	277.411	254.22699999999992	277.183049736	108.0	0.0	0.0010137632931433	-0.3090916887470903	0.3090916887470903	0.0010137632931433	0.8571428571428571	1.380952380952381	1.9047619047619049	15.044066202834795	9.93062439413641	2.1631799508064766	-2.1293354612925905	2.330580395741878	-2.1166182745487503	5.834086983311626	0.4170871354139314	2.0659497027232017	602.8929198710237	14.656489770562878	12.971793142952784	12.971793142952784	10.254020195423491	7.769385701641229	7.769385701641229	6.024044450132914	6.024044450132914	4.2035214253293	4.2035214253293	3.103552222882481	3.103552222882481	-1.8599999999999997	14.093099980398282	6.275955030244733
D300-8	chlorprothixene (form i)	CN(C)CCC=C1c2ccccc2Sc2ccc(Cl)cc21	-6.749667841	Llinas2008	True	True	True	6.208828376515214	0.7983710212480057	6.208828376515214	0.7983710212480057	0.6542213588943051	315.869	297.725	315.084848256	108.0	0.0	0.0412470510789041	-0.3090916887158916	0.3090916887158916	0.0412470510789041	1.0476190476190477	1.809523809523809	2.619047619047619	35.495691719079936	9.95814920479903	2.199397401015552	-2.222351008924329	2.4553410606398933	-2.118560610142322	7.992200412158461	0.4170728982056583	2.062890975135638	691.3677237596133	14.819626477379408	12.266442074863152	13.838867601809334	10.147867045540844	7.070193049946118	8.264654103883071	5.448453192059507	6.968665929018319	3.553702321641033	4.940617762659572	2.5303842327718327	3.7888957228084914	-1.2199999999999998	14.706242135858965	6.266454204965884
D300-9	chlorprothixene (form ii)	CN(C)CCC=C1c2ccccc2Sc2ccc(Cl)cc21	-5.86612592	Llinas2008	True	True	True	6.208828376515214	0.7983710212480057	6.208828376515214	0.7983710212480057	0.6542213588943051	315.869	297.725	315.084848256	108.0	0.0	0.0412470510789041	-0.3090916887158916	0.3090916887158916	0.0412470510789041	1.0476190476190477	1.809523809523809	2.619047619047619	35.495691719079936	9.95814920479903	2.199397401015552	-2.222351008924329	2.4553410606398933	-2.118560610142322	7.992200412158461	0.4170728982056583	2.062890975135638	691.3677237596133	14.819626477379408	12.266442074863152	13.838867601809334	10.147867045540844	7.070193049946118	8.264654103883071	5.448453192059507	6.968665929018319	3.553702321641033	4.940617762659572	2.5303842327718327	3.7888957228084914	-1.2199999999999998	14.706242135858965	6.266454204965884
D300-10	fendiline	CC(NCCC(c1ccccc1)c1ccccc1)c1ccccc1	-4.0	Bergstrom2004	True	True	True	3.668895030234316	0.373515474090871	3.668895030234316	0.373515474090871	0.6016825276163219	315.46000000000004	290.26	315.1986998	122.0	0.0	0.0291292583980039	-0.3101644487175469	0.3101644487175469	0.0291292583980039	0.625	1.0416666666666667	1.5	14.891212465989526	9.88283051068124	2.137886555907147	-2.2034212594122864	2.272681982746687	-2.2140033321331822	5.318743227950846	0.5399330008017726	1.668827782433913	667.2937856355944	16.61467340730599	14.22916813859674	14.22916813859674	11.843336592900531	8.725903296194891	8.725903296194891	6.249123781643924	6.249123781643924	4.586991815397434	4.586991815397434	3.20021931253496	3.20021931253496	-2.379999999999999	16.476813461230996	8.465961600896945
D300-11	trihexyphenidyl	OC(CCN1CCCCC1)(c1ccccc1)C1CCCCC1	-5.21	Boobier2017;Bergstrom2004	True	True	True	11.611347080498868	-0.6258659297052149	11.611347080498868	0.4383708900226759	0.8747104302685795	301.47400000000016	270.226	301.240564612	122.0	0.0	0.0936247143981243	-0.384827825093446	0.384827825093446	0.0936247143981243	0.9090909090909092	1.5454545454545454	2.227272727272727	16.285066086946475	9.71420433685252	2.383381715989683	-2.4048050502406983	2.413756373493644	-2.4093626412854348	5.232923362425796	-0.0528400401289573	1.7265103084694815	434.28028308676033	15.252866087740191	13.843810180376243	13.843810180376243	10.78864169302994	9.291698804439262	9.291698804439262	7.277515362675221	7.277515362675221	5.812079935419896	5.812079935419896	4.402651024262985	4.402651024262985	-0.8600000000000001	16.01390346535948	7.608623891357695
D300-12	thioridazine	CSc1ccc2c(c1)N(CCC1CCCCN1C)c1ccccc1S2	-5.355	Bergstrom2004;Huuskonen1998; Jorgensen2000	True	True	True	2.562827407197447	0.7246987328882168	2.562827407197447	0.7246987328882168	0.6192081845073194	370.587	344.3790000000001	370.153740832	132.0	0.0	0.0563597477283286	-0.3395499887215946	0.3395499887215946	0.0563597477283286	1.08	1.92	2.76	32.16772235393877	9.994245323199872	2.2544231762419544	-2.3690283093697526	2.485635022166934	-2.3824743147207714	7.995278709728411	0.1780207141084187	1.6303380857414709	746.4259502830743	17.225403871315223	15.072366612563938	16.70535977441939	12.258351493073064	9.187583060770349	11.228824513089666	6.973968079280057	8.937397847021776	5.440312393611472	7.295919186922142	3.9639633216780448	5.473675611238819	-1.0999999999999996	17.3206547725985	7.64619363552189
D300-13	carvedilol	COc1ccccc1OCCNCC(O)COc1cccc2[nH]c3ccccc3c12	-6.0	Bergstrom2004	True	True	True	10.288871250686276	-0.628033772150836	10.288871250686276	0.2073268910155639	0.3499607634429391	406.482	380.27400000000017	406.189257312	156.0	0.0	0.1607126398147067	-0.4928700212180387	0.4928700212180387	0.1607126398147067	0.8666666666666667	1.6	2.466666666666667	16.514869200164995	10.131166433012623	2.1121947779252763	-2.146020446778709	2.3253648681054644	-2.3327499014386155	6.098300478021075	0.1060356947473929	1.2575379884643594	1108.7174439193616	20.76093777724796	16.92858882191325	16.92858882191325	14.758351493073064	10.028490721446264	10.028490721446264	7.0175659059894056	7.0175659059894056	4.90863157687766	4.90863157687766	3.4733748085713096	3.4733748085713096	-3.2199999999999998	20.069059099616123	9.518994463287138
D300-14	cyproheptadine	CN1CCC(=C2c3ccccc3C=Cc3ccccc32)CC1	-6.0	Bergstrom2004	True	True	True	2.427401738473167	1.1632893990929705	2.427401738473167	1.1632893990929705	0.5791645622326819	287.4060000000001	266.23799999999994	287.167399672	110.0	0.0	0.0015995382446495	-0.3057312648686364	0.3057312648686364	0.0015995382446495	0.7272727272727273	1.2272727272727273	1.7727272727272727	15.087865172279232	9.85920738503586	2.204946710928869	-2.2712872630334084	2.378986674553619	-2.265460904632673	5.944331157519128	0.3128370778331789	1.9631480815500688	705.4815373524832	14.940946820939052	13.04914341214241	13.04914341214241	10.826499840494924	8.102160049622393	8.102160049622393	6.289663546508975	6.289663546508975	4.846861124118005	4.846861124118005	3.584014256986162	3.584014256986162	-2.119999999999999	13.53656022299379	5.583074218125634
D300-15	glyburide	COc1ccc(Cl)cc1C(=O)NCCc1ccc(S(=O)(=O)NC(=O)NC2CCCCC2)cc1	-5.935	Wassvik2006;Pharmacia in-house database	True	True	True	12.492102206975352	-3.966974925893192	12.492102206975352	0.0020893271858277	0.51917970894521	494.0130000000003	465.7890000000002	493.143819676	178.0	0.0	0.3284098908522161	-0.4959226267188044	0.4959226267188044	0.3284098908522161	1.0606060606060606	1.7575757575757576	2.4242424242424243	35.49569244248688	9.956633296413589	2.2085919396625613	-2.2230105835666545	2.222405140347008	-2.4458467812963187	7.896656043740829	0.0950765299692161	1.5132730990273082	1083.77575374057	23.84672421487485	18.396003837615247	19.968429364561423	15.780025428031989	10.82286415992906	12.68399188053268	7.908351337725925	10.027189359607425	5.506487489505753	7.088476704356596	3.7512599623929614	4.838599848892556	-2.78	24.85443019187222	11.379760303013173
D300-16	diethylstilbestrol	CCC(=C(CC)c1ccc(O)cc1)c1ccc(O)cc1	-4.69	Wassvik2006;Llinas2009;Huuskonen1998; Jorgensen2000	True	True	True	9.410679688427251	0.2841527368267991	9.410679688427251	0.2841527368267991	0.7796984854737203	268.356	248.19599999999997	268.14632988	104.0	0.0	0.1151180344953318	-0.5079662480135985	0.5079662480135985	0.1151180344953318	0.65	0.95	1.2	16.25644403958001	9.910873718510745	2.0865737803241746	-2.139846479067957	2.320369540467624	-1.9108886846359288	5.903595295250891	0.4744315608326582	2.521517738794992	536.8202783238603	14.535169427003234	11.92744290689002	11.92744290689002	9.651397005390976	6.961268349151438	6.961268349151438	4.757961611057043	4.757961611057043	3.502916324128001	3.502916324128001	2.508715892200647	2.508715892200647	-2.2199999999999998	14.19464363443765	6.286951762872694
D300-17	furosemide	NS(=O)(=O)c1cc(C(=O)O)c(NCc2ccco2)cc1Cl	-4.4	Avdeef2000;Baek2018	True	True	True	11.349448425235312	-4.105997483098177	11.349448425235312	0.1625510204081626	0.768936392874182	330.749	319.66100000000006	330.00772013200003	112.0	0.0	0.3373445328005799	-0.4775829717041931	0.4775829717041931	0.3373445328005799	1.4285714285714286	2.142857142857143	2.6666666666666665	35.49569358293896	10.148355630254152	2.197848128096461	-2.111492537370032	2.282902654533342	-2.148749953548633	7.88885839660866	0.0697356743195288	2.406625749127726	771.1955159056122	15.62095586463014	10.537627917152804	12.110053444098986	9.786712265874597	5.646848444902032	7.57113239583282	4.111292520712664	6.048337589757272	2.642156894921915	4.017734395559861	1.6901315366699092	2.789254979475804	-2.03	15.360570833716771	5.761535947024768
D300-18	clozapine	CN1CCN(C2=Nc3cc(Cl)ccc3Nc3ccccc32)CC1	-3.86792	Wassvik2006;Llinas2009;Boobier2017	True	True	True	6.176539767362579	0.7064663118333755	6.176539767362579	0.7064663118333755	0.8001222420891722	326.83100000000013	307.6790000000001	326.129824288	118.0	0.0	0.1383215959494366	-0.3534706118797394	0.3534706118797394	0.1383215959494366	1.0	1.7826086956521738	2.608695652173913	35.495691505709665	10.110338865929837	2.232174853371903	-2.343811344937951	2.36022895691843	-2.469656321149379	6.306739836610203	0.2156061435468108	1.8304332090303408	763.3669443617505	15.81119030894213	13.089484268582677	13.845413214601129	11.20350993820667	7.887311430224071	8.265275903233299	6.057789066332256	6.494224846804241	4.426249106226114	4.661346209013852	3.0688181488680373	3.235161703909333	-2.04	14.545837274701016	5.870760385193409
D300-19	ibuprofen	CC(C)Cc1ccc(C(C)C(=O)O)cc1	-3.77924	Avdeef2000;Baek2018;Wassvik2006;Llinas2008;Boobier2017;Stuart2005	True	True	True	10.762425070336777	-0.7716577958343829	10.762425070336777	0.4184259259259264	0.8215995486924975	206.285	188.141	206.130679816	82.0	0.0	0.3101853515323108	-0.4807885019257389	0.4807885019257389	0.3101853515323108	1.2	1.7333333333333334	2.1333333333333333	16.366404797134482	9.968471760898732	2.123540108955396	-2.085757965387069	2.168893507541644	-2.0688004654239505	5.749768182058131	-0.1378620686519082	2.7590371332701524	324.8941190021566	11.422285251880869	9.526670282288125	9.526670282288125	7.002907755397974	5.320300905843469	5.320300905843469	4.3994781236223774	4.3994781236223774	2.494095609718196	2.494095609718196	1.556376775771452	1.556376775771452	-1.31	11.763046018991965	4.964460295417243
D300-20	metoclopramide	CCN(CC)CCNC(=O)c1cc(Cl)c(N)cc1OC	-3.7525	Llinas2008;Boobier2017;Skold2006	True	True	True	12.136979717813052	-0.212123960695389	12.136979717813052	0.212123960695389	0.7558132464087878	299.8020000000001	277.626	299.140054624	112.0	0.0	0.2546465849307497	-0.4958418391220392	0.4958418391220392	0.2546465849307497	1.4	2.05	2.6	35.495691612646155	10.139606240301198	2.1437059564122563	-2.1800683226055657	2.2812477118548125	-2.3447865317717014	6.331442082273082	0.0945675264744973	2.6993698551050787	461.97739235477394	15.12095586463014	12.20215258175198	12.958081527770435	9.527605765303289	6.665304741423288	7.043269214432516	4.356788180024037	4.763988306764643	3.1714456944663425	3.4987725298203314	1.8780472915002755	2.041710709177269	-1.4600000000000002	16.593937432578212	7.968039579443504
D300-21	chlorzoxazone	O=c1[nH]c2cc(Cl)ccc2o1	-3.01873	Llinas2008;Skold2006	True	True	True	10.6348828420257	-0.4562345679012345	10.6348828420257	0.4562345679012345	0.6535135154314028	169.56699999999998	165.53499999999997	168.993056048	56.0	0.0	0.4167833257625218	-0.4078621121267836	0.4167833257625218	0.4078621121267836	1.4545454545454546	2.272727272727273	3.090909090909091	35.49569089080094	10.317574045416514	1.9856440513806757	-1.855209301438533	2.148176697520034	-1.9224610686566672	6.306971146900915	0.5551497976365052	2.920939354744553	442.88245407860506	7.844934982691242	5.426511861505831	6.182440807524286	5.254020195423489	3.039388543912993	3.417353016922221	2.1550009134205728	2.591436693892557	1.3809964243352697	1.616093527123008	0.924229194220568	1.0963322181734352	-1.22	6.487694108171183	2.134222588474927
D300-22	benzocaine	CCOC(=O)c1ccc(N)cc1	-2.71395	Llinas2009;Huuskonen1998; Jorgensen2000	True	True	True	11.092937452758882	-0.30787037037037	11.092937452758882	0.30787037037037	0.5326180793674542	165.19199999999998	154.10399999999996	165.078978592	64.0	0.0	0.3376097259808516	-0.4623913115321146	0.4623913115321146	0.3376097259808516	1.4166666666666667	2.0	2.5	16.532107809850814	10.188647402840846	2.0328880688597697	-2.0026613670562576	2.0581639519227526	-2.0367578988381387	5.891964680475891	0.0526187033949944	2.753742758109602	266.36195376207496	8.974691494688164	6.910354708062404	6.910354708062404	5.736382105218448	3.764072545885956	3.764072545885956	2.3424786483856304	2.3424786483856304	1.4218177789634645	1.4218177789634645	0.8336300246081277	0.8336300246081277	-1.5099999999999998	8.585328884652048	3.7588733548338538
D300-23	acebutolol	CCCC(=O)Nc1ccc(OCC(O)CNC(C)C)c(C(C)=O)c1	-2.70938	Llinas2009;Shoghi2013;p_ION_inhouse_database	True	True	True	11.822072695622476	-0.6702391882041054	11.822072695622476	0.0848616115025748	0.5710137425129463	336.4320000000001	308.2080000000001	336.204907376	134.0	0.0	0.2238584525129429	-0.4900795740174568	0.4900795740174568	0.2238584525129429	1.2916666666666667	2.0	2.583333333333333	16.489957061104946	10.0987661001956	2.1304009423105352	-2.165347581456163	2.2362097985672067	-2.34807144585479	5.989692120285778	-0.1157557781720159	2.7300914999194297	557.949784082855	18.11251969619286	14.887136937585868	14.887136937585868	11.328606258093464	8.321366148025241	8.321366148025241	6.093077728728182	6.093077728728182	3.3126242824908747	3.3126242824908747	2.0759200164706675	2.0759200164706675	-1.92	20.125289855072463	10.050998753143157
D300-24	trimethoprim	COc1cc(Cc2cnc(N)nc2N)cc(OC)c1OC	-2.66777	Wassvik2006;Llinas2008;Boobier2017;Bergstrom2004	True	True	True	5.848108465608465	0.1538352101375193	5.848108465608465	0.1538352101375193	0.8533555071280713	290.32300000000004	272.179	290.137890436	112.0	0.0	0.2214316356382399	-0.492704456320783	0.492704456320783	0.2214316356382399	1.0	1.619047619047619	2.095238095238096	16.52993347195911	10.055552244613876	2.139939308910224	-2.1406715543834287	2.3834285564495867	-2.042787807497693	5.550690334116603	0.3236341838938235	2.3975621374281344	621.1065134129683	15.405412915006313	12.213030189526185	12.213030189526185	10.083248657969117	6.243969313434721	6.243969313434721	4.349044905413231	4.349044905413231	3.0357491073552594	3.0357491073552594	2.027836083745396	2.027836083745396	-2.7	14.703769228704129	6.167313394785921
D300-25	salicylic acid	O=C(O)c1ccccc1O	-2.17349	Llinas2009;Boobier2017;Huuskonen1998; Jorgensen2000	True	True	True	10.26175925925926	-1.1128703703703706	10.26175925925926	0.0671296296296291	0.6102585058580265	138.122	132.07399999999998	138.031694052	52.0	0.0	0.3389690873607309	-0.507052890945198	0.507052890945198	0.3389690873607309	1.3	1.9	2.3	16.367670134320214	10.187505361182772	2.0511997923283363	-1.945616498502049	2.138184549772642	-1.9459086352299213	5.900328911697506	0.0693524218487611	3.1529414466808685	254.78306142431708	7.560477932315068	5.112076558222283	5.112076558222283	4.71521405516327	2.728688009921516	2.728688009921516	1.8223016228423563	1.8223016228423563	1.134458362228448	1.134458362228448	0.6544892453505138	0.6544892453505138	-1.51	6.607785630153122	2.389632707443791
D300-26	lidocaine	CCN(CC)CC(=O)Nc1c(C)cccc1C	-2.1676	Llinas2009;Stuart2005;Bergstrom2004;Huuskonen1998; Jorgensen2000	True	True	True	11.89231859410431	0.0612037037037036	11.89231859410431	0.0612037037037036	0.8489671904749567	234.343	212.16699999999997	234.173213324	94.0	0.0	0.2380661318755977	-0.324484604945174	0.324484604945174	0.2380661318755977	1.1764705882352942	1.7058823529411764	2.176470588235294	16.150137625790563	10.099692731628464	2.0944335667424587	-2.181557420748626	2.1862204178382965	-2.327331479447567	5.932586126168495	-0.1167933644749144	2.680267656047493	363.55864155890856	12.836498814253964	11.208833037092342	11.208833037092342	8.078917360319544	6.164591332105107	6.164591332105107	4.276374970349688	4.276374970349688	3.007185260971884	3.007185260971884	1.8408792833076064	1.8408792833076064	-1.35	13.713897763578274	6.401220913530596
D300-27	trimipramine	CC(CN(C)C)CN1c2ccccc2CCc2ccccc21	-5.5395	Llinas2008;Pharmacia in-house database	True	True	True	2.533564814814815	0.6196409674981104	2.533564814814815	0.6196409674981104	0.8366473557753504	294.442	268.234	294.209598832	116.0	0.0	0.0443057164954318	-0.3407196694253168	0.3407196694253168	0.0443057164954318	0.9090909090909092	1.4090909090909092	1.9090909090909087	15.15419683214327	10.049505827618898	2.2121266293271846	-2.3032520371822818	2.358207356282581	-2.30335055110136	5.70626319401571	0.342829322416406	1.9850866170180108	585.609300164348	15.526733258565956	13.919006738452742	13.919006738452742	10.647867045540844	8.229750488216702	8.229750488216702	6.735445042948182	6.735445042948182	4.399569199800701	4.399569199800701	3.5596660407408707	3.5596660407408707	-1.7999999999999994	15.109422936449963	6.533333333333334
D300-28	amiloride	NC(N)=NC(=O)c1nc(Cl)c(N)nc1N	-3.025	Bergstrom2002;Bergstrom2003	True	True	True	11.309989921894685	-0.8315740740740745	11.309989921894685	0.0736882716049378	0.344091549854977	229.631	221.567	229.047885556	80.0	0.0	0.3021525290478107	-0.3816534149869086	0.3816534149869086	0.3021525290478107	1.2	1.8	2.333333333333333	35.495696476056615	10.365036373236611	2.1470445982479323	-2.019775837096103	2.171754188304577	-2.2446320920977123	6.313744210610685	0.0998433101273971	3.2110725546147147	439.35170474223344	11.5854219586974	7.437254626731468	8.193183572749922	6.913591357920933	3.639447706615672	4.017412179624898	2.47532587988936	2.833338967339677	1.3380687410267638	1.616208537090463	0.7691436025298147	0.895916740739092	-2.09	10.98745933384973	3.964406732215082
D300-29	nitrofurantoin	O=C1CN(N=Cc2ccc([N+](=O)[O-])o2)C(=O)N1	-3.23925	Llinas2008;Boobier2017	True	True	True	11.060776486520536	-0.6910429526748967	11.060776486520536	0.1146749811035527	0.3457478460298999	238.159	232.111	238.033819292	88.0	0.0	0.4330616376402305	-0.3995922484094392	0.4330616376402305	0.3995922484094392	1.5294117647058822	2.294117647058824	2.823529411764706	16.648453825113176	10.475059254627183	2.255993444824665	-2.020033667215904	2.1364965065990438	-2.235267456059034	6.016341790736573	-0.4017304309653647	2.0702875864987447	519.7401440929854	12.41384908344359	8.322039827574615	8.322039827574615	8.0585506480638	4.456197331572841	4.456197331572841	3.0886593066695416	3.0886593066695416	1.8910596723837505	1.8910596723837505	1.160733316182176	1.160733316182176	-2.71	10.796107985957985	4.040253449723967
D300-30	azathioprine	Cn1cnc([N+](=O)[O-])c1Sc1ncnc2nc[nH]c12	-3.2078451360000004	Llinas2008	True	True	True	10.902370480599648	-0.5201606198034772	10.902370480599648	0.19557634164777	0.4332879418057317	277.269	270.213	277.038193464	96.0	0.0	0.3958381246344442	-0.3577269778122726	0.3958381246344442	0.3577269778122726	1.368421052631579	2.210526315789474	3.0	32.16659966548891	10.560691118301373	2.2235840728647163	-2.011646464275851	2.339892896905911	-1.9451167722760347	7.991152695085071	-0.3919388593838871	2.083457965754208	764.8623146411958	13.405412915006313	9.640077251960216	10.456573832887942	9.16470379794645	5.141920627464424	5.958417208392151	3.62337061372982	4.600891421095724	2.4193458924593205	3.5861352511062417	1.5613828803391394	2.5063051414950794	-2.49	11.591985557764996	4.314847409507476
D300-31	ranitidine	CNC(=C[N+](=O)[O-])NCCSCc1ccc(CN(C)C)o1	-2.500857501	Llinas2008	True	True	True	10.3492704084505	-0.4850179440335465	10.3492704084505	0.4091368971703573	0.3841028783147103	314.411	292.235	314.14126156399993	118.0	0.0	0.2735701916823936	-0.4638409773706315	0.4638409773706315	0.2735701916823936	1.4761904761904765	2.1904761904761907	2.8095238095238093	32.166491652592526	10.4017883665263	2.0365544670956046	-2.0707681227747683	2.1542446841098744	-2.2590773971649463	7.980473126319669	-0.4036019848879738	2.218277243493725	473.7363586621033	15.664925939000156	12.587898285170438	13.404394866098164	10.007239053047543	6.57961968698511	7.73432022536436	4.663295344399729	5.768467059922267	2.499388934818891	3.4808301567419924	1.6311678696798866	2.378240150385573	-1.6699999999999997	17.381733057423695	9.299837768091132
D300-32	chloramphenicol	O=C(NC(CO)C(O)c1ccc([N+](=O)[O-])cc1)C(Cl)Cl	-2.11	Boobier2017	True	True	True	11.304786365163348	-1.3258233558702537	11.304786365163348	0.1323014298311915	0.4090709280478973	323.13199999999995	311.03599999999994	322.01232684400003	110.0	0.0	0.2689451330242998	-0.3941232075520646	0.3941232075520646	0.2689451330242998	1.35	1.9	2.3	35.53916852833981	10.02291788462236	2.2435815633189504	-2.223138537588284	2.203148626798978	-2.4358850906246805	6.530354842931773	-0.3844532808687217	2.821158149823159	480.2067575330304	15.284092571446669	10.070873269423847	11.582731161460758	9.362279762904675	5.48271598351556	6.355587544459529	3.8918314138637062	4.988096073409549	2.549103929777519	2.945495981288462	1.495665801296222	1.6216539589659646	-1.4099999999999997	16.64379236148467	7.392954608862727
D300-33	metronidazole	Cc1ncc([N+](=O)[O-])n1CCO	-1.22071	Llinas2008;Boobier2017	True	True	True	10.373000755857898	-0.5181944444444442	10.373000755857898	0.0818981481481477	0.5158680082581498	171.15599999999998	162.08399999999995	171.064391148	66.0	0.0	0.3424297029647619	-0.3922869346517496	0.3922869346517496	0.3424297029647619	1.8333333333333333	2.5	3.0	16.63026251096025	10.56292859351647	2.152011127459894	-1.9816681475922064	2.118193330312583	-2.070075066573734	5.179812928339305	-0.3918407790858547	3.032858934158134	294.2284590462867	9.137828201504696	6.59691479449028	6.59691479449028	5.663902460147014	3.438905119045677	3.438905119045677	2.295965920471114	2.295965920471114	1.5446954127239922	1.5446954127239922	0.97836829285447	0.97836829285447	-1.43	8.664607379375592	3.310964147709046
D300-34	tirilazad	CC1CC2C3CCC4=CC(=O)C=CC4(C)C3=CCC2(C)C1C(=O)CN1CCN(c2cc(N3CCCC3)nc(N3CCCC3)n2)CC1	-7.59	Pharmacia in-house database	True	True	True	14.240691190489429	-0.1276589099851848	14.240691190489429	0.0110832333053521	0.3868790579281535	624.8739999999999	572.4580000000002	624.4151749040001	246.0	0.0	0.2287830423096208	-0.3563885927469236	0.3563885927469236	0.2287830423096208	0.9130434782608696	1.565217391304348	2.260869565217391	16.140993157824763	9.517832453431462	2.588530289473454	-2.519325083300166	2.647895155087583	-2.505506613626927	6.010968756434304	-0.1290594961672855	0.9470670520207596	1445.2705936257923	31.630816786321517	28.2167458568054	28.2167458568054	22.22515043160072	18.265975852233087	18.265975852233087	15.921516436949824	15.921516436949824	13.216980567494572	13.216980567494572	10.768179007326362	10.768179007326362	-3.0000000000000004	30.3408	11.604536489151874
D300-35	tipranavir	CCCC1(CCc2ccccc2)CC(O)=C(C(CC)c2cccc(NS(=O)(=O)c3ccc(C(F)(F)F)cn3)c2)C(=O)O1	-6.3	Pharmacia in-house database	True	True	True	13.436980778467175	-4.647992329877977	13.436980778467175	0.0420834711228166	0.2228367630279578	602.6750000000001	569.4110000000002	602.206227816	224.0	0.0	0.4173902136937372	-0.5115747242625552	0.5115747242625552	0.4173902136937372	1.0476190476190477	1.7857142857142858	2.380952380952381	32.23328242758004	9.796500167064709	2.4280663277459986	-2.3846271716144614	2.4192352763972584	-2.4129075565372173	7.922151418805837	-0.1608818194260683	1.5677005181917023	1540.7406905895448	30.54539482762413	23.317756248931342	24.13425282985907	19.87108901319962	13.725301873933557	15.20846512152795	10.419943181328376	12.049217348177429	7.3842862205614175	8.680868750411612	5.3653333664923215	6.34584007134085	-3.859999999999999	31.083929322051244	12.562489102081546
D300-36	delavirdine	CC(C)Nc1cccnc1N1CCN(C(=O)c2cc3cc(NS(C)(=O)=O)ccc3[nH]2)CC1	-5.74	Pharmacia in-house database	True	True	True	13.0753650604079	-3.3602395881889016	13.0753650604079	0.0694240913958172	0.5260863337385334	456.5720000000002	428.3480000000002	456.194359756	170.0	0.0	0.2699239567797696	-0.3798831479115966	0.3798831479115966	0.2699239567797696	1.125	1.875	2.5625	32.23310206726048	10.192162004102595	2.2494326800307296	-2.357910714759748	2.255698373166798	-2.488844996025477	7.9152213225480414	0.0741368755981203	1.4512595603079386	1229.4469408727928	22.88010440969447	18.421863226618523	19.23835980754625	15.192491802714487	10.557861876463264	12.44927341452152	8.312126259966197	10.060581459149946	5.251674803837988	5.8581678761321	3.889738531691276	4.444857828659523	-3.27	21.942960480750312	8.696908849708903
D300-37	melengestrol acetate	C=C1CC2C3C=C(C)C4=CC(=O)CCC4(C)C3CCC2(C)C1(OC(C)=O)C(C)=O	-5.57	Pharmacia in-house database	True	True	True	12.92545312442521	-1.2264219051818257	12.92545312442521	0.0109327365205345	0.4995224231742771	396.52700000000016	364.2710000000001	396.230059504	156.0	0.0	0.3034759333182649	-0.4460268601649321	0.4460268601649321	0.3034759333182649	1.1724137931034482	1.862068965517241	2.4827586206896552	16.55950082661137	9.467226301630127	2.688078339503842	-2.5743710830512145	2.6838497057576096	-2.58248325607064	5.932975368180592	-0.1791984097271093	1.838163011917259	892.4994297108144	21.35300667219901	18.262385194922867	18.262385194922867	13.469722343256036	10.798259933027818	10.798259933027818	10.176643995513151	10.176643995513151	8.780389868113195	8.780389868113195	7.496174514693043	7.496174514693043	-1.97	20.30877450554773	6.262456621886225
D300-38	halcion	Cc1nnc2n1-c1ccc(Cl)cc1C(c1ccccc1Cl)=NC2	-4.1	Pharmacia in-house database	True	True	True	6.385065700148371	0.4381900352733687	6.385065700148371	0.4381900352733687	0.663488181826452	343.21700000000004	331.121	342.043901744	114.0	0.0	0.1588744327428707	-0.2809619715976761	0.2809619715976761	0.1588744327428707	1.0	1.826086956521739	2.652173913043478	35.4967842478541	10.001237498506349	2.222892328341468	-2.132650415415572	2.2958669766820288	-2.0837293830478405	6.359495019860384	0.8615116433681481	2.0274961737508224	943.5164678122118	15.97432701575866	12.293341993532216	13.805199885569127	11.147867045540844	7.154770557021424	7.910699503039878	5.305003403138377	6.1486393103509664	3.854067243527104	4.418752567354888	2.833355286507282	3.2306949579029305	-2.169999999999999	14.424029889645306	5.476836017977725
D300-39	ketoconazol	CC(=O)N1CCN(c2ccc(OCC3COC(Cn4ccnc4)(c4ccc(Cl)cc4Cl)O3)cc2)CC1	-3.8	p_ION_inhouse_database	True	True	True	11.55334279947623	-1.0810780009922878	11.55334279947623	0.1285999941915376	0.4554144970214469	531.4399999999999	503.2160000000002	530.148760736	190.0	0.0	0.2190666414205506	-0.4907908063975836	0.4907908063975836	0.2190666414205506	1.1388888888888888	1.9166666666666667	2.583333333333333	35.49683712008254	10.054793827265822	2.4495897882435327	-2.3523976345797992	2.4027268402171287	-2.476105779562881	6.346684460093655	-0.1887506676093436	1.2175372014340653	1183.1646774789097	25.122745096813752	19.978376919265457	21.49023481130237	17.415453901946535	11.881445949707729	12.63737489572618	8.960978204398748	9.80461411161134	6.51359642067459	7.061402531950628	4.597175258783871	5.1496361730751	-2.779999999999999	24.894187867656505	10.682485378298802
D300-40	benzydamine	CN(C)CCCOc1nn(Cc2ccccc2)c2ccccc12	-3.78	p_ION_inhouse_database	True	True	True	5.92944208238851	0.6850442491811539	5.92944208238851	0.6850442491811539	0.6265558693074326	309.413	286.229	309.184112356	120.0	0.0	0.2402931848582279	-0.4761236185119846	0.4761236185119846	0.2402931848582279	1.0	1.7391304347826086	2.5217391304347827	16.486177003780988	10.19066713213012	2.1097374902856703	-2.0863543002594547	2.250736943291057	-2.152770611245707	5.84112247985594	0.2727795222845396	1.7906088847422013	749.6555305011811	16.070703332935974	13.774468624416564	13.774468624416564	11.237183443017884	8.008482860666152	8.008482860666152	5.970840333156218	5.970840333156218	3.78768502277684	3.78768502277684	2.6300603915993466	2.6300603915993466	-2.329999999999999	15.56131006253978	7.288957934251559
D300-41	alprostadil	CCCCCC(O)C=CC1C(O)CC(=O)C1CCCCCCC(=O)O	-3.67	Pharmacia in-house database	True	True	True	12.12579226349248	-0.7668623889428152	12.12579226349248	0.1047766206523428	0.3476126954257889	354.48700000000014	320.21500000000003	354.2406241879999	144.0	0.0	0.3028395565322048	-0.4812303897852169	0.4812303897852169	0.3028395565322048	1.2	1.92	2.6	16.365285965829905	9.880910947865848	2.3886944880948557	-2.176862717007404	2.3405230558697303	-2.189412829534459	5.842108389661375	-0.1366989805476101	2.3892234453698933	431.8024499631732	18.65648977056288	15.400413575617383	15.400413575617383	11.95159616038172	9.742553102734329	9.742553102734329	7.216284954336255	7.216284954336255	5.047496422818042	5.047496422818042	3.542498753851746	3.542498753851746	-1.2	21.84201680672269	12.20155848835638
D300-42	xanax	Cc1nnc2n1-c1ccc(Cl)cc1C(c1ccccc1)=NC2	-3.6	Pharmacia in-house database	True	True	True	6.228015890512583	0.4973875661375662	6.228015890512583	0.4973875661375662	0.6893709827759431	308.77200000000005	295.668	308.082874096	108.0	0.0	0.1588744237415215	-0.2809619790225386	0.2809619790225386	0.1588744237415215	1.0454545454545454	1.8636363636363635	2.6818181818181817	35.49569144925076	10.003234109533189	2.210612672879485	-2.1242430328006847	2.274250517564303	-2.0776546065781245	6.311216547878006	0.8615117676938031	2.013381569193476	880.9295253951269	15.104083527755582	11.992727789712616	12.748656735731071	10.737183443017884	7.049121653850143	7.42708612685937	5.191182528867209	5.6276183093391925	3.772315690180696	4.007412792968434	2.7926563810206866	2.9647594049735533	-2.459999999999999	13.220144300303357	5.0704066487242425
D300-43	tolterodine	Cc1ccc(O)c(C(CCN(C(C)C)C(C)C)c2ccccc2)c1	-2.58	Pharmacia in-house database	True	True	True	10.436688082640464	0.2139814814814813	10.436688082640464	0.2139814814814813	0.7423399651919789	325.496	294.248	325.240564612	130.0	0.0	0.1189072198113131	-0.5076519060056355	0.5076519060056355	0.1189072198113131	0.9166666666666666	1.5416666666666667	2.125	16.255424623532264	9.865165505589566	2.208064759093808	-2.3203674043575138	2.3452126969230984	-2.378258088190021	5.429791786105053	0.1702583877063252	2.3226463709782914	625.6731039650488	17.68986996538248	15.6594937144589	15.6594937144589	11.396754605515325	8.999949453908677	8.999949453908677	7.239537108961504	7.239537108961504	4.762944851426802	4.762944851426802	3.5309707003959048	3.5309707003959048	-1.7999999999999994	18.537395957193816	8.343088615408353
D300-44	linezolid	CC(=O)NCC1CN(c2ccc(N3CCOCC3)c(F)c2)C(=O)O1	-2.07	Pharmacia in-house database	True	True	True	14.447913991622055	-0.5380791236247584	14.447913991622055	0.1894375321904733	0.8915973887511961	337.35100000000006	317.1910000000001	337.1437843399999	130.0	0.0	0.414316510148501	-0.4420459968742992	0.4420459968742992	0.414316510148501	1.375	2.125	2.7916666666666665	19.1422172235573	10.184585471592564	2.3249283783163888	-2.290934843304312	2.278238709121963	-2.3647387276278664	5.897332044257574	-0.118847487494493	1.692165277075504	633.7485798888887	17.10408352775558	13.457426589742386	13.457426589742386	11.541713895658194	7.891994736319587	7.891994736319587	5.788594620118465	5.788594620118465	4.047468083534151	4.047468083534151	2.8206520080734285	2.8206520080734285	-2.3500000000000005	16.505767468678624	7.041659619940431
D300-45	minoxidil	N=c1nc(N2CCCCC2)cc(N)n1O	-2.04	Pharmacia in-house database	True	True	True	9.252261432350718	-0.2263208616780043	9.252261432350718	0.1486791383219958	0.574966146791026	209.253	194.133	209.1276601	82.0	0.0	0.2590207252174965	-0.4234944093349858	0.4234944093349858	0.2590207252174965	1.3333333333333333	2.0	2.6	16.47079359526146	10.131329586704728	2.1315239774593664	-2.272789905242338	2.168530685228569	-2.3346849215883703	5.457978607526426	0.171403681384087	2.316398284375318	407.4539977349053	10.836498814253964	8.479088826311823	8.479088826311823	7.181540550352055	5.06651492456801	5.06651492456801	3.722323940004949	3.722323940004949	2.622684352073006	2.622684352073006	1.788841134238618	1.788841134238618	-1.72	9.820608400222834	3.7990994713070254
D300-46	eperezolid	CC(=O)NCC1CN(c2ccc(N3CCN(C(=O)CO)CC3)c(F)c2)C(=O)O1	-1.97	Pharmacia in-house database	True	True	True	14.69007716244594	-0.5845997788954136	14.69007716244594	0.2033502264592011	0.7248630678601339	394.4030000000002	371.21900000000016	394.165248056	152.0	0.0	0.414316510148501	-0.4420459968742992	0.4420459968742992	0.414316510148501	1.2857142857142858	2.0	2.607142857142857	19.14221866756869	10.169815020027778	2.3273827060619787	-2.356953523283634	2.281077433690034	-2.4936714196529914	5.897835736195124	-0.1339961740006791	1.6378716093568997	766.3428948641345	20.25878406613483	15.558960561928853	15.558960561928853	13.384249150759292	9.04461209875566	9.04461209875566	6.715122769921216	6.715122769921216	4.804019970050101	4.804019970050101	3.313151040068327	3.313151040068327	-2.8799999999999994	19.86986294933041	8.42471602243216
D300-47	ibutilide	CCCCCCCN(CC)CCCC(O)c1ccc(NS(C)(=O)=O)cc1	-1.81	Pharmacia in-house database	True	True	True	11.214754756773925	-3.268123171694424	11.214754756773925	0.5087555546272187	0.4725190328976435	384.58600000000007	348.29800000000006	384.24466401199993	150.0	0.0	0.2293188515850151	-0.3884207165775054	0.3884207165775054	0.2293188515850151	1.0	1.6153846153846154	2.1923076923076925	32.23310155411775	10.042642852629712	2.096869252375358	-2.208979818249994	2.207236617491172	-2.2562980881795065	7.915195368600499	0.1553601398139662	2.3224081975645565	587.578786452204	19.41600279455672	16.576991220205112	17.39348780113284	12.352685169664095	9.835092149304492	11.726503687362747	7.002737685788504	8.751192884972253	4.575715039112184	5.182208111406296	3.029290670894008	3.5935257845073543	-1.11	22.93017677782242	12.308317670661763
D300-48	clonidine	Clc1cccc(Cl)c1NC1=NCCN1	-0.1	p_ION_inhouse_database	True	True	True	5.978227198286722	0.5915740740740743	5.978227198286722	0.5915740740740743	0.7764264211073744	230.098	221.026	229.017352648	74.0	0.0	0.195501873134298	-0.3542539915323884	0.3542539915323884	0.195501873134298	1.2857142857142858	2.0	2.571428571428572	35.496835080016815	10.294609963321555	2.093724920561228	-2.0920164454048047	2.2912489022378217	-2.259250286306475	6.393317955521627	0.9588493942192432	2.2296355832661514	356.0698580865507	9.966255326250886	7.349406911460386	8.861264803497294	6.770856947829096	4.265369363225611	5.021298309244066	2.878762858203641	3.693163111684854	1.8803299545141317	2.5102707428628435	1.2172706962057955	1.7092064959239028	-0.93	9.6183800411083	4.067252415616685
D300-49	perylene	c1cc2cccc3c4cccc5cccc(c(c1)c23)c54	-8.8	Boobier2017	True	True	True	2.246574074074074	1.3254686318972035	2.246574074074074	1.3254686318972035	0.2434541837247616	252.316	240.21999999999997	252.093900384	92.0	0.0	-0.0026374259118045	-0.0610106572986725	0.0610106572986725	0.0026374259118045	0.35	0.65	0.95	14.13796606818226	9.899198015399849	2.107015094499153	-2.132260883185204	2.390530370573389	-1.8532910175350596	6.322221485624862	1.7831095264493673	2.317610822177941	917.0049697160238	13.104083527755582	10.928203230275512	10.928203230275512	9.932652990377576	6.976067743425172	6.976067743425172	5.418517833155046	5.418517833155046	4.389742878019982	4.389742878019982	3.579771618469741	3.579771618469741	-2.5999999999999988	10.21902349550179	3.486521567643158
D300-50	astemizole	COc1ccc(CCN2CCC(Nc3nc4ccccc4n3Cc3ccc(F)cc3)CC2)cc1	-7.18	Wassvik2006	True	True	True	13.380036970082898	-0.2117239775485588	13.380036970082898	0.2117239775485588	0.3864771407563315	458.5810000000002	427.33300000000025	458.248189832	176.0	0.0	0.2039216298039687	-0.4967682187969759	0.4967682187969759	0.2039216298039687	0.9411764705882352	1.6470588235294117	2.3823529411764706	19.142146292660914	10.040779174365168	2.211235058894714	-2.3230620398157247	2.239362681487825	-2.399598812407993	5.784037207955781	0.2208343169402214	1.2100656034900426	1211.6336629910122	23.329851878000294	19.58315451774393	19.58315451774393	16.674167731045024	11.993056103258226	11.993056103258226	8.995062504246992	8.995062504246992	6.705056940754931	6.705056940754931	4.681030656618682	4.681030656618682	-3.379999999999999	22.41409290135601	10.263474414616766
D300-51	meclizine	Cc1cccc(CN2CCN(C(c3ccccc3)c3ccc(Cl)cc3)CC2)c1	-6.886056647999999	Skold2006	True	True	True	6.135091818196514	0.2773948097757617	6.135091818196514	0.2773948097757617	0.5626410757187412	390.9580000000002	363.7420000000001	390.186276544	144.0	0.0	0.060220250944624	-0.2965419925923559	0.2965419925923559	0.060220250944624	0.7857142857142857	1.4642857142857142	2.142857142857143	35.495691740789795	9.961092164117517	2.25924961417026	-2.395348501898858	2.3017008599695608	-2.4695770598484543	6.300910853305009	0.1046339119311673	1.484664589559198	883.9361145728091	19.34672421487486	16.390829338596646	17.146758284615103	13.68667318580106	10.012641628733656	10.390606101742886	7.665940803162654	8.102376583634639	5.561749141228225	5.813725456567711	4.142838392748846	4.268826550418588	-2.129999999999999	19.197931224008727	8.914318602802975
D300-52	meclofenamic acid	Cc1ccc(Cl)c(Nc2ccccc2C(=O)O)c1Cl	-6.795880017000001	Llinas2009	True	True	True	11.142787383471909	-1.0111130007558575	11.142787383471909	0.1630920886873268	0.8594044841056042	296.153	285.06499999999994	295.01668395200005	98.0	0.0	0.337309755792899	-0.4775833404924006	0.4775833404924006	0.337309755792899	1.1578947368421053	1.8421052631578947	2.526315789473684	35.49683578525341	10.131410718552123	2.130037674846389	-2.134342818346576	2.353362352777559	-2.028135753006271	6.393631471700272	0.0697759057985726	2.479225751658112	641.3382452943696	13.991199352633217	10.075492447120032	11.58735033915694	9.002907755397974	5.543729287703723	6.2996582337221785	4.0290022487890695	4.814166848538902	2.7013371654984764	3.5033809778000564	1.6845329539413545	2.1496694044056976	-1.7099999999999995	13.715440199973632	5.510041665937221
D300-53	mefenamic acid	Cc1cccc(Nc2ccccc2C(=O)O)c1C	-6.73842	Llinas2008;Boobier2017	True	True	True	11.123831884605693	-0.9274017384731664	11.123831884605693	0.2763019652305367	0.8600549198257492	241.29	226.17	241.11027872	92.0	0.0	0.3373097462423333	-0.4775833405175954	0.4775833405175954	0.3373097462423333	1.0	1.6666666666666667	2.388888888888889	16.365688013663497	10.074066240493304	2.0953724310130317	-2.12737566943805	2.245950642585324	-2.029477928051494	5.948080961726534	0.069775734360446	2.402484300749035	590.7975148337515	13.12095586463014	10.396913770291205	10.396913770291205	8.592224152875016	5.74909814802783	5.74909814802783	4.223207605941433	4.223207605941433	3.031440483672375	3.031440483672375	1.8102102333844057	1.8102102333844057	-2.29	12.174429825362497	4.918407118135079
D300-54	triphenylene	c1ccc2c(c1)c1ccccc1c1ccccc21	-6.73	Boobier2017	True	True	True	2.212407407407407	1.3396296296296295	2.212407407407407	1.3396296296296295	0.3651778128862645	228.294	216.19799999999995	228.093900384	84.0	0.0	-0.0098954643216273	-0.0616070588421638	0.0616070588421638	0.0098954643216273	0.2777777777777778	0.4444444444444444	0.6111111111111112	14.090051258327954	9.94509017066786	2.0559982157734824	-2.089491275376003	2.337358214998668	-1.8133459430895724	6.246489801801567	1.7712072684042082	2.463012369730741	651.5360736465454	11.949382989376328	9.928203230275512	9.928203230275512	8.949489742783179	6.232050807568878	6.232050807568878	4.63675134594813	4.63675134594813	3.6517090063074	3.6517090063074	2.858546573604807	2.858546573604807	-2.339999999999999	9.66576917112106	3.5754525382851057
D300-55	pyrene	c1cc2ccc3cccc4ccc(c1)c2c34	-6.18	Boobier2017	True	True	True	2.212407407407407	1.3350000000000002	2.212407407407407	1.3350000000000002	0.3658985689510571	202.256	192.176	202.07825032	74.0	0.0	-0.0026808061111411	-0.0610325863809814	0.0610325863809814	0.0026808061111411	0.375	0.6875	1.0	14.089171160439504	9.945090170667829	2.053852580792755	-2.090835670136578	2.332582144011746	-1.8170758532265865	6.222958196767824	1.7800299704859144	2.505955689360672	666.6198058168793	10.535169427003233	8.77350269189626	8.77350269189626	7.932652990377569	5.559401076758504	5.559401076758504	4.2896007178390025	4.2896007178390025	3.392734410091838	3.392734410091838	2.669586604625426	2.669586604625426	-2.079999999999999	8.11640192478581	2.732404740131078
D300-56	fenofibrate	CC(C)OC(=O)C(C)(C)Oc1ccc(C(=O)c2ccc(Cl)cc2)cc1	-6.15490196	Skold2006	True	True	True	12.425620864233103	-1.1190726991362796	12.425620864233103	0.1095422487431863	0.5540618915195044	360.837	339.6690000000001	360.112836832	132.0	0.0	0.3496415386243387	-0.4761659134484587	0.4761659134484587	0.3496415386243387	0.92	1.4	1.88	35.495691613845295	10.032146979668097	2.320970846995327	-2.250673412680137	2.21880448232251	-2.4039172434784866	6.302898974954619	-0.1627787640103422	2.099929247281439	746.2705504674376	18.61251969619285	14.707110057571317	15.46303900358977	11.686377732905378	7.992740171530876	8.370704644540103	6.426830399492543	6.863266179964528	3.430243625195927	3.682219940535412	2.134560066130503	2.260548223800246	-2.329999999999999	19.000841137175385	7.702508411543377
D300-57	bifonazole	c1ccc(-c2ccc(C(c3ccccc3)n3ccnc3)cc2)cc1	-5.95	Huuskonen1998; Jorgensen2000	True	True	True	4.222191928475298	0.1375216259343239	4.222191928475298	0.1375216259343239	0.5071355444295608	310.40000000000003	292.25600000000003	310.146998576	116.0	0.0	0.0953935400144825	-0.3258538281248507	0.3258538281248507	0.0953935400144825	0.625	1.2083333333333333	1.8333333333333333	15.049621995873627	9.95816902407342	2.1506548823302465	-2.197142771269778	2.2825645111753508	-2.099283768814978	5.632764662770095	0.676715825558599	1.7398895194531807	879.8896624448298	16.192023676495616	13.286732036413186	13.286732036413186	11.915816237971963	8.094412461350604	8.094412461350604	5.811151176117955	5.811151176117955	4.271862179363887	4.271862179363887	3.082672577675482	3.082672577675482	-3.129999999999999	14.461500111710391	6.548506444939078
D300-58	dipyridamole	OCCN(CCO)c1nc(N2CCCCC2)c2nc(N(CCO)CCO)nc(N3CCCCC3)c2n1	-5.49046	Llinas2009;Bergstrom2004	True	True	True	9.644321186577264	-0.0772378352411164	9.644321186577264	0.0772378352411162	0.3081454686289042	504.6360000000004	464.3160000000003	504.31725176	200.0	0.0	0.2278033108048757	-0.3945342844261826	0.3945342844261826	0.2278033108048757	0.5	0.8333333333333334	1.1388888888888888	16.259225120843045	10.112766503212184	2.266546204381693	-2.3251148548561344	2.342773256266212	-2.35902806831142	5.94893181578279	0.2791906090236168	1.9379728019114324	879.5223205537839	25.329851878000294	21.094485207357344	21.094485207357344	17.693733105501334	13.228014765201795	13.228014765201795	9.355580958126524	9.355580958126524	6.839870083791567	6.839870083791567	5.004720278142204	5.004720278142204	-2.5400000000000005	26.520984332276463	13.132812022900296
D300-59	flufenamic acid	O=C(O)c1ccccc1Nc1cccc(C(F)(F)F)c1	-5.35248	Llinas2008;Boobier2017	True	True	True	12.592278964054758	-4.440470403439153	12.592278964054758	0.0093409863945572	0.8882248174804237	281.23299999999995	271.153	281.06636322	104.0	0.0	0.4159855059202968	-0.4775833405203052	0.4775833405203052	0.4159855059202968	1.05	1.75	2.4	19.413175915956813	10.126160472425775	2.299411437450606	-2.1174300360480744	2.313380836011909	-2.059950167457508	5.946497701856114	-0.1370975068714369	2.337930511639871	638.3112969345251	14.75071237662706	10.10815745850851	10.10815745850851	9.376028663351637	5.6433951267312965	5.6433951267312965	4.054300008317402	4.054300008317402	2.626377724476796	2.626377724476796	1.7073931130953024	1.7073931130953024	-2.499999999999999	13.920745069393718	5.241818181818182
D300-60	stanolone acetate	CC(=O)OC1CCC2C3CCC4CC(=O)CCC4(C)C3CCC12C	-5.35	Huuskonen1998; Jorgensen2000	True	True	True	11.95102063066942	-0.1199431663097334	11.95102063066942	0.1199431663097334	0.6626247160186723	332.4840000000001	300.228	332.235144884	134.0	0.0	0.3024198241804275	-0.4619724392756983	0.4619724392756983	0.3024198241804275	1.0	1.75	2.5	16.543748249625505	9.449841090389349	2.6045879409992856	-2.595754059257241	2.658176862312096	-2.538910195012334	5.792871842765542	-0.1615630029736167	1.5833923003667654	555.287111360081	17.112519696192862	15.47545724801865	15.47545724801865	11.343007698439974	10.033145206293504	10.033145206293504	9.61965106288679	9.61965106288679	8.703072193429408	8.703072193429408	7.391201070033436	7.391201070033436	-0.8600000000000001	16.59997451191249	5.5718385006788
D300-61	fluopromazine	CN(C)CCCN1c2ccccc2Sc2ccc(C(F)(F)F)cc21	-5.3	Huuskonen1998; Jorgensen2000	True	True	True	13.10672418045118	-4.327412722033258	13.10672418045118	0.5982956454186612	0.7410247450790446	352.42500000000007	333.273	352.122104268	128.0	0.0	0.41598698505793	-0.3395810959875237	0.41598698505793	0.3395810959875237	1.0	1.7083333333333333	2.4166666666666665	32.16658109714395	10.121447154036352	2.3273827527776616	-2.332528177987232	2.489371828551428	-2.253723999383596	7.993767772038693	-0.1371338576708309	1.99081691159942	728.4440792646118	17.319626477379405	13.599341128378486	14.415837709306212	11.35919191094603	7.764675459413465	8.58117204034119	6.058516997176813	7.142293953663639	3.940075342860135	5.070343721694056	2.7915886657851234	3.8676954871478615	-1.66	17.172394272052525	6.685385672949385
D300-62	triflupromazine	CN(C)CCCN1c2ccccc2Sc2ccc(C(F)(F)F)cc21	-5.3	Huuskonen1998; Jorgensen2000	True	True	True	13.10672418045118	-4.327412722033258	13.10672418045118	0.5982956454186612	0.7410247450790446	352.42500000000007	333.273	352.122104268	128.0	0.0	0.41598698505793	-0.3395810959875237	0.41598698505793	0.3395810959875237	1.0	1.7083333333333333	2.4166666666666665	32.16658109714395	10.121447154036352	2.3273827527776616	-2.332528177987232	2.489371828551428	-2.253723999383596	7.993767772038693	-0.1371338576708309	1.99081691159942	728.4440792646118	17.319626477379405	13.599341128378486	14.415837709306212	11.35919191094603	7.764675459413465	8.58117204034119	6.058516997176813	7.142293953663639	3.940075342860135	5.070343721694056	2.7915886657851234	3.8676954871478615	-1.66	17.172394272052525	6.685385672949385
D300-63	equilin	CC12CCC3C(=CCc4cc(O)ccc43)C1CCC2=O	-5.28	Boobier2017;Huuskonen1998; Jorgensen2000	True	True	True	12.23473098460382	-0.100440562799194	12.23473098460382	0.100440562799194	0.7277739364016139	268.356	248.19599999999997	268.14632988	104.0	0.0	0.1388790771817127	-0.5079558292226948	0.5079558292226948	0.1388790771817127	1.3	2.15	3.0	16.254714203801658	9.59686646118196	2.515159429732811	-2.43261839959535	2.5739660148123957	-2.3680477955760604	5.87641667791609	-0.1264766393423395	1.774238222952189	628.3054350603154	13.905412915006313	11.855097407034316	11.855097407034316	9.593172145670254	7.644545530839972	7.644545530839972	6.814530209532122	6.814530209532122	5.882900231006596	5.882900231006596	4.732012594344671	4.732012594344671	-1.57	12.192022833568757	3.969158743839445
D300-64	7alpha-methyltestosterone acetate	CC(=O)OC1CCC2C3C(C)CC4=CC(=O)CCC4(C)C3CCC12C	-5.28	Huuskonen1998; Jorgensen2000	True	True	True	11.981302187736691	-0.1308653654362976	11.981302187736691	0.0979896017048786	0.647843288959681	344.4950000000001	312.23900000000003	344.235144884	138.0	0.0	0.3024198241858208	-0.4619724377031854	0.4619724377031854	0.3024198241858208	1.16	1.92	2.64	16.543750851555465	9.44971566176012	2.6092229249423893	-2.594549110088475	2.663609125974133	-2.5367163172105003	5.91264997131057	-0.1581610143392128	1.6695756475003862	635.1835901198967	17.98276318419594	16.13859395483518	16.13859395483518	11.753691300962934	10.16600736248355	10.16600736248355	9.745018910856215	9.745018910856215	8.530781233286561	8.530781233286561	7.250736002536748	7.250736002536748	-1.12	17.301662414965985	5.68875745486364
D300-65	equilenin	CC12CCc3c(ccc4cc(O)ccc34)C1CCC2=O	-5.25	Huuskonen1998; Jorgensen2000	True	True	True	12.215267643711908	-0.1412738961325272	12.215267643711908	0.1412738961325272	0.7837272541594562	266.34	248.19599999999997	266.130679816	102.0	0.0	0.1389025244442891	-0.5079435219365699	0.5079435219365699	0.1389025244442891	1.2	2.05	2.9	16.254695824698032	9.657028210822563	2.4855342835669805	-2.366254797589175	2.539973348485315	-2.319416617298772	5.918600526810876	-0.1255226893571323	1.949840715303168	731.5207964175199	13.905412915006313	11.647990625847768	11.647990625847768	9.593172145670254	7.3727071486507665	7.3727071486507665	6.470686178669102	6.470686178669102	5.487096116588244	5.487096116588244	4.274884818649502	4.274884818649502	-1.83	11.952363747239046	3.845035708201748
D300-66	propafenone	CCCNCC(O)COc1ccccc1C(=O)CCc1ccccc1	-5.22	Bergstrom2004	True	True	True	12.539545862536936	-0.5981232194566433	12.539545862536936	0.0537507797604299	0.4865357366381187	341.4510000000001	314.23500000000007	341.199093724	134.0	0.0	0.166426949701901	-0.4900820931304611	0.4900820931304611	0.166426949701901	1.12	1.84	2.6	16.48992392647477	10.0198882926421	2.133391230331418	-2.147896596909669	2.204559270878333	-2.315335130280432	5.982708576754353	0.0950257193767383	1.8899771393046096	642.5992384237759	17.90756662611944	14.779853555443232	14.779853555443232	12.202708600407234	8.880973111005792	8.880973111005792	6.073886197823454	6.073886197823454	3.9089912945053737	3.9089912945053737	2.550429478771192	2.550429478771192	-2.1699999999999995	19.15866740897415	10.644512318042269
D300-67	1,8-dihydroxyanthraquinone	O=C1c2cccc(O)c2C(=O)c2c(O)cccc21	-5.19	Boobier2017	True	True	True	12.222962962962963	-0.5316666666666665	12.222962962962963	0.0449074074074069	0.628686275140444	240.214	232.14999999999995	240.042258736	88.0	0.0	0.2014674803251764	-0.5071590533791949	0.5071590533791949	0.2014674803251764	0.6666666666666666	1.1111111111111112	1.5555555555555556	16.260218235076994	9.829969273005236	2.330133110335565	-2.181489049129339	2.3540443777886897	-2.2047936448824745	6.296723252344593	0.0973981320423313	2.398930539353599	643.4353339687133	12.861442840636297	9.175025387065398	9.175025387065398	8.609060905280622	5.343495757676407	5.343495757676407	4.05764622787186	4.05764622787186	3.028303360242404	3.028303360242404	2.2060405659398445	2.2060405659398445	-2.62	10.528695443753058	3.434031110454225
D300-68	testosterone acetate	CC(=O)OC1CCC2C3CCC4=CC(=O)CCC4(C)C3CCC12C	-5.18	Huuskonen1998; Jorgensen2000	True	True	True	11.87463174178053	-0.1290583926471822	11.87463174178053	0.1098414535567307	0.6671621224563948	330.4680000000001	300.228	330.21949482	132.0	0.0	0.3024198241804591	-0.4619724392567008	0.4619724392567008	0.3024198241804591	1.0833333333333333	1.875	2.625	16.543747455791397	9.47168449497287	2.593389685799736	-2.5735882905340994	2.6510438405895984	-2.512227935159264	5.912434832875997	-0.1567025775499079	1.621332560507921	606.2051148204893	17.112519696192862	15.268350466832102	15.268350466832102	11.343007698439974	9.755323759960593	9.755323759960593	9.188790357357664	9.188790357357664	8.1832554935587	8.1832554935587	6.905193372027608	6.905193372027608	-1.12	16.353929131958463	5.438698204448237
D300-69	prazosin	COc1cc2nc(N3CCN(C(=O)c4ccco4)CC3)nc(N)c2cc1OC	-5.08	Bergstrom2002	True	True	True	12.400532587615228	-0.1107174811463573	12.400532587615228	0.1107174811463573	0.7265621787893097	383.4080000000002	362.2400000000001	383.1593541520001	146.0	0.0	0.2891676512662314	-0.4928420722519821	0.4928420722519821	0.2891676512662314	1.1071428571428572	1.8214285714285716	2.4642857142857144	16.507917321121568	10.174800198412202	2.2518814080387743	-2.340055169616676	2.3372941768251345	-2.4883157854963227	5.922601976190239	0.0713921680224996	1.5561913356619823	997.2266742298812	19.67299762850793	15.714376283739233	15.714376283739233	13.600886748174158	8.873964747053739	8.873964747053739	6.389738022853099	6.389738022853099	4.800418405376754	4.800418405376754	3.2736570334215203	3.2736570334215203	-3.49	17.90059178242709	7.2590390510378
D300-70	estriol	CC12CCC3c4ccc(O)cc4CCC3C1CC(O)C2O	-4.96	Huuskonen1998; Jorgensen2000	True	True	True	10.391005133534897	-0.5651252414546069	10.391005133534897	0.1160655627991937	0.687428138033629	288.38699999999994	264.19499999999994	288.172544628	114.0	0.0	0.1153706182642206	-0.5079560321952997	0.5079560321952997	0.1153706182642206	1.1904761904761905	2.0	2.8095238095238093	16.330575497855275	9.552088514701344	2.5715154527122945	-2.4943711694097117	2.604108770741996	-2.44358917081993	5.397619066182508	-0.0505120724252703	1.7102706989281615	569.5819082919403	14.77565640300939	12.495976845949622	12.495976845949622	10.003855748193214	8.184163795783327	8.184163795783327	7.59101352251052	7.59101352251052	6.68331450200389	6.68331450200389	5.556316996095034	5.556316996095034	-1.06	13.592466652326031	4.467155494987557
D300-71	dexamethasone acetate	CC(=O)OCC(=O)C1(O)C(C)CC2C3CCC4=CC(=O)C=CC4(C)C3(F)C(O)CC21C	-4.9	Huuskonen1998; Jorgensen2000	True	True	True	17.011112057885597	-2.011545558809944	17.011112057885597	0.0952633692365836	0.6621165611785135	434.5040000000002	403.2560000000002	434.210466932	170.0	0.0	0.3025656741265529	-0.45774170080124	0.45774170080124	0.3025656741265529	1.2903225806451613	1.967741935483871	2.6129032258064515	19.14766188040348	9.44342121131281	2.7512724311134367	-2.62180462904021	2.702035635956402	-2.6908019569609287	6.009508522462626	-0.2194794018299986	1.757846453544653	909.7455961968412	22.98276318419593	18.482370616124715	18.482370616124715	14.319075441865143	11.023030985774364	11.023030985774364	10.371293749334416	10.371293749334416	9.054172805825916	9.054172805825916	7.4177104740366815	7.4177104740366815	-1.86	22.3380875517774	6.817266256275943
D300-72	dibucaine	CCCCOc1cc(C(=O)NCCN(CC)CC)c2ccccc2n1	-4.853871964	Llinas2009	True	True	True	12.68604017069791	-0.0776873635256572	12.68604017069791	0.0776873635256572	0.6711145343894273	343.471	314.23900000000003	343.22597716800004	136.0	0.0	0.2517145330744342	-0.477631579488837	0.477631579488837	0.2517145330744342	1.2	1.96	2.68	16.48404865919563	10.088190962726983	2.1333262326640496	-2.179072971706715	2.2186586037679423	-2.3444663278551507	6.059651533608097	0.0949684621657579	2.146937510494859	683.6956431078801	18.07070333293597	15.547422586181607	15.547422586181607	12.189401807851764	9.222394591141317	9.222394591141317	6.01000149387472	6.01000149387472	4.293155743702055	4.293155743702055	2.696592012041584	2.696592012041584	-2.14	19.188263009494477	9.988192926136852
D300-73	estradiol	CC12CCC3c4ccc(O)cc4CCC3C1CCC2O	-4.85	Huuskonen1998; Jorgensen2000	True	True	True	10.372486615016376	-0.0882733896027547	10.372486615016376	0.0882733896027547	0.757169743555686	272.3879999999999	248.19599999999997	272.177630008	108.0	0.0	0.1153706182642203	-0.5079560321952997	0.5079560321952997	0.1153706182642203	1.15	2.0	2.85	16.269137177768478	9.552114097841622	2.537842238115383	-2.4966273038731748	2.603738953521032	-2.4342116515199	5.396715522090712	-0.0225750268590236	1.7111998765070118	538.2198018097884	13.905412915006313	12.178519762446586	12.178519762446586	9.593172145670254	8.092631572702832	8.092631572702832	7.436274352474407	7.436274352474407	6.660103851837375	6.660103851837375	5.541204479556272	5.541204479556272	-1.02	12.700482099286225	4.2366779154371
D300-74	sertraline	CNC1CCC(c2ccc(Cl)c(Cl)c2)c2ccccc21	-4.83	Boobier2017	True	True	True	6.171802913552252	0.407932098765432	6.171802913552252	0.407932098765432	0.8058613927728191	306.236	289.1	305.073804904	104.0	0.0	0.0594769977916367	-0.3129793397487151	0.3129793397487151	0.0594769977916367	0.95	1.7	2.4	35.49826156860548	9.7663031860157	2.26690871204451	-2.315321030802631	2.415404939421814	-2.236620385944743	6.415206279316791	0.4706132263276261	2.0462380294045226	624.1371109583481	14.11251969619286	11.366294931098183	12.878152823135093	9.702708600407234	6.914545733218416	7.670474679236871	5.27366039658918	6.088060650070392	4.1853468278815935	4.92437610661961	3.165104674961672	3.471635462860156	-1.02	13.940059105726002	5.767688568006868
D300-75	norethindrone acetate	C#CC1(OC(C)=O)CCC2C3CCC4=CC(=O)CCC4C3CCC21C	-4.8	Huuskonen1998; Jorgensen2000	True	True	True	11.791266268869602	-0.7290504010246073	11.791266268869602	0.1108229009196268	0.5338581764582067	340.46300000000014	312.23900000000003	340.203844756	134.0	0.0	0.3036727418854079	-0.4454224298204189	0.4454224298204189	0.3036727418854079	1.2	2.0	2.72	16.55507578247472	9.503923045097734	2.637585235013197	-2.547382065515502	2.6515180283570325	-2.5328824310947526	5.909225980337922	-0.1671677304241161	1.642837115052668	683.8761264525542	17.81962647737941	15.345700736021728	15.345700736021728	11.899614233231436	9.80707897813034	9.80707897813034	8.863424571011567	8.863424571011567	7.970785502443408	7.970785502443408	6.858614543356995	6.858614543356995	-1.5599999999999998	16.88419700586605	5.726927222642201
D300-76	stanolone	CC12CCC3C(CCC4CC(=O)CCC43C)C1CCC2O	-4.74	Huuskonen1998; Jorgensen2000	True	True	True	11.86373663779102	-0.0676729549844632	11.86373663779102	0.0676729549844632	0.7329727353787588	290.44699999999995	260.20699999999994	290.2245802	118.0	0.0	0.132729859621445	-0.3925514254232107	0.3925514254232107	0.132729859621445	0.9523809523809524	1.7142857142857142	2.523809523809524	16.268896914743355	9.449990720438043	2.5942875743381943	-2.5952395665369603	2.6537176956440947	-2.535807116841283	5.792727820891183	-0.1414650658141447	1.6370645181431462	458.4827066363416	14.828062645816686	13.606174262590882	13.606174262590882	9.949160848322624	9.147393545181286	9.147393545181286	9.037374142736043	9.037374142736043	8.431794248808826	8.431794248808826	7.017786650082793	7.017786650082793	-0.37	14.236799994770555	4.565586686358275
D300-77	pyrimethamine	CCc1nc(N)nc(N)c1-c1ccc(Cl)cc1	-4.71219827	Llinas2009	True	True	True	5.903753306878307	0.2056143794966549	5.903753306878307	0.2056143794966549	0.856137149346395	248.71700000000004	235.613	248.082874096	88.0	0.0	0.2217267939516916	-0.3830067506254967	0.3830067506254967	0.2217267939516916	1.1176470588235294	1.7647058823529411	2.3529411764705883	35.495691184743286	10.031789031807564	2.114189184767641	-2.102234341525195	2.288853306790149	-2.0561611472189147	6.301811931707473	1.0170504902187996	2.613511657499357	536.9470467453648	12.41384908344359	9.443600060333448	10.199529006351902	8.113392202930191	5.292787073519896	5.670751546529123	3.649186491147241	4.085622271619225	2.497017951396288	2.7489942667357727	1.7332054554924157	1.8591936131621585	-1.81	11.668871767129149	4.590610960583782
D300-78	betamethasone-17-valerate	CCCCC(=O)OC1(C(=O)CO)C(C)CC2C3CCC4=CC(=O)C=CC4(C)C3(F)C(O)CC21C	-4.71	Huuskonen1998; Jorgensen2000	True	True	True	17.2620202963723	-2.0250577496647573	17.2620202963723	0.0769237370874276	0.5679557810972998	476.58500000000026	439.2890000000002	476.257417124	188.0	0.0	0.3063083838628528	-0.4500275964017202	0.4500275964017202	0.3063083838628528	1.2647058823529411	1.9705882352941175	2.617647058823529	19.1476628389848	9.442951048653429	2.7663625513116066	-2.623930788205528	2.709927009811139	-2.6965127872592203	6.009682410487111	-0.2280450550441398	1.7985953894529	956.7669810831956	25.104083527755577	20.60369095968436	20.60369095968436	15.917740416105753	12.591761136458164	12.591761136458164	11.29604383789434	11.29604383789434	9.748209770766344	9.748209770766344	8.067951563315694	8.067951563315694	-1.86	25.239431852231696	8.368643149182981
D300-79	procyclidine	OC(CCN1CCCC1)(c1ccccc1)C1CCCCC1	-4.7	Bergstrom2004	True	True	True	11.541034580498868	-0.6207638888888884	11.541034580498868	0.4409750566893424	0.8863958351409401	287.4470000000001	258.215	287.224914548	116.0	0.0	0.0936247143982334	-0.3848278250934458	0.3848278250934458	0.0936247143982334	0.9523809523809524	1.619047619047619	2.2857142857142856	16.28506572381201	9.71468183713604	2.384102488892057	-2.397167575546005	2.41391066640116	-2.393991892551767	5.232966639193923	-0.0510420608873072	1.7530078068956163	420.452310896252	14.545759306553643	13.136703399189695	13.136703399189695	10.28864169302994	8.791698804439264	8.791698804439264	6.923961972081947	6.923961972081947	5.562079935419895	5.562079935419895	4.225874328966348	4.225874328966348	-0.8600000000000001	15.051788250673834	6.933140526690529
D300-80	thiopropazate	CC(=O)OCCN1CCN(CCCN2c3ccccc3Sc3ccc(Cl)cc32)CC1	-4.7	Huuskonen1998; Jorgensen2000	True	True	True	10.897225873371095	-0.199830282485405	10.897225873371095	0.199830282485405	0.5832256435008212	446.01600000000025	417.79200000000014	445.159075816	160.0	0.0	0.3021702342440511	-0.4645128743593156	0.4645128743593156	0.3021702342440511	0.9666666666666668	1.6666666666666667	2.433333333333333	35.49569221612539	10.168658865118138	2.235257253382947	-2.359065397793365	2.4816731407979025	-2.473593261851381	7.993781062027533	-0.1409975924099663	1.3073080351344697	886.5019796259414	20.92407448406449	17.349763045907	18.92218857285318	14.597356788324024	10.520346050547184	11.71480710448414	7.710349667818023	9.23056240477683	5.621560240448822	6.986925722070487	4.050768277052845	5.293218653456882	-1.729999999999999	21.500092178166188	10.051514259868206
D300-81	carprofen	CC(C(=O)O)c1ccc2c(c1)[nH]c1ccc(Cl)cc12	-4.698238834	Llinas2008	True	True	True	11.024956621460952	-0.8208281893004117	11.024956621460952	0.5144442519806285	0.7364039910992084	273.719	261.623	273.055656304	96.0	0.0	0.3101866893132586	-0.4807884945623711	0.4807884945623711	0.3101866893132586	1.1578947368421053	1.947368421052632	2.6842105263157894	35.49569129769771	9.996773675340153	2.145343641985272	-2.055729998473809	2.295614791452657	-2.064233060617156	6.314159857034564	-0.1378581222281939	2.243216955783085	791.2908570767097	13.568549621822845	10.27487824330043	11.030807189318883	9.058550648063802	5.997481461290946	6.375445934300174	4.67985240101929	5.116288181491275	3.45517495238013	3.6902720551678687	2.3054622749531144	2.477565298905981	-2.0	12.055401662049862	4.280618311533888
D300-82	bendroflumethiazide	NS(=O)(=O)c1cc2c(cc1C(F)(F)F)NC(Cc1ccccc1)NS2(=O)=O	-4.6907	Llinas2009;Skold2006	True	True	True	13.272465839769232	-5.039635256593456	13.272465839769232	0.1644842450869235	0.6961649733786912	421.4220000000001	407.3100000000002	421.037782588	146.0	0.0	0.4172993876776648	-0.3675292229744847	0.4172993876776648	0.3675292229744847	1.1111111111111112	1.7407407407407407	2.2962962962962963	32.234699687747536	10.104121050053394	2.400865314565099	-2.290340014579281	2.3921061561110557	-2.458434099657708	7.89985263001585	-0.139440486929688	2.108091332338603	1085.2804921773177	20.035169427003236	13.48664236570404	15.119635527559494	12.376976656146873	7.486224163420791	10.515706888936744	5.895229329222742	9.107476512936262	3.89301521791716	6.355443510024703	2.7636473285512806	4.925702649526278	-2.1499999999999995	19.607154895290407	6.476220048912472
D300-83	dihydroequilenin	CC12CCC3C(=CCc4cc(O)ccc43)C1CCC2=O	-4.64	Huuskonen1998; Jorgensen2000	True	True	True	12.23473098460382	-0.100440562799194	12.23473098460382	0.100440562799194	0.7277739364016139	268.356	248.19599999999997	268.14632988	104.0	0.0	0.1388790771817127	-0.5079558292226948	0.5079558292226948	0.1388790771817127	1.3	2.15	3.0	16.254714203801658	9.59686646118196	2.515159429732811	-2.43261839959535	2.5739660148123957	-2.3680477955760604	5.87641667791609	-0.1264766393423395	1.774238222952189	628.3054350603154	13.905412915006313	11.855097407034316	11.855097407034316	9.593172145670254	7.644545530839972	7.644545530839972	6.814530209532122	6.814530209532122	5.882900231006596	5.882900231006596	4.732012594344671	4.732012594344671	-1.57	12.192022833568757	3.969158743839445
D300-84	deoxycorticosterone acetate	CC(=O)OCC(=O)C1CCC2C3CCC4=CC(=O)CCC4(C)C3CCC12C	-4.63	Huuskonen1998; Jorgensen2000	True	True	True	12.773245940625763	-0.3767354194126373	12.773245940625763	0.0282210831863602	0.6943873137939288	372.5050000000002	340.24900000000014	372.230059504	148.0	0.0	0.3025638519358757	-0.4578600957861832	0.4578600957861832	0.3025638519358757	1.0740740740740742	1.851851851851852	2.592592592592593	16.534688788010698	9.464840432179134	2.5955587184267985	-2.576011855941101	2.661677478895047	-2.5090029837194905	5.913121679308446	-0.1488092211066414	1.5550748620254948	707.1669090421246	19.39697674656903	16.883705538482513	16.883705538482513	12.753691300962933	10.654649304579904	10.654649304579904	9.88987112014673	9.88987112014673	8.768375860390332	8.768375860390332	7.361606287838621	7.361606287838621	-1.45	18.89216248876675	6.562307195504152
D300-85	norethindrone	C#CC1(O)CCC2C3CCC4=CC(=O)CCC4C3CCC21C	-4.63	Huuskonen1998; Jorgensen2000	True	True	True	11.703982275991205	-0.9015041047283114	11.703982275991205	0.102559012030738	0.6950885218084817	298.42600000000004	272.218	298.193280072	118.0	0.0	0.1551764019948504	-0.3770338699090017	0.3770338699090017	0.1551764019948504	1.181818181818182	2.0	2.772727272727273	16.285945241941516	9.504565126919209	2.6136302299802563	-2.543019571937712	2.6412219895629563	-2.516809102574372	5.909133484026494	-0.1161307671105106	1.6520192857313454	583.0048893946201	15.535169427003234	13.47641775059396	13.47641775059396	10.483112013795044	8.918313340184524	8.918313340184524	8.303039842827467	8.303039842827467	7.690445031945482	7.690445031945482	6.433901017349552	6.433901017349552	-1.07	14.517720418011232	4.7123736531989255
D300-86	norethisterone	C#CC1(O)CCC2C3CCC4=CC(=O)CCC4C3CCC21C	-4.63	Boobier2017	True	True	True	11.703982275991205	-0.9015041047283114	11.703982275991205	0.102559012030738	0.6950885218084817	298.42600000000004	272.218	298.193280072	118.0	0.0	0.1551764019948504	-0.3770338699090017	0.3770338699090017	0.1551764019948504	1.181818181818182	2.0	2.772727272727273	16.285945241941516	9.504565126919209	2.6136302299802563	-2.543019571937712	2.6412219895629563	-2.516809102574372	5.909133484026494	-0.1161307671105106	1.6520192857313454	583.0048893946201	15.535169427003234	13.47641775059396	13.47641775059396	10.483112013795044	8.918313340184524	8.918313340184524	8.303039842827467	8.303039842827467	7.690445031945482	7.690445031945482	6.433901017349552	6.433901017349552	-1.07	14.517720418011232	4.7123736531989255
D300-87	niflumic acid	O=C(O)c1cccnc1Nc1cccc(C(F)(F)F)c1	-4.57946	Llinas2008;Boobier2017	True	True	True	12.576653964054758	-4.46087856670446	12.576653964054758	0.0145143613000748	0.9034245288795608	282.221	273.14899999999994	282.061612188	104.0	0.0	0.4159855115665516	-0.4775405370390114	0.4775405370390114	0.4159855115665516	1.2	1.95	2.6	19.41317625404093	10.15680632236159	2.29992232489507	-2.1090497430770845	2.310310474347816	-2.0689910178508466	5.933861383282922	-0.1370978785696075	2.337930511639871	641.5085495074974	14.75071237662706	9.978020784818842	9.978020784818842	9.376028663351637	5.50319234630029	5.50319234630029	3.9082855584495926	3.9082855584495926	2.490758463221081	2.490758463221081	1.58748631500515	1.58748631500515	-2.569999999999999	13.852298565439051	5.198975853293884
D300-88	naphthoic acid	O=C(O)c1cccc2ccccc12	-4.538201442	Llinas2009	True	True	True	10.814911186696902	-0.8779629629629626	10.814911186696902	0.3593518518518523	0.7172080990038779	172.183	164.11899999999997	172.052429496	64.0	0.0	0.3358157698776765	-0.4776232778136866	0.4776232778136866	0.3358157698776765	1.0	1.6923076923076923	2.4615384615384617	16.365583722091465	10.052010450667083	2.0526100419696296	-1.9985411956532364	2.173616650158128	-1.95912310084705	6.029784839858071	0.0698822038756447	2.83097565836767	455.10186173235	9.259148545064338	6.896913770291203	6.896913770291203	6.287693700234703	3.9990981480278296	3.9990981480278296	2.8318615707158816	2.8318615707158816	2.020044538176697	2.020044538176697	1.4119018551861344	1.4119018551861344	-1.83	7.800346994677565	2.900808330413362
D300-89	trifluoperazine	CN1CCN(CCCN2c3ccccc3Sc3ccc(C(F)(F)F)cc32)CC1	-4.52	Huuskonen1998; Jorgensen2000	True	True	True	13.27138162451672	-4.331191156594036	13.27138162451672	0.5876862688244364	0.7094782580960447	407.50500000000017	383.3130000000001	407.164303428	150.0	0.0	0.41598698505793	-0.3395810924987042	0.41598698505793	0.3395810924987042	0.8928571428571429	1.6071428571428572	2.357142857142857	32.166581383661594	10.119874921069496	2.3287079259632315	-2.3516255351286657	2.4897642465614505	-2.446596671976302	7.993771063552595	-0.137134601192381	1.5496001153747443	831.8857872361674	19.72540387131522	15.874981848624635	16.69147842955236	13.414834803611855	9.582372927980856	10.398869508908582	7.400157783676685	8.48393474016351	5.40498640692748	6.535254785761406	3.770445361730149	4.846552183092888	-1.7000000000000002	19.609275588533357	7.96814586455739
D300-90	piroxicam	CN1C(C(=O)Nc2ccccn2)=C(O)c2ccccc2S1(=O)=O	-4.50394	Baek2018;Wassvik2006;Llinas2008	True	True	True	12.501906809019903	-3.9059285766775846	12.501906809019903	0.046864711934156	0.8701839218107901	331.35300000000007	318.249	331.062676896	118.0	0.0	0.2774884116635725	-0.5048615489047509	0.5048615489047509	0.2774884116635725	1.173913043478261	1.8695652173913044	2.565217391304348	32.23342734391317	10.12261826632642	2.372210772331627	-2.278175248267828	2.340514156691954	-2.3685214190835904	7.890370265731008	-0.1133187051138454	2.0932817931934427	907.329049686318	16.612519696192862	12.093436101872337	12.90993268280006	10.92555748620835	6.666414091913747	8.106477420714388	4.835009475107597	6.772691117896526	3.441392893169087	5.256851024211377	2.294371166383587	3.692312811799923	-2.87	15.042183664330786	5.398063656574466
D300-91	sulindac (form ii)	CC1=C(CC(=O)O)c2cc(F)ccc2C1=Cc1ccc(S(C)=O)cc1	-4.496175283	Llinas2008	True	True	True	13.655534832793409	-1.0364096252383892	13.655534832793409	0.1454553310713122	0.885185467376535	356.41800000000006	339.28200000000004	356.088243624	128.0	0.0	0.3073486400873342	-0.4809857797763111	0.4809857797763111	0.3073486400873342	1.16	1.84	2.44	32.197132937289304	10.003988021077394	2.250686302382692	-2.048172416257894	2.4330546550957663	-1.967267628135692	7.838744834683189	-0.1352889428010991	2.1011120578982485	939.913669117438	18.137463722575188	13.87583187460433	14.692328455532056	11.863081100704113	7.739610408983663	9.297688613708583	5.945146796689292	7.324799607944186	4.304610554973404	5.24063069247022	3.0549744422507508	3.574333843825725	-2.53	17.298132627476928	6.763884813845741
D300-92	imipramine	CN(C)CCCN1c2ccccc2CCc2ccccc21	-4.48586	Baek2018;Llinas2009;p_ION_inhouse_database	True	True	True	2.5150462962962963	1.0756018518518518	2.5150462962962963	1.0756018518518518	0.8384623265941306	280.415	256.223	280.193948768	110.0	0.0	0.0442961129244465	-0.3409908117121986	0.3409908117121986	0.0442961129244465	0.8571428571428571	1.380952380952381	1.9047619047619049	15.14753191468407	10.049505827618914	2.1893295766439955	-2.271677421656292	2.352513792394009	-2.234606219613947	5.705300109069741	0.4023405666092364	1.946085728189517	556.5202782227694	14.656489770562878	13.048763250449664	13.048763250449664	10.254020195423491	7.835903638099349	7.835903638099349	6.065891941848764	6.065891941848764	4.215547540145039	4.215547540145039	3.156168944332008	3.156168944332008	-1.7999999999999994	14.150516197935207	6.314843310189529
D300-93	5-nonyl-5-ethylbarbituric acid	CCCCCCCCCC1(CC)C(=O)NC(=O)NC1=O	-4.46	Huuskonen1998; Jorgensen2000	True	True	True	11.98042706687052	-1.058205821680524	11.98042706687052	0.4243862871135597	0.5041187370550918	282.384	256.176	282.194342692	114.0	0.0	0.3276318689524906	-0.2768228787873273	0.3276318689524906	0.2768228787873273	0.8	1.3	1.8	16.1975496678031	9.768687351012693	2.475817571506567	-2.325089337193191	2.313474791397224	-2.6169065816925183	6.186176162303408	-0.1448277209645219	2.395755574296671	346.1301266476037	15.010225400620904	12.58870590207052	12.58870590207052	9.5637145821736	7.733692779255437	7.733692779255437	5.544352951035258	5.544352951035258	4.134074914815804	4.134074914815804	2.6887063112104146	2.6887063112104146	-1.39	16.663734551316495	8.021865821979317
D300-94	prasterone acetate	CC(=O)OC1CCC2(C)C(=CCC3C4CCC(=O)C4(C)CCC32)C1	-4.46	Huuskonen1998; Jorgensen2000	True	True	True	12.44915303177801	-0.1566758956031138	12.44915303177801	0.04383628434156	0.5268094332325616	330.46800000000013	300.228	330.21949482	132.0	0.0	0.3024105458415588	-0.4622235911078995	0.4622235911078995	0.3024105458415588	1.125	1.8333333333333333	2.583333333333333	16.542063375402783	9.478197943006364	2.581616834346157	-2.5644822050585607	2.6354517213322484	-2.502449762011819	5.867364232000027	-0.1482451309247712	1.5973719061421665	606.2051148204893	17.11251969619286	15.268350466832102	15.268350466832102	11.343007698439974	9.74447007169869	9.74447007169869	9.15160654074016	9.15160654074016	8.100332343845448	8.100332343845448	6.733856023448858	6.733856023448858	-1.12	16.353929131958463	5.438698204448237
D300-95	1,3,5-trichlorobenzene	Clc1cc(Cl)cc(Cl)c1	-4.44	Boobier2017	True	True	True	5.581358024691357	0.5625000000000004	5.581358024691357	0.5625000000000004	0.5730891206161023	181.449	178.42499999999998	179.930033136	48.0	0.0	0.043511410394859	-0.0842333210442822	0.0842333210442822	0.043511410394859	0.6666666666666666	0.8888888888888888	1.1111111111111112	35.49797714332329	10.359000729117213	1.921952585642805	-1.9127550734083256	2.2118391712019414	-1.652252580852639	6.377248407805128	1.7047144122215818	3.165670309917317	169.06517765499825	6.8533711511285205	4.365944226596559	6.633731064651923	4.181540550352056	2.2989975170827184	3.4328909361104003	1.5876663726001972	2.8969737140161507	0.8273268353539889	1.4819805060619655	0.5201787612151944	1.3930148935298152	0.0899999999999999	7.200011001100109	2.7822002817304186
D300-96	progesterone	CC(=O)C1CCC2C3CCC4=CC(=O)CCC4(C)C3CCC12C	-4.42	Boobier2017;Huuskonen1998; Jorgensen2000	True	True	True	12.14671816284799	0.2451030250062991	12.14671816284799	0.2451030250062991	0.7013194281770768	314.46900000000005	284.229	314.2245802	126.0	0.0	0.1551972904371737	-0.2996937055660859	0.2996937055660859	0.1551972904371737	1.0434782608695652	1.826086956521739	2.565217391304348	16.13964601713876	9.465015988688474	2.590622584518394	-2.575896387034581	2.6611639159415827	-2.5054451522991688	5.91266389376886	-0.1281215501010784	1.6696033124820626	588.6489897976311	16.405412915006313	14.86010217636824	14.86010217636824	10.859844450845582	9.604172488927956	9.604172488927956	9.253951929052128	9.253951929052128	8.452747118529096	8.452747118529096	7.227105087223425	7.227105087223425	-0.9200000000000002	15.598585502468657	5.036596433775879
D300-97	dihydroequilin	CC12CCC3C(=CCc4cc(O)ccc43)C1CCC2O	-4.4	Huuskonen1998; Jorgensen2000	True	True	True	10.345264392794151	-0.1291067229360882	10.345264392794151	0.0940038816452504	0.7080111746665275	270.372	248.19599999999997	270.161979944	106.0	0.0	0.1153824724745619	-0.5079558292226948	0.5079558292226948	0.1153824724745619	1.2	2.05	2.9	16.269126999371803	9.593662566231329	2.514058329353464	-2.4555820950298703	2.5885383082840603	-2.3888952986605982	5.468004124102449	0.0266826085768188	1.7560945796748222	589.0810606278094	13.905412915006313	11.971412981260038	11.971412981260038	9.593172145670254	7.791990309820604	7.791990309820604	7.034178468756862	7.034178468756862	6.122135234986754	6.122135234986754	4.925607398050569	4.925607398050569	-1.2800000000000002	12.459873630231067	4.109384994372358
D300-98	prochlorperazine	CN1CCN(CCCN2c3ccccc3Sc3ccc(Cl)cc32)CC1	-4.4	Huuskonen1998; Jorgensen2000	True	True	True	6.28969506896116	0.8081470645088976	6.28969506896116	0.8081470645088976	0.775124662295156	373.95300000000015	349.7610000000001	373.137946448	132.0	0.0	0.0567300311630783	-0.3395508471826383	0.3395508471826383	0.0567300311630783	0.92	1.68	2.52	35.49569194086739	10.16949063396384	2.23161625403758	-2.3494960121615085	2.4815270448305675	-2.446552951352029	7.993776895737162	0.1533202230823508	1.4932356446643806	743.4711667615176	17.225403871315223	14.619052902606182	16.19147842955236	12.20350993820667	8.954408454971631	10.148869508908582	6.83194147027523	8.35215420723404	5.039706005985327	6.405071487606992	3.567268392450581	4.809718768854616	-1.1999999999999995	17.225707284473156	7.583404719912659
D300-99	phenylbutazone	CCCCC1C(=O)N(c2ccccc2)N(c2ccccc2)C1=O	-4.390782427	Llinas2008	True	True	True	12.869390117157977	-0.5876275510204085	12.869390117157977	0.1402749433106571	0.7885515763199019	308.3810000000001	288.221	308.15247787999994	118.0	0.0	0.2583749765904826	-0.2716787994967388	0.2716787994967388	0.2583749765904826	0.782608695652174	1.2173913043478262	1.608695652173913	16.195618189187787	10.013427108027049	2.4589402764394763	-2.2718460390990525	2.329600054511108	-2.4077678656493924	6.224818324247122	-0.1268018739595167	2.0215060313567244	627.5305050940952	16.233840039752504	13.183097076573173	13.183097076573173	11.23638210521845	8.016748027349733	8.016748027349733	5.665994834550642	5.665994834550642	4.061576545501814	4.061576545501814	2.876981782065492	2.876981782065492	-2.62	15.282399930999288	6.648733236085874
D300-100	flupenthixol	OCCN1CCN(CCC=C2c3ccccc3Sc3ccc(C(F)(F)F)cc32)CC1	-4.3788237180000005	Skold2006	True	True	True	13.309689211440377	-4.351174753583128	13.309689211440377	0.1833744523812785	0.6349720395702217	434.52700000000016	409.32700000000017	434.16396908	160.0	0.0	0.415932571638939	-0.3950445544207227	0.415932571638939	0.3950445544207227	0.9	1.5666666666666669	2.2666666666666666	32.16658136911134	9.942141601887824	2.3220803941283266	-2.337680219545018	2.465372196305008	-2.4674082205678705	7.992199725205484	-0.137183761321339	1.546976094470944	920.9045022075356	21.13961743368832	16.659438899000808	17.47593547992853	14.452839606072642	10.201096928056453	11.017593508984184	7.620281950927075	8.704058907413899	5.669135723184253	6.820954061415054	4.036793468725947	5.123201934809739	-1.8000000000000005	21.432741617357	9.13891455869684
D300-101	prednisolone acetate	CC(=O)OCC(=O)C1(O)CCC2C3CCC4=CC(=O)C=CC4(C)C3C(O)CC21C	-4.37	Huuskonen1998; Jorgensen2000	True	True	True	12.858870153273788	-1.6027203273284625	12.858870153273788	0.00243324524101	0.7016123362777874	402.48700000000014	372.2470000000002	402.20423868	158.0	0.0	0.3025656724874257	-0.4577419270681254	0.4577419270681254	0.3025656724874257	1.2758620689655171	2.0	2.689655172413793	16.536005255021458	9.45940398433648	2.676553187728342	-2.591357445141214	2.665588330759342	-2.6139244282138403	6.008186133670444	-0.1805973262977973	1.663956407732868	827.2246952751074	21.189869965382485	17.31151292430204	17.31151292430204	13.52634667028197	10.541319977686577	10.541319977686577	9.814097568968098	9.814097568968098	8.515626205078535	8.515626205078535	7.075116929622825	7.075116929622825	-1.79	20.48147044505081	6.607425415921919
D300-102	levothyroxine	NC(Cc1cc(I)c(Oc2cc(I)c(O)c(I)c2)c(I)c1)C(=O)O	-4.368556231	Skold2006	True	True	True	10.897629210908848	-1.01982729737194	10.897629210908848	0.2416204247060893	0.3881566322360703	776.8720000000001	765.7839999999999	776.686699832	128.0	0.0	0.320315512376416	-0.5057251890337596	0.5057251890337596	0.320315512376416	1.0416666666666667	1.5416666666666667	2.0	126.9157582958444	10.069682498701692	2.163037805169881	-2.1400090554063724	2.3642488226890896	-2.31792630818654	14.116157908005611	-0.1379990703003178	2.3026315545255014	751.028898695343	18.016143379015546	11.893990060288855	20.52398322499414	11.18444830575003	6.508726202957995	10.823722785310638	4.875032577165965	9.523795306715902	3.041202753486286	6.2884128968279605	1.888013764578002	5.716284396462192	0.3899999999999998	20.698879781823408	8.854709094425365
D300-103	verapamil	COc1ccc(CCN(C)CCCC(C#N)(c2ccc(OC)c(OC)c2)C(C)C)cc1OC	-4.36144	Baek2018;Llinas2008;Bergstrom2003;Bergstrom2004	True	True	True	10.242105340554598	-0.5796218690994228	10.242105340554598	0.1645103064136459	0.4199048761764639	454.6110000000002	416.3070000000002	454.28315769599993	180.0	0.0	0.1605443175268939	-0.4928699786635633	0.4928699786635633	0.1605443175268939	0.8484848484848485	1.4242424242424243	1.9696969696969695	16.512200901098847	9.694752867535849	2.3593277045457066	-2.3227917977454804	2.400729810735739	-2.32305717516069	5.471867144281713	0.2922567453199406	2.023333418849267	938.2039770028956	24.432510652501765	21.10440614311549	21.10440614311549	15.842432787502409	11.379315865652575	11.379315865652575	8.653784144576882	8.653784144576882	6.4248752849762125	6.4248752849762125	4.225326818167964	4.225326818167964	-2.91	26.343179198047235	12.362155765232773
D300-104	hydrocortisone acetate	CC(=O)OCC(=O)C1(O)CCC2C3CCC4=CC(=O)CCC4(C)C3C(O)CC21C	-4.34	Huuskonen1998; Jorgensen2000	True	True	True	12.87004299277996	-1.5847037456958093	12.87004299277996	0.0412931731334504	0.7005234282178955	404.5030000000002	372.2470000000002	404.219888744	160.0	0.0	0.3025656724874257	-0.4577419270681255	0.4577419270681255	0.3025656724874257	1.206896551724138	1.9310344827586208	2.6206896551724137	16.53600589584871	9.451036748913182	2.678473647141382	-2.6005552146278044	2.671288661156874	-2.616970193350576	5.917369540619272	-0.1838674658765732	1.6546195138211754	786.2375645587604	21.189869965382485	17.571025948295883	17.571025948295883	13.52634667028197	10.837743156350164	10.837743156350164	10.179483013862631	10.179483013862631	8.916186184097066	8.916186184097066	7.436803388606234	7.436803388606234	-1.53	20.731065966955285	6.7413243284082665
D300-105	triamcinolone acetonide	CC1(C)OC2CC3C4CCC5=CC(=O)C=CC5(C)C4(F)C(O)CC3(C)C2(C(=O)CO)O1	-4.31	Huuskonen1998; Jorgensen2000	True	True	True	17.133088348765433	-1.9761237481103548	17.133088348765433	0.0109157690854118	0.6935078414535659	434.50400000000025	403.2560000000002	434.2104669319999	170.0	0.0	0.1927565591579702	-0.3897124003667539	0.3897124003667539	0.1927565591579702	1.2580645161290325	1.967741935483871	2.6451612903225805	19.14766251802091	9.443405547776392	2.7945549405012904	-2.623638435892364	2.7182979574892623	-2.6952289010779285	6.009477116664587	-0.2457878840487292	1.6368996691130526	925.0303087134428	22.61251969619285	18.482370616124715	18.482370616124715	14.354791587262635	11.18945295588423	11.18945295588423	10.925757395637484	10.925757395637484	9.191744754795	9.191744754795	7.926171568423004	7.926171568423004	-1.4100000000000004	21.4364698865476	6.128734183503367
D300-106	methotrexate	CN(Cc1cnc2nc(N)nc(N)c2n1)c1ccc(C(=O)NC(CCC(=O)O)C(=O)O)cc1	-4.29	Bergstrom2003	True	True	True	12.370387140153795	-1.29984144003521	12.370387140153795	0.0137553214718537	0.2947203450492744	454.4470000000002	432.2710000000002	454.1713158039999	172.0	0.0	0.3257212005941315	-0.4812292557834712	0.4812292557834712	0.3257212005941315	1.0909090909090908	1.7878787878787878	2.4242424242424243	16.37140930910842	10.10427962457668	2.213743798763369	-2.1930724186071875	2.185367839979417	-2.406387894949056	5.965354487044484	-0.1400881600193728	1.674622124193935	1201.0294275064248	24.120591385700628	17.595362536967947	17.595362536967947	15.633938048533212	9.750178614129936	9.750178614129936	7.200234726002427	7.200234726002427	4.7208769971295785	4.7208769971295785	3.027299012367516	3.027299012367516	-4.55	23.12024193744085	9.71963980458573
D300-107	5,5-diphenylbarbituric acid	O=C1NC(=O)C(c2ccccc2)(c2ccccc2)C(=O)N1	-4.2	Huuskonen1998; Jorgensen2000	True	True	True	12.545192743764172	-1.559097222222222	12.545192743764172	0.5126851851851855	0.8150689211428954	280.283	268.1869999999999	280.084792244	104.0	0.0	0.3276703600265191	-0.276219854232147	0.3276703600265191	0.276219854232147	0.6190476190476191	1.0	1.380952380952381	16.19766142893017	9.71746674205866	2.524896662790466	-2.342371796010396	2.3398755482871567	-2.6465392470469333	6.246819156075462	-0.1359193296725423	2.28089032745815	649.316652299741	14.872032720186704	10.99824756328785	10.99824756328785	10.152737669659034	6.433739640741713	6.433739640741713	4.719423243264672	4.719423243264672	3.5489139035615467	3.5489139035615467	2.595442875686293	2.595442875686293	-2.9499999999999997	13.052605705188398	4.863909706783758
D300-108	testosterone	CC12CCC(=O)C=C1CCC1C2CCC2(C)C(O)CCC12	-4.2	Wassvik2006;Bergstrom2002	True	True	True	11.787347748902132	-0.0822881760728986	11.787347748902132	0.0822881760728986	0.7342296115534325	288.43100000000004	260.20699999999994	288.208930136	116.0	0.0	0.1551972904371741	-0.3925514254046628	0.3925514254046628	0.1551972904371741	1.0476190476190477	1.8571428571428568	2.6666666666666665	16.268895710438695	9.471878965761292	2.581502497092671	-2.5727419995800003	2.6461810305527957	-2.507464327665586	5.9123577193294095	-0.1175061509764569	1.6883496404253646	507.69574308017087	14.828062645816686	13.399067481404334	13.399067481404334	9.949160848322624	8.869572098848373	8.869572098848373	8.606513437206923	8.606513437206923	7.911977548938122	7.911977548938122	6.5317789520769685	6.5317789520769685	-0.6300000000000001	13.993709230808948	4.439809487732747
D300-109	gliclazide	Cc1ccc(S(=O)(=O)NC(=O)NN2CC3CCCC3C2)cc1	-4.18	Wassvik2006;Boobier2017	True	True	True	12.13321271101033	-3.8252616895523617	12.13321271101033	0.0893901696481058	0.8860379615947154	323.4180000000001	302.25000000000006	323.13036253200005	120.0	0.0	0.3427040921738546	-0.2697628252683694	0.3427040921738546	0.2697628252683694	1.1363636363636365	1.7272727272727273	2.3181818181818183	32.2332716164892	10.012000000000011	2.3642535316746964	-2.1806999943477035	2.363081438166904	-2.477159815074223	7.8966340601462734	0.1950330479188222	1.5799953351185274	645.1151747425323	15.742276208189782	12.579842278425906	13.396338859353632	10.437490172930891	7.589461799047487	9.07262504664188	6.215524839992821	7.8979270814023375	4.544292421330978	5.891184533394086	3.391138358931194	4.293093202837809	-1.6	15.301626275510202	5.887683316002724
D300-110	guanine	Nc1nc2nc[nH]c2c(=O)[nH]1	-4.14578	Llinas2008;Boobier2017;Huuskonen1998; Jorgensen2000	True	True	True	11.013842592592592	-0.3009259259259256	11.013842592592592	0.0783333333333335	0.4597512677791772	151.129	146.089	151.04940978	56.0	0.0	0.2778529108984997	-0.3692507023755726	0.3692507023755726	0.2778529108984997	1.5454545454545454	2.363636363636364	3.1818181818181817	16.1386916857688	10.54023413923355	2.011597739023544	-1.886663847444772	1.9805081996067897	-2.103267598448745	5.686512331398252	1.171060459290178	3.024307136383607	441.3146575841347	7.844934982691242	5.45737601984303	5.45737601984303	5.270856947829096	2.9604936974186558	2.9604936974186558	2.052311209947444	2.052311209947444	1.3143452725986455	1.3143452725986455	0.85979190781096	0.85979190781096	-1.85	5.899350869955592	1.815283360019171
D300-111	triamcinolone diacetate	CC(=O)OCC(=O)C1(O)C(OC(C)=O)CC2C3CCC4=CC(=O)C=CC4(C)C3(F)C(O)CC21C	-4.13	Huuskonen1998; Jorgensen2000	True	True	True	17.16587789940739	-2.2812619939951286	17.16587789940739	0.0131156305114641	0.5855060519155003	478.5130000000003	447.2650000000002	478.200296172	186.0	0.0	0.3025656946946837	-0.4589531200440186	0.4589531200440186	0.3025656946946837	1.1764705882352942	1.8529411764705883	2.4705882352941178	19.14766382276976	9.44376283316062	2.76724828420528	-2.61955198218742	2.695916650153613	-2.6955439920242474	6.009677915565618	-0.2238150352625253	1.8004822924129773	1018.3858270401208	25.267220234572108	19.798867197052445	19.798867197052445	15.712922291982498	11.589631267444116	11.589631267444116	10.568320875135118	10.568320875135118	8.975699319756616	8.975699319756616	7.310786149784399	7.310786149784399	-2.39	24.72566361155939	7.812620009868033
D300-112	orphenadrine	Cc1ccccc1C(OCCN(C)C)c1ccccc1	-4.1	Bergstrom2004	True	True	True	6.164212962962964	0.0114351851851848	6.164212962962964	0.0114351851851848	0.7932087270574181	269.388	246.20399999999995	269.177964356	106.0	0.0	0.1078513943132203	-0.3674493358405651	0.3674493358405651	0.1078513943132203	0.95	1.6	2.25	16.48691844737131	9.972612909488335	2.1574375629016687	-2.2153654002618604	2.2764365256726813	-2.1983893976512183	5.348406694995049	0.0683393514403472	2.228710246066692	521.9512484609891	14.372032720186704	12.543178140233175	12.543178140233175	9.681540550352056	7.050416492909294	7.050416492909294	5.3213781833448754	5.3213781833448754	3.396270850974009	3.396270850974009	2.2274895354721624	2.2274895354721624	-1.6399999999999997	14.76255105525579	7.224666779448497
D300-113	tolmetin	Cc1ccc(C(=O)c2ccc(CC(=O)O)n2C)cc1	-4.09188885	Llinas2008	True	True	True	12.309287131519277	-0.9069121443598356	12.309287131519277	0.0856370727303266	0.8540302270880286	257.289	242.16899999999995	257.10519334	98.0	0.0	0.3088453225099301	-0.4809451200596892	0.4809451200596892	0.3088453225099301	1.105263157894737	1.736842105263158	2.3157894736842106	16.365283026730733	10.069332578329806	2.151438391445366	-2.05801009662541	2.140105836890316	-2.110705031836295	6.076755487720196	-0.1358417719028004	2.315895522566438	623.3402858231867	13.991199352633217	10.882132168251946	10.882132168251946	8.986071002992368	5.9654398679691845	5.9654398679691845	4.534592999404549	4.534592999404549	3.104503130348776	3.104503130348776	1.9667248956495889	1.9667248956495889	-2.36	13.080660013060404	5.098974739644812
D300-114	phenytoin	O=C1NC(=O)C(c2ccccc2)(c2ccccc2)N1	-4.09	Avdeef2000;Wassvik2006;Huuskonen1998; Jorgensen2000	True	True	True	12.31310941043084	-1.1392824074074075	12.31310941043084	0.3519444444444446	0.8001945345367882	252.273	240.17699999999996	252.089877624	94.0	0.0	0.3224087250655885	-0.3156821991067758	0.3224087250655885	0.3156821991067758	0.7368421052631579	1.2105263157894737	1.5789473684210529	16.18804954767838	9.827898845620602	2.484269628823413	-2.265719225599286	2.3179629186495947	-2.443134810455309	6.090842984602004	-0.1224303908930878	2.2308361050041707	583.6085383833889	13.294682450997078	10.089999272823986	10.089999272823986	9.232017366004005	5.9796154955097816	5.9796154955097816	4.390299098032741	4.390299098032741	3.282289758329615	3.282289758329615	2.4046750788218687	2.4046750788218687	-2.619999999999999	11.4692641265699	4.2423570760462965
D300-115	triazolam	Cc1nnc2n1-c1ccc(Cl)cc1C(c1ccccc1Cl)=NC2	-4.09	Huuskonen1998; Jorgensen2000	True	True	True	6.385065700148371	0.4381900352733687	6.385065700148371	0.4381900352733687	0.663488181826452	343.21700000000004	331.121	342.043901744	114.0	0.0	0.1588744327428707	-0.2809619715976761	0.2809619715976761	0.1588744327428707	1.0	1.826086956521739	2.652173913043478	35.4967842478541	10.001237498506349	2.222892328341468	-2.132650415415572	2.2958669766820288	-2.0837293830478405	6.359495019860384	0.8615116433681481	2.0274961737508224	943.5164678122118	15.97432701575866	12.293341993532216	13.805199885569127	11.147867045540844	7.154770557021424	7.910699503039878	5.305003403138377	6.1486393103509664	3.854067243527104	4.418752567354888	2.833355286507282	3.2306949579029305	-2.169999999999999	14.424029889645306	5.476836017977725
D300-116	prasterone	CC12CCC3C(CC=C4CC(O)CCC43C)C1CCC2=O	-4.06	Huuskonen1998; Jorgensen2000	True	True	True	12.361869038899613	-0.1224169212438066	12.361869038899613	0.016814806941295	0.6868426969908572	288.43100000000004	260.20699999999994	288.208930136	116.0	0.0	0.1385554846682389	-0.3927966848471335	0.3927966848471335	0.1385554846682389	1.0952380952380951	1.809523809523809	2.619047619047619	16.265965762395805	9.478361008612756	2.5794189083707764	-2.5632337961302376	2.633786620745711	-2.500163657739147	5.86725811288784	-0.1315076590164254	1.692354659363723	507.69574308017087	14.828062645816686	13.399067481404334	13.399067481404334	9.949160848322624	8.858718410586473	8.858718410586473	8.573988825081983	8.573988825081983	7.786904098808571	7.786904098808571	6.412748885639681	6.412748885639681	-0.63	13.993709230808948	4.439809487732747
D300-117	5-bromogramine	CN(C)Cc1c[nH]c2ccc(Br)cc12	-4.05519814	Llinas2008	True	True	True	3.48999362244898	0.9687037037037036	3.48999362244898	0.9687037037037036	0.8712063336760929	253.143	240.039	252.026210516	74.0	0.0	0.045759304886648	-0.36083831802373	0.36083831802373	0.045759304886648	1.3571428571428572	2.142857142857143	2.857142857142857	79.9187310278938	10.153236637561236	2.0384164587800946	-2.0733063774489797	2.2262388131203767	-2.0949073909172298	9.103019114777831	0.4039024337381396	2.4979082100126115	445.48429933395767	10.129392033067417	8.341685926454236	9.92768246556894	6.664703797946448	4.568574725016853	5.361572994574205	3.741602279685866	4.657277808477555	2.2160414921005915	2.709293130817631	1.622132201246967	1.983217461704448	-0.8	9.743542947827812	3.7505342613469264
D300-118	methyltestosterone	CC12CCC(=O)C=C1CCC1C2CCC2(C)C1CCC2(C)O	-3.99	Huuskonen1998; Jorgensen2000	True	True	True	11.829503396285052	-0.4839398568069202	11.829503396285052	0.1073715435248172	0.7253305311285855	302.458	272.218	302.2245802	122.0	0.0	0.1551972904371741	-0.3896027937584239	0.3896027937584239	0.1551972904371741	1.0	1.7272727272727273	2.5	16.285594501933314	9.46312985514867	2.6176041264311545	-2.5845043384664965	2.6681917987707773	-2.534549935675366	5.912375440073342	-0.1236035093849111	1.696800171923318	545.9104984355639	15.75071237662706	14.321717212214708	14.321717212214708	10.278440544667594	9.241609972385788	9.241609972385788	9.23754300829547	9.23754300829547	8.524124613416495	8.524124613416495	6.802812902348899	6.802812902348899	-0.6300000000000001	14.930540221711883	4.465593928261609
D300-119	5-ethyl-5-octylbarbituric acid	CCCCCCCCC1(CC)C(=O)NC(=O)NC1=O	-3.94	Huuskonen1998; Jorgensen2000	True	True	True	11.941572613243338	-1.0568786611866967	11.941572613243338	0.4235185185185184	0.524350292967822	268.357	244.165	268.178692628	108.0	0.0	0.3276318689524906	-0.2768228787873273	0.3276318689524906	0.2768228787873273	0.8421052631578947	1.368421052631579	1.894736842105263	16.197546849966475	9.76872220835816	2.475787469910939	-2.3250726907654657	2.313161273427015	-2.6169064770654265	6.186171629197659	-0.1448271374017866	2.481974676008492	332.60023954948133	14.303118619434356	11.88159912088397	11.88159912088397	9.0637145821736	7.233692779255437	7.233692779255437	5.190799560441984	5.190799560441984	3.884074914815805	3.884074914815805	2.5119296159137776	2.5119296159137776	-1.39	15.66678591709256	7.260783117800355
D300-120	5,5-diphenylhydantoin	O=C1NC(=O)C(c2ccccc2)(c2ccccc2)N1	-3.86	Boobier2017	True	True	True	12.31310941043084	-1.1392824074074075	12.31310941043084	0.3519444444444446	0.8001945345367882	252.273	240.17699999999996	252.089877624	94.0	0.0	0.3224087250655885	-0.3156821991067758	0.3224087250655885	0.3156821991067758	0.7368421052631579	1.2105263157894737	1.5789473684210529	16.18804954767838	9.827898845620602	2.484269628823413	-2.265719225599286	2.3179629186495947	-2.443134810455309	6.090842984602004	-0.1224303908930878	2.2308361050041707	583.6085383833889	13.294682450997078	10.089999272823986	10.089999272823986	9.232017366004005	5.9796154955097816	5.9796154955097816	4.390299098032741	4.390299098032741	3.282289758329615	3.282289758329615	2.4046750788218687	2.4046750788218687	-2.619999999999999	11.4692641265699	4.2423570760462965
D300-121	diphenylhydantoin	O=C1NC(=O)C(c2ccccc2)(c2ccccc2)N1	-3.856070708	Llinas2008	True	True	True	12.31310941043084	-1.1392824074074075	12.31310941043084	0.3519444444444446	0.8001945345367882	252.273	240.17699999999996	252.089877624	94.0	0.0	0.3224087250655885	-0.3156821991067758	0.3224087250655885	0.3156821991067758	0.7368421052631579	1.2105263157894737	1.5789473684210529	16.18804954767838	9.827898845620602	2.484269628823413	-2.265719225599286	2.3179629186495947	-2.443134810455309	6.090842984602004	-0.1224303908930878	2.2308361050041707	583.6085383833889	13.294682450997078	10.089999272823986	10.089999272823986	9.232017366004005	5.9796154955097816	5.9796154955097816	4.390299098032741	4.390299098032741	3.282289758329615	3.282289758329615	2.4046750788218687	2.4046750788218687	-2.619999999999999	11.4692641265699	4.2423570760462965
D300-122	fenclofenac	O=C(O)Cc1ccccc1Oc1ccc(Cl)cc1Cl	-3.85	Huuskonen1998; Jorgensen2000	True	True	True	10.785895442462602	-0.9182842025699164	10.785895442462602	0.1097399551384341	0.9086831715038636	297.13699999999994	287.057	296.00069954	98.0	0.0	0.3074599238033055	-0.480984462389999	0.480984462389999	0.3074599238033055	1.105263157894737	1.8421052631578947	2.526315789473684	35.49683532326444	10.124771005854235	2.098090867491827	-2.1076484751994147	2.326293423323468	-2.0145533279247023	6.350610213011056	-0.1357575473226954	2.297640484068147	611.3901139421383	13.828062645816686	9.768197787960068	11.28005567999698	9.058550648063802	5.48643462854376	6.242363574562216	3.855043860178383	4.698679767390974	2.4281269250694093	2.9585935930741867	1.5888066968138783	2.0358764631364776	-1.7099999999999995	13.715440199973632	5.9544053534163845
D300-123	2-pteridinamine	Nc1ncc2nccnc2n1	-3.82	Huuskonen1998; Jorgensen2000	True	True	True	5.333871882086168	0.2203703703703707	5.333871882086168	0.2203703703703707	0.5671494614781095	147.141	142.101	147.05449516	54.0	0.0	0.2216526388349833	-0.3677279589408485	0.3677279589408485	0.2216526388349833	1.0909090909090908	1.9090909090909087	2.8181818181818183	15.034885187256968	10.51063938442608	1.9517718218292857	-1.9270084781057877	2.0211782074502223	-1.9547124318046132	5.680074873599144	1.15877417166014	2.828901215620696	385.3843558687883	7.681798275874712	5.598255458758335	5.598255458758335	5.360173345306137	3.053314260514338	3.053314260514338	1.9933896739124009	1.9933896739124009	1.245763900918553	1.245763900918553	0.7832980781495089	0.7832980781495089	-1.78	5.964482443005351	2.1190783765659598
D300-124	pentazocin	CC(C)=CCN1CCC2(C)c3cc(O)ccc3CC1C2C	-3.8	Huuskonen1998; Jorgensen2000	True	True	True	9.865260895910248	0.2068090986394559	9.865260895910248	0.2068090986394559	0.8335259245753123	285.43100000000004	258.215	285.209264484	114.0	0.0	0.1153915876130273	-0.5079556583697896	0.5079556583697896	0.1153915876130273	1.4285714285714286	2.1904761904761907	2.9047619047619047	16.25470271073675	9.587577101259033	2.475612761143135	-2.541744302823105	2.4867613100974757	-2.574074287518334	5.437115772203144	0.0396536005910111	1.9568456537174728	572.9291275715217	15.198306133819765	13.686955930883864	13.686955930883864	9.914539350716174	8.11393232507026	8.11393232507026	7.345474424463402	7.345474424463402	5.841357075504468	5.841357075504468	4.221946904058084	4.221946904058084	-1.2799999999999998	14.648695705259302	5.169614366586036
D300-125	diazepam	CN1C(=O)CN=C(c2ccccc2)c2cc(Cl)ccc21	-3.78333	Wassvik2006;Boobier2017;Huuskonen1998; Jorgensen2000	True	True	True	12.024468379944572	-0.0282374338624338	12.024468379944572	0.0282374338624338	0.79164533623487	284.74600000000004	271.642	284.07164071600005	100.0	0.0	0.2479172797428263	-0.3131999184294176	0.3131999184294176	0.2479172797428263	1.15	1.9	2.65	35.49569134613188	10.002162858539634	2.218973998739868	-2.176323129270734	2.2811616705424758	-2.272793041662885	6.315332193357877	-0.1164458459631297	2.229963444415006	694.8779897536325	14.11251969619286	11.006548889176562	11.762477835195018	9.66470379794645	6.329639001332097	6.707603474341325	4.645086508323747	5.081522288795732	3.368833542284992	3.6039306450727295	2.305497236422558	2.477600260375425	-2.129999999999999	12.881278899155532	5.097712849630266
D300-126	betamethasone	CC1CC2C3CCC4=CC(=O)C=CC4(C)C3(F)C(O)CC2(C)C1(O)C(=O)CO	-3.77	Huuskonen1998; Jorgensen2000	True	True	True	16.85906328735198	-1.980464025888133	16.85906328735198	0.0675564531368104	0.667213496992105	392.4670000000002	363.2350000000001	392.199902248	154.0	0.0	0.1899061922268699	-0.3897124158559765	0.3897124158559765	0.1899061922268699	1.3214285714285714	2.0	2.642857142857143	19.14766044936826	9.443439194158952	2.749819866206265	-2.621825242064567	2.701616833491588	-2.6903726199141658	6.009344411704331	-0.219090172079906	1.83769187946728	804.7488254884713	20.698306133819763	16.613087630696945	16.613087630696945	12.963233394208578	10.142335326732525	10.142335326732525	9.749150873950828	9.749150873950828	8.79125320497435	8.79125320497435	7.26103317002553	7.26103317002553	-1.3700000000000003	19.925309492060308	5.832747547893353
D300-127	diuron	CN(C)C(=O)Nc1ccc(Cl)c(Cl)c1	-3.76	Boobier2017	True	True	True	11.247198601662888	-0.2051952632905012	11.247198601662888	0.2051952632905012	0.7936220369870916	233.098	223.018	232.0170183	76.0	0.0	0.3208174549548312	-0.3306530379179029	0.3306530379179029	0.3208174549548312	1.2857142857142858	1.9285714285714288	2.4285714285714284	35.49826097903312	10.297240098280367	2.0459820186391475	-2.1161586763259788	2.244359234365254	-2.2673153790177607	6.417277143203034	0.2304793915100175	2.781208374094021	352.6652327975252	10.71517847069432	7.843441639551154	9.355299531588065	6.502907755397974	3.938156478703639	4.694085424722094	2.9534677186360376	3.7678679721172497	1.577052347683081	2.3160816264210973	0.809163961501407	1.1072551431240163	-0.9299999999999998	11.146511094108646	4.529874882436225
D300-128	tolbutamide	CCCCNC(=O)NS(=O)(=O)c1ccc(C)cc1	-3.74576	Llinas2009;Boobier2017	True	True	True	11.814636794532628	-3.775452215608464	11.814636794532628	0.0821680786512137	0.8008194430489943	270.354	252.20999999999995	270.103813436	100.0	0.0	0.3281935401872916	-0.3373198645840973	0.3373198645840973	0.3281935401872916	1.2222222222222223	1.8333333333333333	2.388888888888889	32.23327127173206	10.240355232746932	2.160652536696688	-2.078940909225096	2.0890548723623823	-2.392385519960632	7.896632889714414	0.2454237624951295	2.6444911926355648	494.5587374421376	13.596011838247808	10.5637145821736	11.380211163101324	8.453525587537065	5.827733145854867	7.31089639344926	4.028005621016225	5.710407862425744	2.374233452678236	3.721125564741343	1.3131639873088672	2.24164406840542	-1.5599999999999996	14.500827250608276	6.393460366483331
D300-129	propranolol	CC(C)NCC(O)COc1cccc2ccccc12	-3.70106	Baek2018;Llinas2008;Boobier2017;Stuart2005;Bergstrom2002	True	True	True	9.84395376669186	-0.4987329931972795	9.84395376669186	0.2993329554043842	0.8375057924076362	259.34900000000005	238.18099999999995	259.157228912	102.0	0.0	0.1267586916535054	-0.4901950231232891	0.4901950231232891	0.1267586916535054	1.105263157894737	1.8421052631578947	2.631578947368421	16.489516152072376	10.110876783104922	2.0714360516187766	-2.1549170352990323	2.245590993589872	-2.346909974736159	5.87641550649045	0.1052503592274712	1.977941782307114	519.6427894422644	13.664925939000156	11.465827871043553	11.465827871043553	9.16470379794645	6.685791019114888	6.685791019114888	5.005061210895828	5.005061210895828	2.9425786417040287	2.9425786417040287	1.9381932675812228	1.9381932675812228	-1.5799999999999996	13.84252142964087	6.547124220490315
D300-130	thalidomide	O=C1CCC(N2C(=O)c3ccccc3C2=O)C(=O)N1	-3.7	Boobier2017	True	True	True	12.17365835222978	-0.8980555555555558	12.17365835222978	0.1287816515495081	0.7233587999857974	258.23299999999995	248.153	258.0640568	96.0	0.0	0.2617990793734749	-0.2946356316273462	0.2946356316273462	0.2617990793734749	1.0	1.5789473684210529	2.1052631578947367	16.189071820824065	10.046221287122236	2.4369454843532754	-2.2729368265648	2.2644376759514016	-2.537708501628084	6.229332297490536	-0.1358477533712393	1.9609777993868625	587.8241612955018	13.568549621822845	9.881171665676636	9.881171665676636	9.092224152875016	5.899736151016422	5.899736151016422	4.492791215278348	4.492791215278348	3.347259916133943	3.347259916133943	2.419425105241224	2.419425105241224	-2.5	11.58254200146092	4.012157586949831
D300-131	sulfamerazine	Cc1ccnc(NS(=O)(=O)c2ccc(N)cc2)n1	-3.698970004	Llinas2009	True	True	True	11.992250566893423	-3.677407407407407	11.992250566893423	0.0479861111111112	0.8107373568997642	264.31	252.214	264.068096624	94.0	0.0	0.2637235203316742	-0.3987277171274398	0.3987277171274398	0.2637235203316742	1.1666666666666667	1.8333333333333333	2.4444444444444446	32.23327112472379	10.319168062583511	2.146089597926578	-2.0639442723264634	2.141681948698753	-2.1475162368912195	7.923072446268722	0.6005501500707743	2.2981199678683675	652.998359753755	13.173362107437434	9.660623946718887	10.477120527646614	8.471163677742107	5.152651714363173	6.635814961957565	3.6961633379216647	5.378565579331184	2.2108654163523966	3.55493630830126	1.324176170543245	2.2751215154848854	-2.15	12.3106890964964	4.612891230683902
D300-132	fenoprofen	CC(C(=O)O)c1cccc(Oc2ccccc2)c1	-3.698212821	Llinas2008	True	True	True	10.928526269705923	-0.840869341563786	10.928526269705923	0.5376635592508616	0.8893527006971171	242.274	228.16199999999995	242.094294308	92.0	0.0	0.3101877231287264	-0.480788488863292	0.480788488863292	0.3101877231287264	1.0555555555555556	1.7222222222222223	2.388888888888889	16.48062912566586	10.014292418424246	2.1345500462133358	-2.0957518111877063	2.2471821931588964	-2.066272073094157	5.752065390528947	-0.1378605326245539	2.2004230467040578	534.4447945489236	12.957819157813608	10.037212868323945	10.037212868323945	8.664703797946448	5.722730579393903	5.722730579393903	4.047530024099804	4.047530024099804	2.707425459339996	2.707425459339996	1.6145717654032194	1.6145717654032194	-2.29	12.174429825362497	5.361092663978125
D300-133	sulindac (form i)	CC1=C(CC(=O)O)c2cc(F)ccc2C1=Cc1ccc(S(C)=O)cc1	-3.677749685	Llinas2008	True	True	True	13.655534832793409	-1.0364096252383892	13.655534832793409	0.1454553310713122	0.885185467376535	356.41800000000006	339.28200000000004	356.088243624	128.0	0.0	0.3073486400873342	-0.4809857797763111	0.4809857797763111	0.3073486400873342	1.16	1.84	2.44	32.197132937289304	10.003988021077394	2.250686302382692	-2.048172416257894	2.4330546550957663	-1.967267628135692	7.838744834683189	-0.1352889428010991	2.1011120578982485	939.913669117438	18.137463722575188	13.87583187460433	14.692328455532056	11.863081100704113	7.739610408983663	9.297688613708583	5.945146796689292	7.324799607944186	4.304610554973404	5.24063069247022	3.0549744422507508	3.574333843825725	-2.53	17.298132627476928	6.763884813845741
D300-134	uric acid	O=c1[nH]c(=O)c2[nH]c(=O)[nH]c2[nH]1	-3.665	Boobier2017;Huuskonen1998; Jorgensen2000	True	True	True	10.947175925925926	-0.6502314814814814	10.947175925925926	0.0412962962962966	0.3729077844993876	168.112	164.07999999999998	168.028339988	62.0	0.0	0.3268797146462273	-0.299798224208249	0.3268797146462273	0.299798224208249	0.75	1.3333333333333333	2.0	16.158578333432704	10.548877760942386	2.0169220754431807	-1.834706177856816	1.8826621386780904	-2.2122379802255536	5.668100594403897	1.0679692453478802	3.183503280694596	582.7396315828356	8.71517847069432	5.724744871391589	5.724744871391589	5.664703797946448	3.1123724356957947	3.1123724356957947	2.2373724356957947	2.2373724356957947	1.4197172541558802	1.4197172541558802	0.9577540330272392	0.9577540330272392	-2.0500000000000003	6.647233168616165	1.9688738350693085
D300-135	trimazosin	COc1cc2c(N)nc(N3CCN(C(=O)OCC(C)(C)O)CC3)nc2c(OC)c1OC	-3.64	Huuskonen1998; Jorgensen2000	True	True	True	12.211865614857343	-1.0726806878579809	12.211865614857343	0.067999161744479	0.6832295569368716	435.4810000000003	406.2490000000002	435.211783648	170.0	0.0	0.4094824156708783	-0.492686985850443	0.492686985850443	0.4094824156708783	1.096774193548387	1.7419354838709675	2.290322580645161	16.5610317730178	10.152558637305573	2.268297771153672	-2.342698690292972	2.4368595023885047	-2.4962220027407995	5.965356332183079	-0.0041505578899158	1.819971178005129	953.45156625816	22.758784066134822	18.4675438741311	18.4675438741311	14.678383672359589	9.833778174840978	9.833778174840978	7.791451436700616	7.791451436700616	4.881598705631656	4.881598705631656	3.300326044096316	3.300326044096316	-3.21	22.474651574110418	8.882051214067822
D300-136	nalidixic acid	CCn1cc(C(=O)O)c(=O)c2ccc(C)nc21	-3.61007	Llinas2008;Boobier2017	True	True	True	11.915192743764171	-1.2086342592592592	11.915192743764171	0.2175897581254722	0.849523695002097	232.239	220.14299999999997	232.084792244	88.0	0.0	0.340724876931317	-0.477497012873671	0.477497012873671	0.340724876931317	1.4705882352941178	2.176470588235294	2.764705882352941	16.3662062455948	10.155716134305775	2.139668647206296	-2.087686383548214	2.102661252903601	-2.189669653482897	5.912009278466034	0.0694590603495681	2.946743972758102	658.5837076111416	12.57698579026012	9.597294956183026	9.597294956183026	8.040912557858759	5.2835676555320985	5.2835676555320985	3.786866610614189	3.786866610614189	2.6316954218567714	2.6316954218567714	1.753265613897909	1.753265613897909	-2.17	11.319407152511545	4.008920169778624
D300-137	lorazepam	O=C1Nc2ccc(Cl)cc2C(c2ccccc2Cl)=NC1O	-3.6	Huuskonen1998; Jorgensen2000	True	True	True	11.789372952884856	-1.4977330561854376	11.789372952884856	0.4203240740740743	0.8476978945833689	321.163	311.083	320.01193292	106.0	0.0	0.2757135689079535	-0.3641320778230255	0.3641320778230255	0.2757135689079535	1.0952380952380951	1.8571428571428568	2.619047619047619	35.496784061709455	10.003897599438693	2.2457899820306872	-2.10926792041339	2.288471259102288	-2.2427289704589257	6.364771253543552	-0.1230324118898938	2.26892535252096	759.0888790908208	14.98276318419594	10.67740658099924	12.189264473036152	10.058550648063802	6.176152470982485	6.93208141700094	4.510377961098409	5.354013868310998	3.1094747349565592	3.6741600587843433	2.137008096431652	2.5343477678273003	-1.8799999999999992	14.073964359504131	5.483862253091111
D300-138	prednisone	CC12C=CC(=O)C=C1CCC1C2C(=O)CC2(C)C1CCC2(O)C(=O)CO	-3.5824300000000004	Skold2006;Huuskonen1998; Jorgensen2000	True	True	True	13.285741213151928	-1.6225814384395734	13.285741213151928	0.020550214250836	0.784833280255696	358.43400000000014	332.22600000000006	358.1780239319999	140.0	0.0	0.1896418238095579	-0.3884641012481243	0.3884641012481243	0.1896418238095579	1.2692307692307692	2.0	2.6923076923076925	16.31478787212134	9.464202844168952	2.6761206748462603	-2.562812105951547	2.655029043838144	-2.6018091199185496	6.01578634093134	-0.168374566853586	1.7605370426078075	764.3631263188779	18.90541291500631	15.325914364648549	15.325914364648549	12.170504622625405	9.507196475520397	9.507196475520397	9.01545991921328	9.01545991921328	8.013830304908232	8.013830304908232	6.622466056168253	6.622466056168253	-1.59	17.805432845726006	5.458357665377325
D300-139	bumetanide	CCCCNc1cc(C(=O)O)cc(S(N)(=O)=O)c1Oc1ccccc1	-3.56	Huuskonen1998; Jorgensen2000	True	True	True	11.977996267951625	-4.191024712354077	11.977996267951625	0.0187008692365833	0.6195581690411603	364.42300000000006	344.26300000000015	364.10929274	134.0	0.0	0.3353065429732604	-0.4776377995523257	0.4776377995523257	0.3353065429732604	1.24	1.92	2.48	32.23311706193537	10.14666820235278	2.229650214895644	-2.1677528952463274	2.3670283256055327	-2.159154990628832	7.888816683140107	0.0696365847159005	2.591803585839536	850.8419702178362	18.449382989376325	13.728577544895924	14.545074125823652	11.82471706833538	7.735183285088587	9.28150276301015	5.396673506631947	6.926518448935949	3.417228361037171	4.333525547266484	2.179847510545305	2.8811169546792623	-2.579999999999999	18.754295721904462	7.9968334466831505
D300-140	5-ethyl-5-(3-methyl-2-butenyl)barbituric acid	CCC1(CC=C(C)C)C(=O)NC(=O)NC1=O	-3.55	Huuskonen1998; Jorgensen2000	True	True	True	11.758618669690096	-1.1476388888888889	11.758618669690096	0.3162499999999999	0.5565734109876053	224.26	208.13199999999995	224.116092372	88.0	0.0	0.3276321832006792	-0.276812600691283	0.3276321832006792	0.276812600691283	1.1875	1.6875	2.0625	16.19753281459045	9.77998972223178	2.473958620508093	-2.316608690499795	2.2975334110700003	-2.6158016414418968	6.187435712156186	-0.1439576505922362	3.006647572562854	347.4259647966728	12.344934982691242	9.71630870295431	9.71630870295431	7.419556629830167	5.223509423127566	5.223509423127566	4.158631167129105	4.158631167129105	2.785740209238425	2.785740209238425	1.609072041557935	1.609072041557935	-1.65	12.419686411149826	4.467035688233906
D300-141	sulfadiazine	Nc1ccc(S(=O)(=O)Nc2ncccn2)cc1	-3.53	Boobier2017	True	True	True	11.880950491307637	-3.6606481481481463	11.880950491307637	0.0317824074074077	0.7871395577774678	250.28300000000004	240.203	250.05244656	88.0	0.0	0.2637233954888739	-0.3987277171274398	0.3987277171274398	0.2637233954888739	1.0588235294117647	1.6470588235294117	2.235294117647059	32.23327104557695	10.319170390655488	2.1415057650483527	-2.0546834089334247	2.1367107504733887	-2.142824542936217	7.923068764373245	0.6005673369912372	2.285509074399646	595.9628413066204	12.303118619434356	8.737974215908514	9.55447079683624	8.077316827624754	4.731902005098875	6.215065252693267	3.24693262826508	4.929334869674595	1.9818256722069896	3.3258965641558547	1.1778813725604542	2.135887798712802	-2.15	11.338809720466916	4.380095906611953
D300-142	trichloromethiazide (form ii)	NS(=O)(=O)c1cc2c(cc1Cl)NC(C(Cl)Cl)NS2(=O)=O	-3.528938702	Llinas2008	True	True	True	12.03123078861174	-4.15108806356905	12.03123078861174	0.0809722222222226	0.6564465021990212	380.662	372.598	378.902180776	112.0	0.0	0.2439841587811675	-0.3655785650065822	0.3655785650065822	0.2439841587811675	1.3	1.9	2.4	35.53922502141322	10.27490823970786	2.3379313835609827	-2.286359796848932	2.341102286593279	-2.480182554492944	7.900215232523497	0.5622731722360023	2.674326651539072	763.4169308306106	15.292528739883949	9.470134507758988	13.370914507669806	9.02069250059882	4.955543520636788	9.235862280105938	3.901550019460772	8.684778839667723	2.475235858627396	5.835795395779402	1.629964064862239	4.541713689494008	-0.2900000000000001	16.086960723854123	5.16408527073321
D300-143	linuron	CON(C)C(=O)Nc1ccc(Cl)c(Cl)c1	-3.52	Boobier2017	True	True	True	11.353448601662889	-0.3926952632905014	11.353448601662889	0.3838301524313432	0.8182421638748345	249.097	239.017	248.01193292	82.0	0.0	0.3449823227468337	-0.3060098096798753	0.3449823227468337	0.3060098096798753	1.4	2.066666666666667	2.6	35.498261103714896	10.298126370661212	2.0785052421470613	-2.1422773648194573	2.2450270547049698	-2.296753057067712	6.417272930888525	-0.0597597045537069	2.7296891226311293	371.1300188482176	11.422285251880869	8.251689930015017	9.763547822051926	7.040912557858759	4.081765359502599	4.837694305521055	2.739082789973739	3.553483043454951	1.7307344807269072	2.469763759464924	0.8589953813770544	1.1570865629996638	-0.97	12.10127583749109	5.207126085454582
D300-144	bupivacaine	CCCCN1CCCCC1C(=O)Nc1c(C)cccc1C	-3.51208	Llinas2008;Bergstrom2004	True	True	True	12.69273478835979	0.0456538170823876	12.69273478835979	0.0456538170823876	0.8910127130247419	288.43500000000006	260.211	288.220163516	116.0	0.0	0.2412445175266546	-0.3242349493690176	0.3242349493690176	0.2412445175266546	1.2857142857142858	2.0	2.6666666666666665	16.151220403484203	9.999267213554528	2.28034117806626	-2.3440921249794626	2.228077099288143	-2.470556617424073	5.957482551450273	-0.1220212596067164	2.065054948314816	463.856712264959	15.242276208189782	13.61461043102816	13.61461043102816	10.1302289553358	8.242825709114285	8.242825709114285	6.157161444194027	6.157161444194027	4.444516845696183	4.444516845696183	3.134886313422913	3.134886313422913	-1.35	16.02802883290633	7.599376898652427
D300-145	pramoxine	CCCCOc1ccc(OCCCN2CCOCC2)cc1	-3.5	Bergstrom2004	True	True	True	5.764223670949861	0.7573369673856686	5.764223670949861	0.7573369673856686	0.6550248398751946	293.4069999999999	266.191	293.199093724	118.0	0.0	0.1190578444081306	-0.4935972546053752	0.4935972546053752	0.1190578444081306	0.9523809523809524	1.5238095238095235	2.095238095238096	16.484404395356485	10.287238543089597	2.086997248514087	-2.258560150012251	2.1760912199134856	-2.367824821317748	5.306725553596475	0.0357679481317253	1.590847238704686	374.1265397435573	14.752866087740191	13.05242735551553	13.05242735551553	10.381341395361314	8.040106113126095	8.040106113126095	5.329447949231923	5.329447949231923	3.58146487834448	3.58146487834448	2.26939857309759	2.26939857309759	-1.2600000000000002	16.116428928116765	9.635570358568236
D300-146	isoproturon	CC(C)c1ccc(NC(=O)N(C)C)cc1	-3.47	Boobier2017	True	True	True	11.34584199420509	-0.1043546863189717	11.34584199420509	0.1043546863189717	0.7924327874735378	206.289	188.14499999999995	206.141913196	82.0	0.0	0.3208166400231532	-0.3306530434691106	0.3306530434691106	0.3208166400231532	1.2	1.7333333333333334	2.1333333333333333	16.164921005825278	10.034517946727425	2.0361257331375344	-2.1233719931711303	2.1658519207813147	-2.2673477625392	5.883682980650514	0.2304776615540762	2.685768989393265	327.9802853293369	11.422285251880869	9.74221323191195	9.74221323191195	7.002907755397974	5.086901012001809	5.086901012001809	4.101288761715797	4.101288761715797	2.2348015558175454	2.2348015558175454	1.1866317782430007	1.1866317782430007	-1.5099999999999998	11.564128984432914	4.823126730687161
D300-147	ketoprofen	CC(C(=O)O)c1cccc(C(=O)c2ccccc2)c1	-3.46482	Avdeef2000;Baek2018;Wassvik2006;Llinas2009;Bergstrom2002	True	True	True	12.243546390778532	-0.8987869530528261	12.243546390778532	0.0971863189720327	0.8528036890699656	254.285	240.17299999999997	254.094294308	96.0	0.0	0.3101857384443935	-0.4807884998513802	0.4807884998513802	0.3101857384443935	0.9473684210526316	1.5789473684210529	2.210526315789474	16.36643407556667	9.957135532275572	2.155263233008469	-2.0808338799225665	2.183580557478844	-2.086815619126435	6.086486129291251	-0.1378664485948459	2.340041731439612	602.4009276194483	13.828062645816686	10.537212868323945	10.537212868323945	9.092224152875014	6.018606434161971	6.018606434161971	4.380537845114364	4.380537845114364	3.055219667252702	3.055219667252702	1.848018449095288	1.848018449095288	-2.4199999999999995	13.022119949627315	5.481743927766793
D300-148	fluometuron	CN(C)C(=O)Nc1cccc(C(F)(F)F)c1	-3.46	Boobier2017	True	True	True	12.3407563303099	-4.403914635298563	12.3407563303099	0.1190046296296301	0.7928812498481534	232.205	221.11699999999996	232.082347632	88.0	0.0	0.4159855244033364	-0.3306530422710292	0.4159855244033364	0.3306530422710292	1.3125	1.9375	2.4375	19.41317267964321	10.16969613959605	2.2997563482327643	-2.1302212842188726	2.300821106801423	-2.269322519433903	5.884836932737762	-0.1370964263378312	2.875199038659657	387.8956862132586	12.344934982691242	8.798756381750007	8.798756381750007	7.303549018280202	4.460472048541586	4.460472048541586	3.4031434173346087	3.4031434173346087	1.847349202072398	1.847349202072398	1.0085565428560903	1.0085565428560903	-1.7200000000000002	12.35002801120448	4.422334219006161
D300-149	deoxycorticosterone	CC12CCC(=O)C=C1CCC1C2CCC2(C)C(C(=O)CO)CCC12	-3.45	Huuskonen1998; Jorgensen2000	True	True	True	12.264773718403545	-0.2978326600064065	12.264773718403545	0.0595547359720343	0.8398032346789406	330.46800000000013	300.228	330.21949482	132.0	0.0	0.1612958634071364	-0.3885795300144365	0.3885795300144365	0.1612958634071364	1.125	1.9166666666666667	2.6666666666666665	16.26503751747815	9.464853900238822	2.593909166540545	-2.5760064475989077	2.6612771370712207	-2.508367400140319	5.912821271423408	-0.1327580396021594	1.646027462326123	606.2051148204893	17.11251969619286	15.014422553054745	15.014422553054745	11.397849253306369	9.773953645538068	9.773953645538068	9.26772824476314	9.26772824476314	8.506521861267455	8.506521861267455	7.198446309554384	7.198446309554384	-0.9600000000000002	16.50531036972541	5.520490240367336
D300-150	isoguanine	Nc1[nH]c(=O)nc2nc[nH]c12	-3.4	Huuskonen1998; Jorgensen2000	True	True	True	10.701666666666666	-0.4841666666666666	10.701666666666666	0.2615740740740746	0.4597512677791772	151.129	146.089	151.04940978	56.0	0.0	0.3481487216108333	-0.3832964520212814	0.3832964520212814	0.3481487216108333	1.5454545454545454	2.363636363636364	3.1818181818181817	16.144668208965367	10.501558704054462	2.011032085692651	-1.903964489157839	2.069032980433642	-2.1185960417494702	5.796788737669679	1.1125414888406526	3.019656121053272	441.3146575841347	7.844934982691242	5.45737601984303	5.45737601984303	5.270856947829095	2.9604936974186558	2.9604936974186558	2.056774352672832	2.056774352672832	1.33771459130206	1.33771459130206	0.8718779952995654	0.8718779952995654	-1.85	5.899350869955592	1.815283360019171
D300-151	sparfloxacin	CC1CN(c2c(F)c(N)c3c(=O)c(C(=O)O)cn(C4CC4)c3c2F)CC(C)N1	-3.371129015	Llinas2008	True	True	True	15.645306594860166	-1.4487524618305636	15.645306594860166	0.0134100222835789	0.6918289177745705	392.4060000000002	370.2300000000001	392.165997004	150.0	0.0	0.3407245804641775	-0.4774970145930723	0.4774970145930723	0.3407245804641775	1.2142857142857142	1.8214285714285716	2.357142857142857	19.145643379201143	10.041909147227251	2.338291940944372	-2.37855673540624	2.413865165950741	-2.5440802793007946	5.994184373442846	0.0694515481173147	2.046795056183285	1038.1212061890906	20.325544455774047	15.629244784140376	15.629244784140376	13.20128505815564	9.298280706864984	9.298280706864984	7.803093098599314	7.803093098599314	5.408829546354666	5.408829546354666	4.132390376271118	4.132390376271118	-2.68	18.672580676050945	6.439332642096335
D300-152	sulfamethizole	Cc1nnc(NS(=O)(=O)c2ccc(N)cc2)s1	-3.346787486	Llinas2009	True	True	True	11.909098639455785	-3.614398148148148	11.909098639455785	0.1384750566893431	0.8173307365183631	270.339	260.259	270.02451756	90.0	0.0	0.2632063432085848	-0.3987277171274734	0.3987277171274734	0.2632063432085848	1.2352941176470589	1.8823529411764703	2.411764705882353	32.233393274454734	10.319174942411214	2.153429953417144	-2.0389515022069062	2.1925884163895843	-2.1225735716807206	7.925173652663434	0.600880882248717	2.2767262836744524	618.7003402944882	12.466255326250886	8.914171698803498	10.54716486065895	7.971163677742107	4.657085849401749	6.956745677923868	3.300767126961977	6.164814320969334	1.938105361972876	4.176282214206043	1.1586534589321902	2.9805120306166546	-1.6699999999999997	11.804896022745806	4.3015232176290885
D300-153	tryptamine	NCCc1c[nH]c2ccccc12	-3.2956100860000004	Llinas2008	True	True	True	5.496864134542706	0.7101662887377174	5.496864134542706	0.7101662887377174	0.6890236514433123	160.21999999999997	148.12399999999997	160.100048384	62.0	0.0	0.0456293868860908	-0.3608892286211044	0.3608892286211044	0.0456293868860908	1.25	2.083333333333333	2.9166666666666665	14.668166976538073	10.121488151210572	1.9934272458538091	-1.9329013024165127	2.167092938571856	-2.0115019240189587	5.824929207333547	0.9762514031557992	2.548405447239308	375.9739569094373	8.38890505706126	6.878315177510851	6.878315177510851	5.91501490017253	4.1665022194363885	4.1665022194363885	2.898172458998311	2.898172458998311	2.088594863541602	2.088594863541602	1.4939547455110669	1.4939547455110669	-1.2799999999999998	7.373472958333819	2.990846687255988
D300-154	morphine	CN1CCC23c4c5ccc(O)c4OC2C(O)C=CC3C1C5	-3.28	Huuskonen1998; Jorgensen2000	True	True	True	10.440693027210886	-0.5943924792139081	10.440693027210886	0.1597222222222221	0.7033474919154648	285.343	266.1909999999999	285.136493468	110.0	0.0	0.1652428909596224	-0.5042466595879944	0.5042466595879944	0.1652428909596224	1.3333333333333333	2.1904761904761907	3.0476190476190474	16.51685310209996	9.531136512605771	2.636111461135512	-2.560121042488904	2.617132894412906	-2.64314403560176	5.612054247185556	-0.0452937135762412	1.8445254467475665	670.2442212037415	14.353006672199015	11.99001157404039	11.99001157404039	10.12586421612136	7.713327954418207	7.713327954418207	6.930110293573662	6.930110293573662	6.149738248658419	6.149738248658419	5.238415570709245	5.238415570709245	-1.52	12.06692743688492	3.6226846881803887
D300-155	cortisone	CC12CCC(=O)C=C1CCC1C2C(=O)CC2(C)C1CCC2(O)C(=O)CO	-3.27	Boobier2017;Huuskonen1998; Jorgensen2000	True	True	True	13.319630102040817	-1.6045648568069204	13.319630102040817	0.0987991307634164	0.7856923773821716	360.45000000000016	332.22600000000006	360.1936739959999	142.0	0.0	0.1896418237955756	-0.3884641012481243	0.3884641012481243	0.1896418237955756	1.1923076923076923	1.9230769230769231	2.6153846153846154	16.31478959833096	9.455675394149988	2.6781042090970275	-2.5727126877730013	2.6608513258072044	-2.604853437079297	5.941423114284877	-0.1700477432982193	1.7481728292749803	723.9130815015496	18.90541291500631	15.585427388642392	15.585427388642392	12.170504622625405	9.803619654183985	9.803619654183985	9.380845364107817	9.380845364107817	8.41149293787658	8.41149293787658	6.976356761966988	6.976356761966988	-1.3300000000000003	18.052915404577853	5.58503239376501
D300-156	5-ethyl-5-heptylbarbiturate	CCCCCCCC1(CC)C(=O)NC(=O)NC1=O	-3.22	Huuskonen1998; Jorgensen2000	True	True	True	11.895250299193751	-1.0554319019274376	11.895250299193751	0.4223456790123456	0.5394221481951188	254.33	232.154	254.163042564	102.0	0.0	0.3276318689524906	-0.2768228787873273	0.3276318689524906	0.2768228787873273	0.8888888888888888	1.4444444444444444	1.9444444444444444	16.197544028813873	9.76882193492088	2.475744727596206	-2.3250282028138747	2.3126556559106763	-2.616906182477221	6.186167006324456	-0.144827080592043	2.577524415827032	319.1280580656219	13.596011838247808	11.174492339697425	11.174492339697425	8.5637145821736	6.733692779255437	6.733692779255437	4.837246169848711	4.837246169848711	3.634074914815805	3.634074914815805	2.335152920617141	2.335152920617141	-1.39	14.670204695966284	6.517817714017332
D300-157	enrofloxacin	CCN1CCN(c2cc3c(cc2F)c(=O)c(C(=O)O)cn3C2CC2)CC1	-3.18111129	Llinas2008	True	True	True	14.793525840891911	-1.2717849781635302	14.793525840891911	0.1437445935164187	0.9075489986969112	359.4010000000001	337.2250000000001	359.16451978400005	138.0	0.0	0.3407230786793809	-0.4774970228339016	0.4774970228339016	0.3407230786793809	1.2307692307692308	1.9230769230769231	2.5	19.142216198250985	10.088582683927198	2.279891418326864	-2.3540393710466803	2.377913232223303	-2.460480269996644	5.932618443214621	0.0694551661744094	1.834238302456375	927.751757198637	18.42192077295136	14.742463981001125	14.742463981001125	12.49040230064194	9.082566564885264	9.082566564885264	7.057573788793302	7.057573788793302	5.431619299923018	5.431619299923018	3.713121642144535	3.713121642144535	-2.41	17.02643512895739	6.391214786991651
D300-158	trichloromethiazide (form i)	NS(=O)(=O)c1cc2c(cc1Cl)NC(C(Cl)Cl)NS2(=O)=O	-3.180031848	Llinas2008	True	True	True	12.03123078861174	-4.15108806356905	12.03123078861174	0.0809722222222226	0.6564465021990212	380.662	372.598	378.902180776	112.0	0.0	0.2439841587811675	-0.3655785650065822	0.3655785650065822	0.2439841587811675	1.3	1.9	2.4	35.53922502141322	10.27490823970786	2.3379313835609827	-2.286359796848932	2.341102286593279	-2.480182554492944	7.900215232523497	0.5622731722360023	2.674326651539072	763.4169308306106	15.292528739883949	9.470134507758988	13.370914507669806	9.02069250059882	4.955543520636788	9.235862280105938	3.901550019460772	8.684778839667723	2.475235858627396	5.835795395779402	1.629964064862239	4.541713689494008	-0.2900000000000001	16.086960723854123	5.16408527073321
D300-159	prednisolone	CC12C=CC(=O)C=C1CCC1C2C(O)CC2(C)C1CCC2(O)C(=O)CO	-3.18	Huuskonen1998; Jorgensen2000	True	True	True	12.350397931051566	-1.5617481051062398	12.350397931051566	0.0091172082737291	0.6946116752943167	360.4500000000002	332.22600000000006	360.1936739959999	142.0	0.0	0.1896291629209311	-0.3927606978408493	0.3927606978408493	0.1896291629209311	1.3076923076923077	2.0384615384615383	2.730769230769231	16.31581943413741	9.459423513952304	2.6743474661846487	-2.59135971579685	2.665116213345624	-2.61278503141186	6.008041431475008	-0.1780599589491899	1.7472814479871783	723.9130815015496	18.90541291500631	15.44222993887427	15.44222993887427	12.170504622625405	9.660624318644738	9.660624318644738	9.191954693584504	9.191954693584504	8.252706604226965	8.252706604226965	6.919333408949082	6.919333408949082	-1.3	18.08148548788593	5.599719839148237
D300-160	erythromycin	CCC1OC(=O)C(C)C(OC2CC(C)(OC)C(O)C(C)O2)C(C)C(OC2OC(C)CC(N(C)C)C2O)C(C)(O)CC(C)C(=O)C(C)C(O)C1(C)O	-3.15	Bergstrom2003	True	True	True	14.07322487429698	-1.994405754769505	14.07322487429698	0.093554949272842	0.2378725059837351	733.9370000000002	666.4010000000002	733.4612412040001	298.0	0.0	0.3111884202841215	-0.4589365811706855	0.4589365811706855	0.3111884202841215	0.8823529411764706	1.4901960784313726	2.0392156862745097	16.713665249155902	9.73671647423228	2.5316490824793867	-2.487194460846704	2.404143597138676	-2.608783388805362	5.832879433381561	-0.3175930575914987	2.183066335168143	1167.2981664566057	38.96337265727873	32.93794905930123	32.93794905930123	23.425518795621915	18.49411746576694	18.49411746576694	16.47185399039674	16.47185399039674	11.82155303913761	11.82155303913761	8.410333558667126	8.410333558667126	-1.3000000000000005	44.099455271260695	17.014478793825404
D300-161	sarafloxacin	O=C(O)c1cn(-c2ccc(F)cc2)c2cc(N3CCNCC3)c(F)cc2c1=O	-3.133365955	Llinas2008	True	True	True	14.79673894557823	-1.4080080840876288	14.79673894557823	0.0411023715041567	0.7242506066069617	385.3700000000002	368.2340000000001	385.123797844	144.0	0.0	0.3407372006428099	-0.4774968609691044	0.4774968609691044	0.3407372006428099	1.0714285714285714	1.75	2.392857142857143	19.14356338845322	10.084490336805365	2.2049033338915254	-2.2977244007334594	2.2707547973785496	-2.4348644844892564	5.938625594333373	0.0694792617296407	2.01316485573017	1120.2294594201444	19.83613433532446	14.783945322519628	14.783945322519628	13.452397498181156	8.793144035460374	8.793144035460374	6.581287238930176	6.581287238930176	4.865020708921726	4.865020708921726	3.450063657782582	3.450063657782582	-3.26	18.119583515484447	7.046228876181275
D300-162	dapsone	Nc1ccc(S(=O)(=O)c2ccc(N)cc2)cc1	-3.09	Boobier2017	True	True	True	12.174763794406651	-3.48361111111111	12.174763794406651	0.2189550264550268	0.7916266736810947	248.307	236.211	248.061948624	88.0	0.0	0.2060918054967559	-0.3987277293482943	0.3987277293482943	0.2060918054967559	0.6470588235294118	0.9411764705882352	1.2352941176470589	32.22791582246127	10.31256434449534	2.162186006767046	-2.0469482342368286	2.217331017177991	-2.0185773171745387	7.911255426174837	0.5959133231485203	2.4961289671937283	565.0601341830188	12.466255326250886	8.99824756328785	9.814744144215576	7.998037131279782	4.96166630307866	6.444829550673052	3.641507975150974	5.5911905921195935	2.38080183854376	4.166337772206112	1.4300430040979335	2.6909840294701053	-2.01	11.47466814585883	4.101809822106994
D300-163	hydrocortisone	CC12CCC(=O)C=C1CCC1C2C(O)CC2(C)C1CCC2(O)C(=O)CO	-3.09	Bergstrom2002	True	True	True	12.36157077055774	-1.5437315234735869	12.36157077055774	0.0696792328042326	0.6960164410604959	362.4660000000002	332.22600000000006	362.2093240599999	144.0	0.0	0.189629162907463	-0.3927728644022916	0.3927728644022916	0.189629162907463	1.2307692307692308	1.9615384615384612	2.6538461538461537	16.315822253576798	9.451053869789376	2.676316190269526	-2.6005637518421523	2.6708390703329847	-2.615899333979757	5.914684808066021	-0.1817984131897997	1.7350832012021686	683.8889217536757	18.90541291500631	15.701742962868114	15.701742962868114	12.170504622625405	9.957047497308324	9.957047497308324	9.557340138479042	9.557340138479042	8.653266583245497	8.653266583245497	7.281019867932493	7.281019867932493	-1.0400000000000005	18.329215372052044	5.727622740292945
D300-164	oxytetracycline	CN(C)C1C(=O)C(C(N)=O)=C(O)C2(O)C(=O)C3=C(O)c4c(O)cccc4C(C)(O)C3C(O)C12	-3.08906	Llinas2008;Boobier2017	True	True	True	13.686161659108087	-3.0233901407785337	13.686161659108087	0.0066369047619052	0.257273539291624	460.43900000000014	436.2470000000003	460.1481803479999	176.0	0.0	0.2554499213202694	-0.5077354226129155	0.5077354226129155	0.2554499213202694	1.121212121212121	1.7272727272727273	2.272727272727273	16.35561577171455	9.529141620850345	2.6965464605467786	-2.5491605055766926	2.5672310866409265	-2.714096340282956	6.2430165958263055	-0.1812355227117849	2.106207562812097	1182.3066220599728	24.781574381404027	17.9740421934083	17.9740421934083	15.20004161246472	10.078624003770289	10.078624003770289	9.05961260032041	9.05961260032041	7.034689937100913	7.034689937100913	5.597234300285389	5.597234300285389	-3.25	22.9266214090088	6.874357158105145
D300-165	2-amino-5-bromobenzoic acid	Nc1ccc(Br)cc1C(=O)O	-3.074331129	Llinas2008	True	True	True	10.473148148148148	-1.01037037037037	10.473148148148148	0.1244212962962965	0.7022365019360645	216.034	209.986	214.958190532	58.0	0.0	0.3373307209819652	-0.4775830966182127	0.4775830966182127	0.3373307209819652	1.5454545454545454	2.1818181818181817	2.636363636363636	79.91873098217262	10.169707031994935	2.060866947267698	-1.987328579258865	2.173155294142871	-2.009660207062784	9.103002397964095	0.0697746064775689	3.232208870305492	298.4920897763861	8.430721420318147	5.542827435731551	7.128823974846256	5.109060905280622	2.893422185793922	3.6864204553512745	2.036724957798175	2.9524004865898643	1.245748465666371	1.739000104383411	0.7137145330098129	1.074799793467294	-1.03	8.070300902708127	2.9195523949725586
D300-166	hexethal	CCCCCCC1(CC)C(=O)NC(=O)NC1=O	-3.05	Huuskonen1998; Jorgensen2000	True	True	True	11.83907745968758	-1.0539172335600906	11.83907745968758	0.4207060185185185	0.5479994325765334	240.303	220.143	240.1473925	96.0	0.0	0.3276318689524906	-0.2768228787873273	0.3276318689524906	0.2768228787873273	0.9411764705882352	1.5294117647058822	2.0	16.197541186958926	9.769076671212147	2.475668981206052	-2.3248989527414965	2.3117651284393204	-2.616903993859013	6.186162058908807	-0.1448251439145276	2.6810184590014075	305.7124307904384	12.88890505706126	10.467385558510877	10.467385558510877	8.0637145821736	6.233692779255437	6.233692779255437	4.4836927792554375	4.4836927792554375	3.384074914815805	3.384074914815805	2.158376225320504	2.158376225320504	-1.39	13.67406149903908	5.795046599289367
D300-167	khellin	COc1c2occc2c(OC)c2c(=O)cc(C)oc12	-3.02	Boobier2017	True	True	True	12.186806500377928	-0.169444444444444	12.186806500377928	0.169444444444444	0.7085712012777102	260.24499999999995	248.14899999999997	260.06847348400004	98.0	0.0	0.2058027138614994	-0.4950531898511939	0.4950531898511939	0.2058027138614994	1.105263157894737	1.8421052631578947	2.526315789473684	16.48804219589934	10.105562687059876	2.2146322114329777	-2.098589980208414	2.4127585255310007	-2.0391745597949824	6.061438176094091	0.398445829065532	2.682277623756572	825.0705035872229	13.568549621822845	10.773292259888192	10.773292259888192	9.168233757796587	5.726302449832604	5.726302449832604	4.1553213863877865	4.1553213863877865	3.02848807611262	3.02848807611262	2.284154923948683	2.284154923948683	-2.43	11.64865884053962	4.04936789559114
D300-168	hydroflumethiazide	NS(=O)(=O)c1cc2c(cc1C(F)(F)F)NCNS2(=O)=O	-2.96827	Llinas2008;Boobier2017	True	True	True	12.828472458427816	-4.992935563114135	12.828472458427816	0.3042141439909298	0.6699841555806898	331.297	323.233	330.990832396	112.0	0.0	0.4172993865637375	-0.3704318163338527	0.4172993865637375	0.3704318163338527	1.25	1.85	2.35	32.23469803777175	10.160194252339686	2.3891634326891964	-2.2182263756250618	2.3839479826744534	-2.3497668905788904	7.8996369007411325	-0.1394356202827938	2.867738791827909	770.8922156146342	15.344934982691244	9.522540750566284	11.155533912421737	8.927486913363696	4.943495391837618	7.972978117353572	3.88862302697157	7.153843084884382	2.5242491339772566	4.916235804283065	1.6826377271844557	3.631834529126308	-1.3700000000000003	15.027158953632522	4.311050161148295
D300-169	cephalothin	CC(=O)OCC1=C(C(=O)O)N2C(=O)C(NC(=O)Cc3cccs3)C2SC1	-2.937967341	Llinas2008	True	True	True	12.42769109032502	-1.2554035855618653	12.42769109032502	0.1631890904509951	0.5344806106940523	396.4460000000001	380.3180000000001	396.04497823200006	138.0	0.0	0.3522609581763171	-0.4765594507746848	0.4765594507746848	0.3522609581763171	1.4230769230769231	2.1923076923076925	2.8076923076923075	32.166680299768366	10.02495966367144	2.5371936925353125	-2.489516873175727	2.3993542542780477	-2.7033433017450235	7.998375157523309	-0.1505231160190341	1.6915380267707594	788.6704465871796	18.844570503761734	13.760236913754731	15.393230075610186	12.37991785310972	7.732757910526879	9.661165511762432	5.748701910289865	7.885939598233565	3.930856306470364	6.146877376241641	2.778976964361752	4.80974049208122	-2.329999999999999	18.46075934416159	7.502018008935549
D300-170	heptabarbital	CCC1(C2=CCCCCC2)C(=O)NC(=O)NC1=O	-2.91	Huuskonen1998; Jorgensen2000	True	True	True	12.146017573696144	-1.1822916666666663	12.146017573696144	0.3787499999999999	0.5775654158834148	250.298	232.154	250.131742436	98.0	0.0	0.327650699827739	-0.276533618376638	0.327650699827739	0.276533618376638	1.1111111111111112	1.7777777777777777	2.388888888888889	16.1976201804979	9.72797224772762	2.5068080424675085	-2.34759508158572	2.381242105507186	-2.6241066240305715	6.205769293676806	-0.1415696134444565	2.390408880550368	405.95229377895294	13.173362107437434	10.5447358277005	10.5447358277005	8.608226125916318	6.473509423127566	6.473509423127566	4.824953771611519	4.824953771611519	3.84884458919458	3.84884458919458	2.796348160094795	2.796348160094795	-1.65	12.797807057611974	4.918767044415657
D300-171	phenolphtalein	O=C1OC(c2ccc(O)cc2)(c2ccc(O)cc2)c2ccccc21	-2.9	Huuskonen1998; Jorgensen2000	True	True	True	12.44065554925674	-1.102106481481481	12.44065554925674	0.136309943730579	0.709067432457466	318.32800000000003	304.21600000000007	318.089208928	118.0	0.0	0.3396707841510299	-0.5079665965397132	0.5079665965397132	0.3396707841510299	0.7083333333333334	1.2083333333333333	1.75	16.560622268536655	9.79702244234758	2.4779918665886025	-2.298879375630368	2.4680172612843023	-2.2889779435334754	5.9589817882877245	0.0251215732194594	2.0302908457637505	865.6287032132534	16.733840039752504	12.639127002203155	12.639127002203155	11.609027463715751	7.529670710477215	7.529670710477215	5.710037599695786	5.710037599695786	4.319725570392932	4.319725570392932	3.2049202211148	3.2049202211148	-3.2699999999999987	14.330389548880872	5.1305128927741
D300-172	naloxone	C=CCN1CCC23c4c5ccc(O)c4OC2C(=O)CCC3(O)C1C5	-2.897785898	Llinas2008	True	True	True	12.63331640526581	-1.0011111111111108	12.63331640526581	0.0407830477870165	0.8015195132508509	327.3800000000001	306.21200000000005	327.147058152	126.0	0.0	0.1739630207906241	-0.5042464328896997	0.5042464328896997	0.1739630207906241	1.4166666666666667	2.25	3.0416666666666665	16.511450708939442	9.48711333541686	2.7249421638865683	-2.6199832675921555	2.6416320735721053	-2.7610244415121734	5.895824650085587	-0.1866228633406052	1.7969480102820097	774.8754473625407	16.689869965382485	13.494636181681564	13.494636181681564	11.525840785378222	8.647486008212256	8.647486008212256	7.561281111830413	7.561281111830413	6.7323568167169325	6.7323568167169325	5.797327737535316	5.797327737535316	-1.8500000000000003	14.489422876550565	4.40553906749999
D300-173	hydrochlorothiazide	NS(=O)(=O)c1cc2c(cc1Cl)NCNS2(=O)=O	-2.88202	Avdeef2000;Baek2018;Wassvik2006;Llinas2009;Boobier2017;Skold2006;Stuart2005;Bergstrom2002	True	True	True	11.633653628117914	-4.0691038359788365	11.633653628117914	0.0142697310405643	0.6544582690300506	297.74500000000006	289.68100000000004	296.9644754159999	94.0	0.0	0.243664561619359	-0.37040168741078	0.37040168741078	0.243664561619359	1.3529411764705883	2.0	2.588235294117647	35.495693767938576	10.29048152393542	2.264471507910629	-2.197805525076243	2.3171561594651497	-2.343831729463877	7.899931047456108	0.580742128014119	2.7904937240424075	683.3155123780438	12.844934982691244	8.26661180454783	10.655533912421737	7.716162047958507	4.31553091882839	7.722978117353571	3.325126454001831	6.99754663865525	2.171165217924932	4.987914405774952	1.4173284469978171	3.7023527323273178	-0.8700000000000001	12.583385378594173	3.817541679993944
D300-174	quinidine	C=CC1CN2CCC1CC2C(O)c1ccnc2ccc(OC)cc12	-2.81	Boobier2017;Huuskonen1998; Jorgensen2000	True	True	True	11.151855158730156	-0.503544973544974	11.151855158730156	0.1775472411186693	0.8776016184783941	324.4240000000001	300.232	324.183778008	126.0	0.0	0.1191244457687318	-0.4967429396078586	0.4967429396078586	0.1191244457687318	1.4166666666666667	2.2916666666666665	3.0	16.46532652922872	9.733491935974572	2.417618062118928	-2.50269969292064	2.417007461998577	-2.544132574965526	5.834889374235313	-0.0444414349291766	1.6870853618182944	760.3873010425311	16.681433796945207	14.058925674792736	14.058925674792736	11.707039898056808	8.682990361275793	8.682990361275793	6.97439365893587	6.97439365893587	5.8194843766095925	5.8194843766095925	4.44430603425086	4.44430603425086	-1.91	15.60801064990268	6.187607918654215
D300-175	primaquine	COc1cc(NC(C)CCCN)c2ncccc2c1	-2.77	Bergstrom2003	True	True	True	5.546260746595342	0.3619094860166288	5.546260746595342	0.3619094860166288	0.8371289360458547	259.35299999999995	238.185	259.168462292	102.0	0.0	0.1211777071943438	-0.4966624448954453	0.4966624448954453	0.1211777071943438	1.4210526315789471	2.263157894736842	3.0	16.465343549937156	10.112070147021358	2.0810287971036265	-2.166930702922988	2.279317031221392	-2.167034654201194	5.914389524780718	0.4152784338516179	2.293928557585762	541.901766770341	13.664925939000156	11.518234113850848	11.518234113850848	9.24071340286802	6.636742447545831	6.636742447545831	4.726368137636221	4.726368137636221	3.15726447225402	3.15726447225402	2.154345973315322	2.154345973315322	-1.81	13.617712971713582	6.38396738750566
D300-176	propylparaben	CCCOC(=O)c1ccc(O)cc1	-2.77	Shoghi2013	True	True	True	11.211010015117155	-0.345509259259259	11.211010015117155	0.1454088193919547	0.723052379328443	180.203	168.10699999999997	180.078644244	70.0	0.0	0.3376216745421405	-0.5079661787854334	0.5079661787854334	0.3376216745421405	1.3846153846153846	2.0	2.5384615384615383	16.532656242637994	10.196883657840472	2.0452295008920145	-2.016653959630507	2.098698779164891	-2.0466051189536527	5.8895978069257895	0.0504883485540375	2.611171250638134	276.7262618127396	9.681798275874712	7.487324815559284	7.487324815559284	6.236382105218448	4.199004209041122	4.199004209041122	2.682793215436577	2.682793215436577	1.5402875382840655	1.5402875382840655	0.8756060058362162	0.8756060058362162	-1.5099999999999998	9.577032201914708	4.499571342364573
D300-177	alprenolol	C=CCc1ccccc1OCC(O)CNC(C)C	-2.73208	Llinas2008;Bergstrom2002	True	True	True	9.772509448223731	-0.4961229213907787	9.772509448223731	0.2994803476946335	0.6936807740895572	249.354	226.17	249.172878976	100.0	0.0	0.1224392402898379	-0.4905469422333816	0.4905469422333816	0.1224392402898379	1.3888888888888888	2.111111111111111	2.7777777777777777	16.489661546908327	10.124807435979829	2.0727530795771303	-2.159547180422809	2.1829219881805764	-2.3475539314741383	5.341018918353278	0.1040148469233204	2.444136253269855	363.266163521068	13.380468888623982	11.225340895037393	11.225340895037393	8.6302289553358	6.361824054779597	6.361824054779597	4.628298539629046	4.628298539629046	2.529807164897076	2.529807164897076	1.5854168448406405	1.5854168448406405	-1.32	14.739952038369305	7.901273602729629
D300-178	sulfamethazine	Cc1cc(C)nc(NS(=O)(=O)c2ccc(N)cc2)n1	-2.73123	Llinas2008;Boobier2017	True	True	True	12.103550642479211	-3.6941666666666655	12.103550642479211	0.064189814814815	0.8285267006028038	278.337	264.225	278.083746688	100.0	0.0	0.2637236451803137	-0.3987277171274398	0.3987277171274398	0.2637236451803137	1.0526315789473684	1.5789473684210529	2.1052631578947367	32.23327120388004	10.319155046237126	2.1518565144207806	-2.076006869450298	2.1488997107494403	-2.152989421658108	7.9230761512846115	0.6005316204203318	2.330509006052534	675.9193645265303	14.043605595440512	10.58327367752926	11.399770258456988	8.865010527859459	5.57340142362747	7.056564671221863	4.148848371272201	5.831250612681719	2.398336602797666	3.74240749474653	1.5976707738693905	2.541555037600322	-2.15	13.285625230484351	4.8483458693548895
D300-179	famotidine	NC(N)=Nc1nc(CSCCC(N)=NS(N)(=O)=O)cs1	-2.7269	Avdeef2000;Llinas2008;Boobier2017;Stuart2005	True	True	True	10.648670588076357	-3.916262907801248	10.648670588076357	0.0143776520530667	0.2866124384738552	337.456	322.33600000000007	337.04493572	112.0	0.0	0.3183666112666898	-0.3864017949147059	0.3864017949147059	0.3183666112666898	1.4	2.1	2.7	32.23843012645182	10.459002415670303	2.0350695780643577	-1.991233461777856	2.214127513772574	-2.21358828790741	7.980681418920368	0.5993105380194195	2.366985109789652	603.3416169759435	15.173362107437434	10.390953928326963	12.840443671110142	9.259838812336918	5.248627762696673	8.786200671458626	3.5582686226138227	6.712511267058128	1.7613462946703262	4.026344734037025	1.0869197273554732	3.1709675684228085	-1.37	16.683676865271067	7.422318703285096
D300-180	6-hydroxypteridine	O=c1cnc2ncncc2[nH]1	-2.71	Huuskonen1998; Jorgensen2000	True	True	True	10.70981859410431	-0.2432407407407402	10.70981859410431	0.2432407407407402	0.5569785055990935	148.125	144.09300000000002	148.038510748	54.0	0.0	0.2665360410983476	-0.316672609004465	0.316672609004465	0.2665360410983476	1.2727272727272727	2.1818181818181817	3.090909090909091	16.138046929983176	10.51483682533024	1.927426338323726	-1.900071581788099	1.9562425768847915	-2.050630196125222	5.661242109320783	1.1205969680960843	2.935350797972025	435.53037088475946	7.681798275874712	5.481939884532614	5.481939884532614	5.360173345306137	3.01148356891016	3.01148356891016	2.0074717342881554	2.0074717342881554	1.2531817563177217	1.2531817563177217	0.7989936810896785	0.7989936810896785	-1.78	5.964482443005351	2.1190783765659598
D300-181	pteridine-7-thiol	S=c1cnc2cncnc2[nH]1	-2.71	Huuskonen1998; Jorgensen2000	True	True	True	4.861012849584277	0.579814814814815	4.861012849584277	0.579814814814815	0.5918553187774289	164.19299999999998	160.161	164.015667128	54.0	0.0	0.1599422488923639	-0.3281185362910387	0.3281185362910387	0.1599422488923639	1.2727272727272727	2.1818181818181817	3.090909090909091	32.09199341940015	10.518702349410464	1.912460286097026	-1.9133950800239847	1.9948282390125376	-1.8704898657105649	7.710680605675868	1.1372548982692174	2.935350797972025	435.53037088475946	7.681798275874712	5.481939884532615	6.298436465460341	5.360173345306137	3.01148356891016	3.4197318593740227	2.004037010739319	2.4438634163667667	1.2554326062119616	1.4629039341668737	0.7902075666200555	0.9395867770562754	-1.36	6.356547006614281	2.352980381617845
D300-182	reposal	CCC1(C2=CC3CCC(C2)C3)C(=O)NC(=O)NC1=O	-2.7	Huuskonen1998; Jorgensen2000	True	True	True	12.267521730914588	-1.1714583333333333	12.267521730914588	0.3920833333333333	0.584600641278881	262.309	244.165	262.131742436	102.0	0.0	0.3276506998456201	-0.2765336157945372	0.3276506998456201	0.2765336157945372	1.2105263157894737	1.894736842105263	2.473684210526316	16.19763336677239	9.689785747409044	2.5258360296315905	-2.373493798044675	2.4755040637929597	-2.6266042836644865	6.20610468795959	-0.1416964849666611	2.008160336598171	474.91954501412886	13.62095586463014	10.992329584893206	10.992329584893206	9.057715868699496	6.939835918316351	6.939835918316351	5.831442720658978	5.831442720658978	4.8351325680100485	4.8351325680100485	3.8242656061019615	3.8242656061019615	-1.65	12.38719728381708	4.182318719822826
D300-183	sulfamethoxazole	Cc1cc(NS(=O)(=O)c2ccc(N)cc2)no1	-2.7	Boobier2017	True	True	True	11.888543083900228	-3.6448148148148136	11.888543083900228	0.1179195011337874	0.804736706639606	253.283	242.195	253.052112212	90.0	0.0	0.2626376654672867	-0.3987277171275083	0.3987277171275083	0.2626376654672867	1.2941176470588236	1.9411764705882355	2.4705882352941178	32.23327100516001	10.319156978539294	2.151313424430646	-2.040786898072918	2.16246393969559	-2.125703915527779	7.9231786451482735	0.4000119889157499	2.276726283674452	616.5006093542685	12.466255326250886	9.044308372493166	9.860804953420892	7.971163677742107	4.789279361444521	6.2724426090389125	3.4973370282410308	5.17973926965055	2.05729948012662	3.427934409355713	1.2580754230988545	2.2418374228911926	-2.02	11.464961646363337	4.095983503072133
D300-184	hexobarbital	CN1C(=O)NC(=O)C(C)(C2=CCCCC2)C1=O	-2.67306228	Llinas2008	True	True	True	12.170578231292517	-1.205277777777778	12.170578231292517	0.4311111111111108	0.5492380246867914	236.27099999999996	220.14299999999997	236.116092372	92.0	0.0	0.3300366995853176	-0.2763706888480334	0.3300366995853176	0.2763706888480334	1.2941176470588236	2.0	2.588235294117647	16.203407631604552	9.740601152393774	2.5091979831440376	-2.373715171748835	2.371569746339648	-2.618411777708835	6.201080136662731	-0.1464033676248867	2.4001206158943686	427.4666783814275	12.629392033067417	10.077735860827364	10.077735860827364	7.97508630906506	5.807276442347661	5.807276442347661	4.7235907372631125	4.7235907372631125	3.644794475869695	3.644794475869695	2.406177371298944	2.406177371298944	-1.6499999999999997	11.824333436205327	3.979774867826756
D300-185	thebaine	COC1=CC=C2C3Cc4ccc(OC)c5c4C2(CCN3C)C1O5	-2.66	Boobier2017	True	True	True	6.46172335600907	-0.0746759259259257	6.46172335600907	0.0610648148148149	0.8392202113085693	311.381	290.213	311.152143532	120.0	0.0	0.1690943633060005	-0.4971050607977231	0.4971050607977231	0.1690943633060005	1.2173913043478262	2.0869565217391304	2.869565217391304	16.5517708729079	9.570741208877214	2.614633864441798	-2.522983702339737	2.6187469041873808	-2.580624698590938	5.671492182127184	0.0734340718035376	1.83945022276946	766.1233848323809	15.767220234572113	13.757380425588948	13.757380425588948	11.20187382104293	8.238959208763761	8.238959208763761	6.946012197455461	6.946012197455461	6.156744578605841	6.156744578605841	5.099433177802241	5.099433177802241	-1.94	13.49454018416455	4.322538112640453
D300-186	chlorpheniramine	CN(C)CCC(c1ccc(Cl)cc1)c1ccccn1	-2.6589	Baek2018;Llinas2008;p_ION_inhouse_database	True	True	True	5.966028255437977	0.3202469135802468	5.966028255437977	0.3202469135802468	0.8240069237957237	274.795	255.64299999999997	274.123676288	100.0	0.0	0.0478343538507698	-0.3093647319817507	0.3093647319817507	0.0478343538507698	1.105263157894737	1.8421052631578947	2.421052631578948	35.495691277573606	9.916623738690996	2.149341812474109	-2.1912510713637747	2.270867959534877	-2.1665494426367045	6.300880532614068	0.3889569099023538	2.25847511572667	493.91719964890143	13.664925939000156	11.382757649088871	12.138686595107329	9.164703797946448	6.477083780312729	6.855048253321955	4.950691187122832	5.387126967594817	3.182153368865324	3.434129684204809	2.14979041760414	2.275778575273882	-1.38	14.03810833666951	6.68985926125854
D300-187	butallylonal	C=C(Br)CC1(C(C)CC)C(=O)NC(=O)NC1=O	-2.65	Huuskonen1998; Jorgensen2000	True	True	True	12.018194444444443	-1.2606712962962965	12.018194444444443	0.1735648148148147	0.7759727901244804	303.156	288.036	302.02660444	94.0	0.0	0.3276324874079743	-0.2768024644249482	0.3276324874079743	0.2768024644249482	1.3529411764705883	1.8235294117647056	2.176470588235294	79.91873164021196	9.697807942378802	2.527967942532389	-2.3766019788306574	2.390954027982296	-2.6408567299618024	9.113827251383947	-0.1475839248575494	3.196697739990804	372.17778205062433	13.21517847069432	9.801379957150084	11.387376496264787	7.840276933485194	5.343395319415079	6.136393588972431	4.212058904079345	5.333527811825747	3.188776684379691	3.469143911316292	1.9970439753737947	2.4392812962541903	-1.1700000000000002	13.893171193935569	4.995022243690402
D300-188	pteridine-4-thiol	S=c1nc[nH]c2nccnc12	-2.65	Huuskonen1998; Jorgensen2000	True	True	True	4.920092592592592	0.4785648148148149	4.920092592592592	0.4785648148148149	0.5918553187774289	164.193	160.161	164.015667128	54.0	0.0	0.1597544335332877	-0.3291376772167017	0.3291376772167017	0.1597544335332877	1.181818181818182	2.0	2.8181818181818183	32.09199361979647	10.516033711481674	1.9391817758438616	-1.9145180642024269	2.014120059765839	-1.8765766755105644	7.712463651218048	1.1339175150154444	3.0307899009392414	430.28037088475946	7.681798275874712	5.481939884532615	6.298436465460341	5.377010097711745	3.021549675651498	3.4297979661153613	1.9612439037001417	2.347942234767129	1.2838887370583822	1.5826471579308217	0.8133444212137669	1.0154282593194597	-1.36	6.356547006614281	2.352980381617845
D300-189	pteridine-2-thiol	S=c1ncc2nccnc2[nH]1	-2.63	Huuskonen1998; Jorgensen2000	True	True	True	4.805032123960695	0.428703703703704	4.805032123960695	0.428703703703704	0.5918553187774289	164.19299999999998	160.161	164.015667128	54.0	0.0	0.1979907130054422	-0.3137161193159494	0.3137161193159494	0.1979907130054422	1.181818181818182	2.0	2.909090909090909	32.09199831640812	10.519213172270204	1.9133205779141291	-1.9125816472258017	1.992098349960269	-1.875550762027798	7.709763654168287	1.1224453763608286	2.935350797972025	435.53037088475946	7.681798275874712	5.481939884532615	6.298436465460341	5.360173345306137	3.0215496756514986	3.4297979661153613	1.9785399496987328	2.36523828076572	1.255966094331784	1.4634374222866957	0.7928992644194317	0.9422784748556514	-1.36	6.356547006614281	2.352980381617845
D300-190	5-bromo-2,4-dihydroxybenzoic acid	O=C(O)c1cc(Br)c(O)cc1O	-2.620292108	Llinas2008	True	True	True	10.422815570672714	-1.2424074074074076	10.422815570672714	0.1967592592592588	0.6871993776694714	233.017	227.97699999999995	231.93712074	64.0	0.0	0.3390153150435665	-0.5069072614708574	0.5069072614708574	0.3390153150435665	1.25	1.8333333333333333	2.333333333333333	79.91873100547049	10.172406193882669	2.1168242442173133	-2.0101432572910896	2.304496777320894	-1.957777783285242	9.103460794257057	0.0693401713047125	3.3258841466405995	334.423415200434	9.300964908321223	5.782554088352216	7.368550627466921	5.519744507803581	2.968627313365734	3.7616255829230862	2.125921286357772	2.9802581855322927	1.295554638879111	1.9307122069519496	0.7220999619006835	1.0654782851975668	-1.23	8.86285051067781	3.021554025064648
D300-191	hydralazine	NNc1nncc2ccccc12	-2.6	Bergstrom2004	True	True	True	5.263408919123205	0.6047222222222224	5.263408919123205	0.6047222222222224	0.480554166108739	160.17999999999998	152.116	160.074896256	60.0	0.0	0.1700333745029285	-0.3064538656811257	0.3064538656811257	0.1700333745029285	1.25	2.083333333333333	2.9166666666666665	15.292367089102914	10.17566540416718	1.9800679584762824	-2.0074697485363577	2.169958469460349	-2.0891872328538232	5.900450412121613	1.0386763045322187	2.7909670297392646	393.6849227841308	8.38890505706126	6.358528806137672	6.358528806137672	5.91501490017253	3.586506225876392	3.586506225876392	2.4247643124082683	2.4247643124082683	1.7071845668031875	1.7071845668031875	1.1345267220211277	1.1345267220211277	-1.6799999999999995	6.99549850790995	2.7488119763581453
D300-192	theobromine	Cn1cnc2c1c(=O)[nH]c(=O)n2C	-2.52	Huuskonen1998; Jorgensen2000	True	True	True	11.303981481481484	-0.4479629629629629	11.303981481481484	0.3993055555555558	0.5624722357827983	180.167	172.10299999999998	180.064725496	68.0	0.0	0.329317287720985	-0.3278697741177671	0.329317287720985	0.3278697741177671	1.3846153846153846	2.076923076923077	2.769230769230769	16.157528095383192	10.506953793402738	2.075371525287082	-1.9659075678746696	2.002864840571491	-2.2849937449122866	5.689219621288218	0.8288736849422289	3.1784609855062733	574.1705593822572	9.5854219586974	7.235487636617226	7.235487636617226	6.1090609052806215	3.713500451958018	3.713500451958018	2.845981930597547	2.845981930597547	1.9756153887891148	1.9756153887891148	1.2614350384905433	1.2614350384905433	-1.85	7.781340073498282	2.317238170551303
D300-193	deprenyl	C#CCN(C)C(C)Cc1ccccc1	-2.512485493	Llinas2008	True	True	True	5.268946208112875	0.4939351851851852	5.268946208112875	0.4939351851851852	0.6530251998867979	187.286	170.14999999999998	187.136099544	74.0	0.0	0.0598349536750391	-0.2923864556433284	0.2923864556433284	0.0598349536750391	1.3571428571428572	2.0	2.571428571428572	15.10968672496339	10.06842842350323	2.0724592800753627	-2.218044302563237	2.059420108560507	-2.3057366536462207	5.152981248517138	0.2868833155487807	2.492478105443482	296.76164352109106	10.38890505706126	8.902879042200436	8.902879042200436	6.736382105218448	4.9137043292217655	4.9137043292217655	3.657982940770905	3.657982940770905	2.46707293575679	2.46707293575679	1.4108702016937436	1.4108702016937436	-1.2599999999999998	10.818492935635792	5.46596949475999
D300-194	prostaglandin e2	CCCCCC(O)C=CC1C(O)CC(=O)C1CC=CCCCC(=O)O	-2.47	Huuskonen1998; Jorgensen2000	True	True	True	12.091903374603593	-0.8007512778317041	12.091903374603593	0.0535266206523428	0.3701034711062733	352.4710000000001	320.21500000000003	352.2249741239999	142.0	0.0	0.302851113996143	-0.481230253795681	0.481230253795681	0.302851113996143	1.28	2.04	2.72	16.365284939383372	9.897823853615206	2.386092365596043	-2.163384319178874	2.33044956633956	-2.1841290511225075	5.844157888501294	-0.1366565793949785	2.4772080498794105	468.7069712765646	18.65648977056288	15.14090055162354	15.14090055162354	11.95159616038172	9.392383016995389	9.392383016995389	6.86273156374298	6.86273156374298	4.709842179360969	4.709842179360969	3.2154357414843364	3.2154357414843364	-1.46	21.58248088360238	11.984621639226432
D300-195	5,5-dipropylbarbituric acid	CCCC1(CCC)C(=O)NC(=O)NC1=O	-2.41	Huuskonen1998; Jorgensen2000	True	True	True	11.724166666666669	-1.0442361111111111	11.724166666666669	0.4583796296296294	0.6807977437487818	212.249	196.121	212.116092372	84.0	0.0	0.3276318712708213	-0.276822720383313	0.3276318712708213	0.276822720383313	0.9333333333333332	1.3333333333333333	1.6666666666666667	16.197545189613226	9.76274501947271	2.479663483416676	-2.3291294703708822	2.3161257761244376	-2.618296589559798	6.186371127699074	-0.1451081387565001	2.9704426490634592	271.0426262196018	11.474691494688164	9.05317199613778	9.05317199613778	7.063714582173597	5.233692779255437	5.233692779255437	3.819479216882342	3.819479216882342	2.676968133629258	2.676968133629258	2.0125473400457903	2.0125473400457903	-1.39	11.683475385745776	4.420021060865355
D300-196	disopyramide	CC(C)N(CCC(C(N)=O)(c1ccccc1)c1ccccn1)C(C)C	-2.4	Bergstrom2004;Huuskonen1998; Jorgensen2000	True	True	True	12.738290816326533	-0.9260416666666668	12.738290816326533	0.3566090325018891	0.8020711980677477	339.4830000000001	310.25100000000003	339.231062548	134.0	0.0	0.2337163280303836	-0.3685549165356388	0.3685549165356388	0.2337163280303836	1.04	1.64	2.12	16.147939192591867	9.732130303323853	2.4158382856474425	-2.361639461141836	2.3469116329259805	-2.471415691867532	5.898388286181465	-0.1222934551563397	2.502189298799148	620.555221777562	18.44938298937633	15.645092274112388	15.645092274112388	11.891588528501453	8.919543717304593	8.919543717304593	7.025906625619414	7.025906625619414	4.860954956686851	4.860954956686851	3.559344711909495	3.559344711909495	-2.2	19.129072805592827	8.25562130177515
D300-197	phenylmethylbarbituric acid	CC1(c2ccccc2)C(=O)NC(=O)NC1=O	-2.38	Huuskonen1998; Jorgensen2000	True	True	True	11.74454081632653	-1.352013888888889	11.74454081632653	0.5532407407407409	0.6659749925974624	218.212	208.13199999999995	218.06914218	82.0	0.0	0.3276507252737641	-0.2765323981827807	0.3276507252737641	0.2765323981827807	0.9375	1.4375	1.9375	16.197477912386464	9.79438341655645	2.469870883985885	-2.301024678246094	2.2538171101643005	-2.6292044054193977	6.220994870783754	-0.1371393793988178	2.480974969017576	447.3778361097199	11.759148545064338	8.611496217339718	8.611496217339718	7.547565954136495	4.773056038218755	4.773056038218755	3.728397839480234	3.728397839480234	2.713511773234061	2.713511773234061	1.6242679923051206	1.6242679923051206	-2.17	10.351259370642058	3.444961102928212
D300-198	phenallymal	C=CCC1(c2ccccc2)C(=O)NC(=O)NC1=O	-2.37	Huuskonen1998; Jorgensen2000	True	True	True	12.086901927437642	-1.419722222222222	12.086901927437642	0.1269444444444443	0.611518381370429	244.25	232.154	244.084792244	92.0	0.0	0.3276513384711865	-0.2765124712673839	0.3276513384711865	0.2765124712673839	1.0555555555555556	1.6111111111111112	2.111111111111111	16.197597333390163	9.746234389375426	2.5013457605312315	-2.3294549706612377	2.304873819547349	-2.640652461493607	6.225502002215427	-0.1379277165145042	2.5603212140730083	502.2977111302937	13.173362107437434	9.60306004890244	9.60306004890244	8.608226125916318	5.443106009739754	5.443106009739754	4.001527205196889	4.001527205196889	2.9464746863785947	2.9464746863785947	2.0585936905776974	2.0585936905776974	-2.43	12.03823173683162	4.444356970002065
D300-199	doxycycline	CC1c2cccc(O)c2C(O)=C2C(=O)C3(O)C(O)=C(C(N)=O)C(=O)C(N(C)C)C3C(O)C21	-2.35	Bergstrom2003	True	True	True	13.655050547996977	-2.894779029667421	13.655050547996977	0.0245467477114302	0.3274702019724617	444.44000000000017	420.2480000000002	444.153265728	170.0	0.0	0.255449921319885	-0.5077354226977496	0.5077354226977496	0.255449921319885	1.15625	1.78125	2.34375	16.353635165625047	9.539886830919842	2.6778182437025846	-2.5331482618808145	2.554176402018681	-2.7005890133392136	6.242796240486525	-0.169046018508182	2.067670622130204	1136.740039291983	23.85892465059366	17.60417886709797	17.60417886709797	14.86670827913139	10.015700808543269	10.015700808543269	8.790544580623592	8.790544580623592	6.994020046848287	6.994020046848287	5.576281899397377	5.576281899397377	-3.2100000000000004	22.00076096960224	6.893358820274297
D300-200	ethyl p-hydroxybenzoate	CCOC(=O)c1ccc(O)cc1	-2.35	Huuskonen1998; Jorgensen2000	True	True	True	11.052121126228268	-0.3634259259259258	11.052121126228268	0.1417115457294031	0.67810167363512	166.176	156.09599999999998	166.06299418	64.0	0.0	0.3376117519092107	-0.5079661787854334	0.5079661787854334	0.3376117519092107	1.4166666666666667	2.0	2.5	16.532139150820512	10.197823506476576	2.0370927694166308	-1.9989431504769728	2.0962360840386705	-2.031220858178548	5.88943765206532	0.052614002917322	2.753742758109602	263.6070662599115	8.974691494688164	6.780218034372736	6.780218034372736	5.736382105218448	3.6990042090411217	3.6990042090411217	2.2673442047994588	2.2673442047994588	1.378438887733575	1.378438887733575	0.8119405789931831	0.8119405789931831	-1.5099999999999998	8.585328884652048	3.7588733548338538
D300-201	6-aminopteridine	Nc1cnc2ncncc2n1	-2.34	Huuskonen1998; Jorgensen2000	True	True	True	5.394705215419501	0.3817592592592593	5.394705215419501	0.3817592592592593	0.5671494614781095	147.141	142.101	147.05449516	54.0	0.0	0.1809272245125643	-0.3823957004651618	0.3823957004651618	0.1809272245125643	1.181818181818182	2.090909090909091	3.0	14.973044675323877	10.499994177596353	1.9482667256739952	-1.9303856315533567	2.0313054485185127	-1.9355639811501129	5.6847642772796485	1.149911348457989	2.828901215620696	385.3843558687883	7.681798275874712	5.598255458758335	5.598255458758335	5.360173345306137	3.043248153773	3.043248153773	2.0264551959170065	2.0264551959170065	1.241262201130073	1.241262201130073	0.7893922248485452	0.7893922248485452	-1.78	5.964482443005351	2.1190783765659598
D300-202	5-ethyl-5-pentylbarbituric acid	CCCCCC1(CC)C(=O)NC(=O)NC1=O	-2.34	Huuskonen1998; Jorgensen2000	True	True	True	11.76953656462585	-1.0525000000000002	11.76953656462585	0.4183144368858653	0.5482134964937522	226.276	208.13199999999995	226.131742436	90.0	0.0	0.3276318689524906	-0.2768228787873363	0.3276318689524906	0.2768228787873363	1.0	1.5625	2.0	16.197538255108412	9.769778855866909	2.4754959293612937	-2.324540406793709	2.3100629495154226	-2.616893488521066	6.18615591330397	-0.1448238492770374	2.788484477314955	292.3515359368125	12.181798275874712	9.760278777324327	9.760278777324327	7.563714582173599	5.733692779255437	5.733692779255437	4.130139388662164	4.130139388662164	3.1340749148158054	3.1340749148158054	1.981599530023868	1.981599530023868	-1.39	12.678446269678304	5.094860705305269
D300-203	phenobarbital	CCC1(c2ccccc2)C(=O)NC(=O)NC1=O	-2.31088	Llinas2008;Boobier2017;Huuskonen1998; Jorgensen2000;Huuskonen1998; Jorgensen2000	True	True	True	11.97579081632653	-1.310347222222222	11.97579081632653	0.293611111111111	0.7368838068366227	232.23899999999995	220.143	232.084792244	88.0	0.0	0.3276510185778574	-0.2765230180661798	0.3276510185778574	0.2765230180661798	1.0	1.5294117647058822	2.0	16.197587805722353	9.751795321726725	2.496212647460489	-2.3278434801810244	2.297467871320924	-2.6398485542360017	6.22389194642108	-0.1382313111044506	2.535973053206109	461.78392534517104	12.466255326250886	9.318602998526266	9.318602998526266	8.108226125916318	5.333716209998576	5.333716209998576	3.8622813159634175	3.8622813159634175	3.0262809871232013	3.0262809871232013	2.064079211310505	2.064079211310505	-2.17	11.319407152511545	4.008920169778624
D300-204	4-aminopteridine	Nc1ncnc2nccnc12	-2.31	Huuskonen1998; Jorgensen2000	True	True	True	5.502592592592593	0.3639814814814819	5.502592592592593	0.3639814814814819	0.5671494614781094	147.14099999999996	142.101	147.05449516	54.0	0.0	0.1830067881936287	-0.3817311780736815	0.3817311780736815	0.1830067881936287	1.0	1.818181818181818	2.636363636363636	14.986530702836154	10.465358176310312	1.9843129021101076	-1.9435718095220145	2.07722973408127	-1.9533198865371943	5.790914963782219	1.152782734815897	2.9131611636048604	380.1343558687883	7.681798275874712	5.598255458758335	5.598255458758335	5.377010097711745	3.0492312179167067	3.0492312179167067	1.987464236878154	1.987464236878154	1.2983857886744254	1.2983857886744254	0.8127396813686759	0.8127396813686759	-1.7800000000000002	5.964482443005349	2.1190783765659584
D300-205	7-aminopteridine	Nc1cnc2cncnc2n1	-2.31	Huuskonen1998; Jorgensen2000	True	True	True	5.38985260770975	0.3714814814814817	5.38985260770975	0.3714814814814817	0.5671494614781095	147.141	142.101	147.05449516	54.0	0.0	0.1828094609120976	-0.3823433374671321	0.3823433374671321	0.1828094609120976	1.181818181818182	2.090909090909091	3.0	14.982741182662622	10.501311731798076	1.948667685545992	-1.9298977568743647	2.030043982235927	-1.9374549595529216	5.683631525173176	1.1506995932516948	2.828901215620696	385.3843558687883	7.681798275874712	5.598255458758335	5.598255458758335	5.360173345306137	3.043248153773	3.043248153773	2.0264551959170065	2.0264551959170065	1.2435130510243129	1.2435130510243129	0.77986651373591	0.77986651373591	-1.78	5.964482443005351	2.1190783765659598
D300-206	11a-hydroxyprogesterone	CC(=O)C1CCC2C3CCC4=CC(=O)CCC4(C)C3C(O)CC12C	-2.3	Huuskonen1998; Jorgensen2000	True	True	True	12.171755955742924	-0.3489795918367351	12.171755955742924	0.0219409013605442	0.7974869874244622	330.468	300.228	330.21949482	132.0	0.0	0.1551973177269992	-0.3927746595647052	0.3927746595647052	0.1551973177269992	1.2083333333333333	1.9583333333333333	2.6666666666666665	16.26770997468148	9.45601315850007	2.620022921872712	-2.592794018625744	2.661261197386233	-2.564893141497934	5.9128233346216215	-0.1432084188548968	1.7233351689464649	620.5733968704452	17.275656403009393	15.177559259871275	15.177559259871275	11.270528053368542	9.695704712008451	9.695704712008451	9.406038935188896	9.406038935188896	8.38400239043053	8.38400239043053	7.354963122596157	7.354963122596157	-0.9600000000000002	16.50531036972541	5.266941999143184
D300-207	vinbarbital	CCC=C(C)C1(CC)C(=O)NC(=O)NC1=O	-2.3	Huuskonen1998; Jorgensen2000	True	True	True	11.85079081632653	-1.232222222222222	11.85079081632653	0.3336111111111111	0.5565734109876053	224.26	208.13199999999995	224.116092372	88.0	0.0	0.3276506974778805	-0.2765337808285352	0.3276506974778805	0.2765337808285352	1.1875	1.6875	2.0625	16.19759564843908	9.748767061747971	2.494546116589548	-2.334480552302152	2.3327051916297266	-2.621731563634847	6.2049986702544695	-0.1413859082075253	3.2037805931017176	351.4259647966728	12.344934982691242	9.71630870295431	9.71630870295431	7.484434885828627	5.32706281372084	5.32706281372084	3.7916410497669935	3.7916410497669935	2.943179337237656	2.943179337237656	1.992507982555027	1.992507982555027	-1.65	12.419686411149826	4.467035688233906
D300-208	hypoxanthine	O=c1[nH]cnc2nc[nH]c12	-2.29	Huuskonen1998; Jorgensen2000	True	True	True	10.87300925925926	-0.1921296296296291	10.87300925925926	0.1921296296296291	0.5192368565638923	136.114	132.082	136.038510748	50.0	0.0	0.2762579987223569	-0.338674824204365	0.338674824204365	0.2762579987223569	1.2	1.9	2.6	16.138466905511088	10.551983298137364	1.9724439205710431	-1.8115356769410564	1.9352672434711315	-2.0497501773200715	5.668238278653933	1.153808297019194	3.0929120500200677	400.9401973912069	6.974691494688164	4.95737601984303	4.95737601984303	4.877010097711744	2.7450857894158376	2.7450857894158376	1.8328038570710457	1.8328038570710457	1.2288691748696003	1.2288691748696003	0.7762550738449225	0.7762550738449225	-1.6500000000000004	5.159860161857645	1.66292345242604
D300-209	allopurinol	O=c1[nH]cnc2[nH]ncc12	-2.26	Boobier2017;Huuskonen1998; Jorgensen2000	True	True	True	10.88425925925926	-0.1678240740740735	10.88425925925926	0.1678240740740735	0.5192368565638923	136.114	132.082	136.038510748	50.0	0.0	0.2613256010820124	-0.3124575920541825	0.3124575920541825	0.2613256010820124	1.5	2.4	3.2	16.138144678792973	10.438238596417897	1.969446124827388	-1.8124661801530275	1.955010880077166	-2.036663621286232	5.709878915763243	1.0837264456107734	3.0929120500200677	400.9401973912069	6.974691494688164	4.95737601984303	4.95737601984303	4.877010097711744	2.7450857894158376	2.7450857894158376	1.863944823243442	1.863944823243442	1.2531394182579527	1.2531394182579527	0.7771133516055416	0.7771133516055416	-1.65	5.159860161857645	1.66292345242604
D300-210	benzylimidazole	c1ccc(Cn2ccnc2)cc1	-2.257721173	Llinas2008	True	True	True	3.981302437641723	0.903611111111111	3.981302437641723	0.903611111111111	0.6526244921045413	158.204	148.124	158.08439832	60.0	0.0	0.0948558537573335	-0.3330720223533288	0.3330720223533288	0.0948558537573335	1.1666666666666667	2.0	2.6666666666666665	15.011150486884416	10.205126361224462	1.9050102462966112	-1.9989183851964216	2.003356167043082	-1.9451267095255564	5.143779441158927	0.7972730155831408	2.151145466909155	324.00395194326194	8.225768350244728	6.720336125703471	6.720336125703471	5.949489742783179	3.946593651455049	3.946593651455049	2.720615662169888	2.720615662169888	1.7671645403440923	1.7671645403440923	1.17449878779647	1.17449878779647	-1.5699999999999998	7.099295165750825	3.21835672390766
D300-211	acyclovir	Nc1nc2c(ncn2COCCO)c(=O)[nH]1	-2.255	Bergstrom2002;Bergstrom2003	True	True	True	11.410637676366845	-0.3857331559166874	11.410637676366845	0.0290816588981275	0.554385971786765	225.208	214.12	225.086189212	86.0	0.0	0.2799857321708006	-0.3939786739601538	0.3939786739601538	0.2799857321708006	1.625	2.4375	3.1875	16.49462404470058	10.525512391421437	2.0801932360312465	-2.03227586034356	2.05442408609144	-2.126443707968412	5.697929525423916	0.0498817174638232	2.360787751450609	546.0876253223264	11.543605595440512	8.381371844866452	8.381371844866452	7.719545352812839	4.613430051544285	4.613430051544285	3.0986930961688386	3.0986930961688386	1.9591029223873324	1.9591029223873324	1.2927101546233108	1.2927101546233108	-1.93	10.5832429991603	4.289049481140565
D300-212	cocaine	COC(=O)C1C(OC(=O)c2ccccc2)CC2CCC1N2C	-2.25	Boobier2017;Huuskonen1998; Jorgensen2000	True	True	True	12.29670918367347	-0.4084665532879823	12.29670918367347	0.0970123666750648	0.7979361284429697	303.35800000000006	282.19	303.14705815200006	118.0	0.0	0.3379215884325	-0.4686455560793509	0.4686455560793509	0.3379215884325	1.181818181818182	1.9090909090909087	2.590909090909091	16.553655563772452	9.872992424663648	2.504679828928583	-2.402803344754853	2.398169818237671	-2.531212756448791	5.893586344069649	-0.1555240846916083	1.7896528798720672	559.037182254803	15.689869965382488	12.897679523621688	12.897679523621688	10.613392202930196	7.673077072421278	7.673077072421278	6.058421523696521	6.058421523696521	4.955460524214745	4.955460524214745	3.766874791097994	3.766874791097994	-1.8799999999999997	15.032579420487952	6.084896581778482
D300-213	amoxicillin	CC1(C)SC2C(NC(=O)C(N)c3ccc(O)cc3)C(=O)N2C1C(=O)O	-2.24947	Llinas2009;Bergstrom2003	True	True	True	12.347538895187707	-1.0565544740986657	12.347538895187707	0.0606205037449492	0.5530315284690744	365.4110000000001	346.25900000000007	365.104541708	134.0	0.0	0.3273993847027758	-0.5079666252286738	0.5079666252286738	0.3273993847027758	1.32	1.92	2.48	32.16690631043884	9.954360606780686	2.637679020401838	-2.433848204110659	2.5030897645643906	-2.7062875437263965	8.013148748605687	-0.160710190545697	1.7043464837064854	735.7906646381692	18.516143379015546	13.67078637106196	14.487282951989688	11.630734840239551	7.709501693348966	8.58915450460386	6.653608280395852	8.424493419768412	4.507365693956287	6.078896288803769	3.2214847443168755	4.846881333926201	-2.26	17.55941929290163	5.921357991514545
D300-214	secobarbital	C=CCC1(C(C)CCC)C(=O)NC(=O)NC1=O	-2.22	Huuskonen1998; Jorgensen2000	True	True	True	12.002735260770976	-1.2027083333333333	12.002735260770976	0.1401851851851854	0.5604883600608829	238.287	220.143	238.131742436	94.0	0.0	0.3276324785084715	-0.2768030836389297	0.3276324785084715	0.2768030836389297	1.2941176470588236	1.8235294117647056	2.235294117647059	16.197670937214244	9.692389232599394	2.520585943034383	-2.373976727551716	2.367058882889917	-2.6397361382871547	6.18984784986065	-0.1476390586933091	3.1136488912232765	342.7622419765861	13.05204176387779	10.207872534517032	10.207872534517032	7.984434885828627	5.763802882651643	5.763802882651643	4.391247090827978	4.391247090827978	3.293750849507316	3.293750849507316	2.304897455582155	2.304897455582155	-1.65	13.415146579804558	5.119875230845457
D300-215	thymol	Cc1ccc(C(C)C)c(O)c1	-2.18787	Llinas2008;Boobier2017	True	True	True	9.46175925925926	0.3987037037037034	9.46175925925926	0.3987037037037034	0.6522740358347691	150.221	136.10899999999998	150.104465068	60.0	0.0	0.1187890206084793	-0.5076548360000178	0.5076548360000178	0.1187890206084793	1.2727272727272727	1.9090909090909087	2.363636363636364	16.255418370127448	10.00823837080848	2.0339398919561287	-2.072458289042546	2.250025722354134	-1.8727244403662084	5.371051284491065	0.4641803829423698	3.092719758380193	251.04973178598337	8.430721420318147	7.256614672258461	7.256614672258461	5.109060905280622	3.905016342436629	3.905016342436629	3.2169705871737406	3.2169705871737406	1.807947409247836	1.807947409247836	1.1419203963354847	1.1419203963354847	-0.98	8.119800399201598	2.9516118607817234
D300-216	adenine	Nc1ncnc2nc[nH]c12	-2.18	Huuskonen1998; Jorgensen2000	True	True	True	5.478287037037037	0.4328703703703709	5.478287037037037	0.4328703703703709	0.5296759293780585	135.13	130.09	135.05449516	50.0	0.0	0.1822407359345177	-0.381798268399509	0.381798268399509	0.1822407359345177	1.3	2.2	3.0	15.021487717837116	10.504287595540555	1.9857122740093924	-1.8877931633851828	2.085580947125495	-1.912359028485203	5.796880483226038	1.2065067040486142	2.950090305322589	351.5657969317911	6.974691494688164	5.073691594068751	5.073691594068751	4.877010097711744	2.772767331681046	2.772767331681046	1.8600526094256096	1.8600526094256096	1.2523096503295763	1.2523096503295763	0.783746194421902	0.783746194421902	-1.6500000000000004	5.159860161857645	1.66292345242604
D300-217	chlordiazepoxide	CN=C1CN(O)C(c2ccccc2)=c2cc(Cl)ccc2=N1	-2.18	Huuskonen1998; Jorgensen2000	True	True	True	10.453943688586545	0.2291931216931217	10.453943688586545	0.2291931216931217	0.8734531270112921	299.761	285.649	299.08253974800004	106.0	0.0	0.1454575418506214	-0.2879425170969116	0.2879425170969116	0.1454575418506214	1.1904761904761905	1.9523809523809523	2.6666666666666665	35.495691399227304	10.091226821025169	2.165016513950685	-2.186065501053494	2.153711619918265	-2.314412542989559	6.301080529588552	-0.0119397194995682	2.418329091565916	815.1608877592522	14.819626477379408	11.492727789712616	12.248656735731071	10.185871848001629	6.549121653850144	6.927086126859372	4.685390289604562	5.121826070076547	3.3178716929606504	3.5529687957483893	2.3431322131163856	2.515235237069253	-2.1699999999999995	13.796676031583202	5.675616837124532
D300-218	thiobarbital	CCC1(CC)C(=O)NC(=S)NC1=O	-2.17	Huuskonen1998; Jorgensen2000	True	True	True	11.539722222222222	-0.928263888888889	11.539722222222222	0.104189814814815	0.4984449403763765	200.263	188.167	200.061948624	72.0	0.0	0.2413112836634617	-0.3019086074038706	0.3019086074038706	0.2413112836634617	1.1538461538461535	1.5384615384615383	1.8461538461538465	32.092046360407586	9.792775386172664	2.456788463862371	-2.325169681102426	2.2802440381249838	-2.613705148544779	7.799133792989313	-0.1436160811216512	3.0073639750208327	249.31759197106	10.060477932315068	7.638958433764684	8.45545501469241	6.063714582173599	4.233692779255437	4.6419410697193	3.0265859980688896	3.4348342885327527	2.530521524222532	2.7346456694544634	1.4720983294086722	1.6574937353579715	-0.9700000000000002	10.113125519534496	3.413390103817233
D300-219	5-ethyl-5-isopropylbarbituric acid	CCC1(C(C)C)C(=O)NC(=O)NC1=O	-2.15	Huuskonen1998; Jorgensen2000	True	True	True	11.616805555555556	-1.1032638888888888	11.616805555555556	0.1383333333333334	0.6306646258975067	198.222	184.11	198.100442308	78.0	0.0	0.3276321592805163	-0.2768136922392993	0.3276321592805163	0.2768136922392993	1.1428571428571428	1.5714285714285714	1.8571428571428568	16.19763931771651	9.722329895303174	2.50467270829465	-2.3557058017225527	2.3298806981190143	-2.635515500992164	6.188052369477127	-0.1474117832499985	3.1057980173184863	276.43219213017323	10.930721420318148	8.509201921767762	8.509201921767762	6.446430083367842	4.61640828044968	4.61640828044968	3.7169790350883374	3.7169790350883374	2.8077652734158	2.8077652734158	1.8173901882692052	1.8173901882692052	-1.39	10.689302141157812	3.398660626219438
D300-220	thiamphenicol	CS(=O)(=O)c1ccc(C(O)C(CO)NC(=O)C(Cl)Cl)cc1	-2.15	Boobier2017	True	True	True	11.35694201254627	-3.3369810749649305	11.35694201254627	0.1014948664651052	0.6406363565705827	356.227	341.107	355.00479894	118.0	0.0	0.2532010575770425	-0.3941232075525179	0.3941232075525179	0.2532010575770425	1.2857142857142858	1.809523809523809	2.1904761904761907	35.53916936938615	10.028147197520598	2.24265945053222	-2.225724925894208	2.1950493393281776	-2.435974811129852	7.903035357082101	-0.1210443475681235	2.9005153152498657	588.1702785757096	16.206742302257044	11.031907964387752	13.36026243735239	9.662921025786904	5.839666583124598	8.603949682126823	4.384390526402923	7.496390760691616	2.753449334212987	4.278311612950619	1.6146493344992352	2.371108004855062	-0.8600000000000001	18.18965243296921	7.417155841041921
D300-221	cyclobarbital	CCC1(C2=CCCCC2)C(=O)NC(=O)NC1=O	-2.12	Huuskonen1998; Jorgensen2000	True	True	True	12.033772675736962	-1.1722916666666667	12.033772675736962	0.3787499999999999	0.5593503134569083	236.271	220.143	236.116092372	92.0	0.0	0.3276506998277391	-0.2765336183766285	0.3276506998277391	0.2765336183766285	1.1764705882352942	1.8235294117647056	2.294117647058824	16.19761774245103	9.71036722137556	2.508160717611075	-2.3598148266656627	2.385931824058395	-2.625057779627324	6.205835094327576	-0.1416233476616417	2.4086730423167197	391.9738038616938	12.466255326250886	9.837629046513952	9.837629046513952	8.108226125916318	5.973509423127566	5.973509423127566	4.471400381018245	4.471400381018245	3.5988445891945795	3.5988445891945795	2.619571464798158	2.619571464798158	-1.65	11.824333436205327	4.313367893780384
D300-222	7-hydroxypteridine	O=c1cnc2cncnc2[nH]1	-2.12	Huuskonen1998; Jorgensen2000	True	True	True	10.70496598639456	-0.2535185185185182	10.70496598639456	0.2535185185185182	0.5569785055990935	148.125	144.09300000000002	148.038510748	54.0	0.0	0.2675403587581001	-0.3038352129850583	0.3038352129850583	0.2675403587581001	1.2727272727272727	2.1818181818181817	3.090909090909091	16.138103174378088	10.51518754543791	1.9277570257809773	-1.8998924163524828	1.956944648353908	-2.053317249701321	5.661247420958814	1.1172942014268306	2.935350797972025	435.53037088475946	7.681798275874712	5.481939884532615	5.481939884532615	5.360173345306137	3.01148356891016	3.01148356891016	2.004037010739319	2.004037010739319	1.2554326062119616	1.2554326062119616	0.7902075666200555	0.7902075666200555	-1.78	5.964482443005351	2.1190783765659598
D300-223	5-allyl-5-butylbarbituric acid	C=CCC1(CCCC)C(=O)NC(=O)NC1=O	-2.11	Huuskonen1998; Jorgensen2000	True	True	True	11.792318594104309	-1.1610416666666667	11.792318594104309	0.2479629629629629	0.5421771285217598	224.26	208.13199999999995	224.116092372	88.0	0.0	0.3276321855227498	-0.2768124419781531	0.3276321855227498	0.2768124419781531	1.25	1.8125	2.25	16.197544428052776	9.765665265061084	2.480191207113042	-2.325198389099473	2.3142487259908	-2.617596854974089	6.187586478078807	-0.1443596281194138	2.9577347216921104	316.1213765704842	12.181798275874712	9.337629046513952	9.337629046513952	7.563714582173599	5.343082578996615	5.343082578996615	3.91583188730236	3.91583188730236	2.773320804049276	2.773320804049276	1.8193423859084616	1.8193423859084616	-1.65	12.419686411149826	4.916843144238721
D300-224	allobarbital	C=CCC1(CC=C)C(=O)NC(=O)NC1=O	-2.08	Huuskonen1998; Jorgensen2000	True	True	True	11.628611111111113	-1.280347222222222	11.628611111111113	0.1706018518518517	0.5212105657671737	208.217	196.121	208.084792244	80.0	0.0	0.3276325000863486	-0.2768021552910993	0.3276325000863486	0.2768021552910993	1.0	1.4	1.7333333333333334	16.19753361558608	9.779073829553091	2.4773651284506277	-2.315321104100441	2.2969743169895227	-2.616251993651917	6.1887257417519095	-0.1435246367715521	3.0712067017858526	314.5766636881138	11.474691494688164	8.20787253451703	8.20787253451703	7.063714582173597	4.452472378737794	4.452472378737794	3.305077776535831	3.305077776535831	2.309013302689473	2.309013302689473	1.5267932292792614	1.5267932292792614	-1.91	11.166394194041253	4.0801632173808775
D300-225	butalbital	C=CCC1(CC(C)C)C(=O)NC(=O)NC1=O	-2.02	Huuskonen1998; Jorgensen2000	True	True	True	11.821944444444444	-1.1906481481481483	11.821944444444444	0.1709741118669687	0.5513835393856523	224.26	208.13199999999995	224.116092372	88.0	0.0	0.3276321878648999	-0.2768122820343934	0.3276321878648999	0.2768122820343934	1.25	1.75	2.125	16.197556778456434	9.744899044668026	2.488373391132139	-2.33810608975372	2.3276121135986627	-2.621180020948643	6.187789716884414	-0.1449600957604879	3.0548516358409223	327.1388378978494	12.344934982691242	9.500765753330484	9.500765753330484	7.419556629830167	5.198924626653183	5.198924626653183	4.41024949205837	4.41024949205837	2.57292402585593	2.57292402585593	1.977317014424565	1.977317014424565	-1.65	12.419686411149826	4.467035688233906
D300-226	talbutal	C=CCC1(C(C)CC)C(=O)NC(=O)NC1=O	-2.02	Huuskonen1998; Jorgensen2000	True	True	True	11.886805555555556	-1.2039583333333337	11.886805555555556	0.1540740740740742	0.5513835393856523	224.26	208.13199999999995	224.116092372	88.0	0.0	0.3276324784995045	-0.2768030849281347	0.3276324784995045	0.2768030849281347	1.3125	1.8125	2.1875	16.19766566774832	9.698151012285614	2.518432370030712	-2.370026709120993	2.3590100396484464	-2.639217954270606	6.189803847382947	-0.1475276445189074	3.1578567421981303	329.1388378978494	12.344934982691242	9.500765753330484	9.500765753330484	7.484434885828627	5.263802882651644	5.263802882651644	4.010820246697028	4.010820246697028	3.184435448716078	3.184435448716078	1.973946826305902	1.973946826305902	-1.65	12.419686411149826	4.467035688233906
D300-227	1-naphthol	Oc1cccc2ccccc12	-1.98081	Llinas2008;Boobier2017	True	True	True	9.371203703703705	0.350092592592593	9.371203703703705	0.350092592592593	0.6020160700037417	144.17299999999997	136.10899999999998	144.057514876	54.0	0.0	0.1228987281920832	-0.5073115174760925	0.5073115174760925	0.1228987281920832	0.8181818181818182	1.5454545454545454	2.363636363636364	16.25510989596467	10.114981348393018	1.9396542588119488	-1.9721572536858676	2.223777229193822	-1.7030674577619154	5.872199343047907	0.4814463028142002	2.9131611636048604	374.0344903986784	7.681798275874712	5.988665479827339	5.988665479827339	5.377010097711745	3.544974002795898	3.544974002795898	2.4982742827585622	2.4982742827585622	1.7666214190377916	1.7666214190377916	1.2083120506537175	1.2083120506537175	-1.5	6.22562358276644	2.274078478002378
D300-228	4-aminosalicylic acid	Nc1ccc(C(=O)O)c(O)c1	-1.96	Boobier2017	True	True	True	10.332243008314435	-1.164351851851852	10.332243008314435	0.1396296296296293	0.5176060263674482	153.137	146.08099999999996	153.042593084	58.0	0.0	0.3389718128708329	-0.5069720908890245	0.5069720908890245	0.3389718128708329	1.4545454545454546	2.090909090909091	2.5454545454545454	16.3676814313271	10.164980769813464	2.071967562828877	-1.9824378365182136	2.1882416307452006	-1.9658641559289551	5.907739552610443	0.0693575742488878	3.1960696621259195	295.7372022742226	8.430721420318147	5.612076558222283	5.612076558222283	5.109060905280622	2.928046747039288	2.928046747039288	2.081739010680013	2.081739010680013	1.252196824619504	1.252196824619504	0.7295191212567517	0.7295191212567517	-1.71	7.397642626480085	2.4943628247787246
D300-229	orotic acid	O=C(O)c1cc(=O)[nH]c(=O)[nH]1	-1.94	Huuskonen1998; Jorgensen2000	True	True	True	10.476666666666668	-1.3396296296296295	10.476666666666668	0.4178240740740737	0.4727517247764921	156.097	152.065	156.017106608	58.0	0.0	0.3521523058008043	-0.4765630376106666	0.4765630376106666	0.3521523058008043	1.3636363636363635	2.0	2.4545454545454546	16.36663896069373	10.407960645014718	2.027310317183764	-1.88815562984122	1.813040502440684	-2.2414140033012897	5.843777351431104	0.0689403344713594	3.420649106648635	359.7091580824157	8.430721420318147	5.249308736081173	5.249308736081173	5.092224152875015	2.663329502635399	2.663329502635399	1.806540181643764	1.806540181643764	0.9907706155474908	0.9907706155474908	0.5839258624257574	0.5839258624257574	-1.85	7.259289617486338	2.409451488383525
D300-230	ceforanide	NCc1ccccc1CC(=O)NC1C(=O)N2C(C(=O)O)=C(CSc3nnnn3CC(=O)O)CSC12	-1.89	Huuskonen1998; Jorgensen2000	True	True	True	12.847614392481816	-1.258307873884173	12.847614392481816	0.0586487305491214	0.2278184722894915	519.5650000000003	498.3970000000002	519.099473392	184.0	0.0	0.3521585022061537	-0.4798648435312878	0.4798648435312878	0.3521585022061537	1.2285714285714286	1.9714285714285715	2.657142857142857	32.167942206692665	10.010211975335798	2.5364943331755034	-2.4908165030791194	2.4107253847997336	-2.7031162674399707	8.005496311271752	-0.1502278230117509	1.432510852575039	1216.0752380268152	25.112155217263343	18.156970701543003	19.78996386339845	16.794932753282247	10.367343203744763	12.401696553378908	7.663438556872817	9.710929703314502	5.415180988699506	7.798211624412203	3.799723177640826	6.161382228505251	-3.4300000000000006	24.686908095818133	10.452307562875566
D300-231	atropine	CN1C2CCC1CC(OC(=O)C(CO)c1ccccc1)C2	-1.87084	Llinas2008;Boobier2017;Bergstrom2003	True	True	True	12.362390873015872	-0.5661952003023438	12.362390873015872	0.0036687452758874	0.8605899449393155	289.37500000000006	266.1909999999999	289.167793596	114.0	0.0	0.3155498550108651	-0.4617237756087618	0.4617237756087618	0.3155498550108651	1.2857142857142858	1.9047619047619049	2.4761904761904763	16.545022572319958	9.981040867699791	2.3999166432231687	-2.357985743936811	2.3556891343004533	-2.434594131849144	5.78066900975359	-0.1548238022436495	1.632677623313254	476.06840462966727	14.819626477379408	12.442610100567016	12.442610100567016	10.185871848001629	7.7695615968301235	7.7695615968301235	6.226609618478852	6.226609618478852	5.006836850664758	5.006836850664758	3.705569432943791	3.705569432943791	-1.3899999999999997	14.54322777837141	6.159400243614511
D300-232	salicylamide	NC(=O)c1ccccc1O	-1.84	Boobier2017	True	True	True	10.483981481481482	-0.6128703703703702	10.483981481481482	0.0740740740740737	0.5912712208356958	137.13799999999998	130.082	137.047678464	52.0	0.0	0.2519536836530817	-0.5071219157350979	0.5071219157350979	0.2519536836530817	1.4	2.0	2.4	16.256542150308288	10.175925348622975	2.0274981642026724	-1.9565966151143743	2.1309278489673105	-2.100265111123536	5.948526943916302	0.0997549799141889	3.1529414466808685	257.53794892648057	7.560477932315068	5.242213231911951	5.242213231911951	4.71521405516327	2.79375634676635	2.79375634676635	1.881399828545004	1.881399828545004	1.1695090573361997	1.1695090573361997	0.6820006348246528	0.6820006348246528	-1.51	6.607785630153122	2.389632707443791
D300-233	7-butyltheophylline	CCCCn1cnc2c1c(=O)n(C)c(=O)n2C	-1.81	Huuskonen1998; Jorgensen2000	True	True	True	12.035184712773995	-0.3442208102376749	12.035184712773995	0.2808304988662127	0.7662657639902062	236.275	220.147	236.127325752	92.0	0.0	0.3317034348179004	-0.3247312158706256	0.3317034348179004	0.3247312158706256	1.2352941176470589	1.9411764705882355	2.588235294117647	16.161302311166487	10.317623811688394	2.128763177788073	-2.0518591341415044	2.061504558330373	-2.371351743445165	5.693699207096563	0.6376648904338108	2.766339791568492	662.3868721359065	12.57698579026012	10.304021575676828	10.304021575676828	8.07458606266997	5.684048594661362	5.684048594661362	4.169491535265205	4.169491535265205	2.9697697023517877	2.9697697023517877	1.894963362612908	1.894963362612908	-1.85	11.63001993693029	4.195402912267617
D300-234	fluconazole	OC(Cn1cncn1)(Cn1cncn1)c1ccc(F)cc1F	-1.8	Boobier2017;Huuskonen1998; Jorgensen2000	True	True	True	14.112474962207104	-1.6952546296296296	14.112474962207104	0.0556481481481478	0.7515159753061997	306.276	294.18	306.104065444	114.0	0.0	0.1372548563620827	-0.3811379843627641	0.3811379843627641	0.1372548563620827	1.0	1.5909090909090908	2.0454545454545454	19.14546234435535	9.926492939423088	2.340672135523437	-2.282055286492227	2.2765896083527184	-2.372777619899983	5.2466599118159705	-0.0085534902289209	2.0062012637427222	707.748307396491	15.579139501373252	11.342089561218636	11.342089561218636	10.566298692132577	6.394758573669304	6.394758573669304	4.841874456145964	4.841874456145964	3.212779920106776	3.212779920106776	2.251965416600109	2.251965416600109	-2.6799999999999997	14.265390353023172	5.602446757322348
D300-235	terazosin	COc1cc2nc(N3CCN(C(=O)C4CCCO4)CC3)nc(N)c2cc1OC	-1.8	Bergstrom2004	True	True	True	12.508819624652263	-0.2763346534838935	12.508819624652263	0.0906714077425314	0.8306226664509899	387.44000000000017	362.2400000000001	387.1906542800001	150.0	0.0	0.2513215705561251	-0.4928420722519821	0.4928420722519821	0.2513215705561251	1.1428571428571428	1.8571428571428568	2.5	16.509064044063127	10.165705902769073	2.305829401031709	-2.3540614363986827	2.337716778470748	-2.514306879328425	5.914371404328857	-0.1407429169580816	1.522317490011783	876.2432965501941	19.67299762850793	16.180996088919624	16.180996088919624	13.600886748174158	9.450097360213816	9.450097360213816	6.947182985423139	6.947182985423139	5.298041278987528	5.298041278987528	3.7109205614215255	3.7109205614215255	-2.81	18.54854092000502	7.667499948279405
D300-236	7-butyl-8-methyltheophylline	CCCCn1c(C)nc2c1c(=O)n(C)c(=O)n2C	-1.75	Huuskonen1998; Jorgensen2000	True	True	True	12.18740693499622	-0.3401467361636008	12.18740693499622	0.2733304988662128	0.7985328651049167	250.302	232.158	250.142975816	98.0	0.0	0.3317035957197327	-0.322359300955782	0.3317035957197327	0.322359300955782	1.1666666666666667	1.8333333333333333	2.4444444444444446	16.16132436166586	10.309917168033548	2.1576605439995267	-2.0646076158747206	2.107911771279944	-2.371612349617918	5.704450786621818	0.6245689482033714	2.8575065360669485	705.4064268180805	13.4472292782632	11.2266713064872	11.2266713064872	8.48526966519293	6.114864410666998	6.114864410666998	4.54218268210342	4.54218268210342	3.274106207382701	3.274106207382701	2.145180782122026	2.145180782122026	-1.85	12.602872527603294	4.435903871253139
D300-237	5,5-dimethylbarbituric acid	CC1(C)C(=O)NC(=O)NC1=O	-1.74	Huuskonen1998; Jorgensen2000	True	True	True	10.943888888888887	-1.1449305555555558	10.943888888888887	0.5636574074074072	0.4587202348759105	156.141	148.077	156.053492116	60.0	0.0	0.3276312863692885	-0.2768415966468682	0.3276312863692885	0.2768415966468682	1.0	1.3636363636363635	1.7272727272727273	16.197297457676672	9.89838673566761	2.41217199118728	-2.254588625266201	2.1667749683369144	-2.5952662960492106	6.180801088431554	-0.1413979531784868	2.930240445198694	222.21195064185667	8.646264369941974	6.224744871391589	6.224744871391589	4.942394238613955	3.1123724356957947	3.1123724356957947	2.8623724356957947	2.8623724356957947	1.5894345083117605	1.5894345083117605	0.6530931089239487	0.6530931089239487	-1.39	7.714058272632674	2.046287535585732
D300-238	adenosine	Nc1ncnc2c1ncn2C1OC(CO)C(O)C1O	-1.73	Boobier2017	True	True	True	9.950183767951623	-1.1891298185941046	9.950183767951623	0.2180494404551953	0.4905198676792232	267.245	254.141	267.096753896	102.0	0.0	0.167138505935341	-0.3935668539266412	0.3935668539266412	0.167138505935341	1.263157894736842	2.0526315789473686	2.736842105263158	16.56252661558742	10.128486981496424	2.4344840649940416	-2.1578641361958084	2.3102883813046224	-2.326305057189561	5.8065968029737	-0.0510662474392907	2.035435145869755	602.6175788415977	13.568549621822845	9.7873021244775	9.7873021244775	9.1302289553358	5.6863751310965895	5.6863751310965895	4.311819367749401	4.311819367749401	3.178383097649782	3.178383097649782	2.166090822346104	2.166090822346104	-1.8100000000000005	12.23544093091737	4.3842388535215
D300-239	4-iodophenol	Oc1ccc(I)cc1	-1.714172747	Llinas2008	True	True	True	8.753333333333334	0.3244592592592596	8.753333333333334	0.3244592592592596	0.662594599929391	220.009	214.969	219.93851278	42.0	0.0	0.1151491702928031	-0.507965714881309	0.507965714881309	0.1151491702928031	1.125	1.625	2.0	126.91270427321352	10.344980928556636	1.8303252956345628	-1.8740283130019395	2.0981199423872723	-1.6486840278885724	14.111915381228846	0.4749745968042021	3.0324555320336755	147.38833891467198	5.983127663125442	4.134579145267688	6.292077436444011	3.787693700234704	2.233956239300511	3.3127053848886727	1.476416779983154	2.722048999169961	0.8266262022961458	1.54579229935492	0.4410908789258507	0.8006739274552379	-0.2500000000000001	5.879032258064516	2.3476331360946747
D300-240	aprobarbital	C=CCC1(C(C)C)C(=O)NC(=O)NC1=O	-1.71	Huuskonen1998; Jorgensen2000	True	True	True	11.727916666666667	-1.2126388888888888	11.727916666666667	0.2050000000000003	0.5279211833596782	210.233	196.121	210.100442308	82.0	0.0	0.327632476155671	-0.2768032457009954	0.327632476155671	0.2768032457009954	1.2666666666666666	1.7333333333333334	2.066666666666667	16.197648871495858	9.717229451610388	2.5096972432255367	-2.357123880626733	2.3371227845752074	-2.636298064014641	6.189502764378744	-0.1469060454775833	3.1417146687955246	313.5592023607486	11.637828201504696	8.793658972143936	8.793658972143936	6.946430083367842	4.72579808019086	4.72579808019086	3.856224924321809	3.856224924321809	2.7164005803176905	2.7164005803176905	1.7367962021868537	1.7367962021868537	-1.65	11.4249063670412	3.84175666620384
D300-241	butethal	CCCCC1(CC)C(=O)NC(=O)NC1=O	-1.66	Huuskonen1998; Jorgensen2000	True	True	True	11.681207482993198	-1.0516666666666667	11.681207482993198	0.4146296296296294	0.6807977437487818	212.249	196.121	212.116092372	84.0	0.0	0.3276318689524743	-0.276822878792226	0.3276318689524743	0.276822878792226	1.0666666666666669	1.6	2.0	16.197534947025577	9.771653795697466	2.474998550139174	-2.323509206858684	2.306551694198887	-2.616832960333985	6.186144714414349	-0.144804389983092	2.891339554138367	279.04262621960174	11.474691494688164	9.05317199613778	9.05317199613778	7.063714582173599	5.233692779255437	5.233692779255437	3.7765859980688896	3.7765859980688896	2.8840749148158054	2.8840749148158054	1.783376225320505	1.783376225320505	-1.39	11.683475385745776	4.420021060865355
D300-242	1-butyltheobromine	CCCCn1c(=O)c2c(ncn2C)n(C)c1=O	-1.63	Huuskonen1998; Jorgensen2000	True	True	True	12.178105631141346	-0.29662037037037	12.178105631141346	0.2531944444444438	0.7662657639902062	236.275	220.147	236.127325752	92.0	0.0	0.3319688536622064	-0.3278633112500114	0.3319688536622064	0.3278633112500114	1.2941176470588236	2.0	2.647058823529412	16.1616206383507	10.316628868415195	2.1339914367789703	-2.0705753373746343	2.0267425378695028	-2.391215337338027	5.69211061225391	0.5653162019441977	2.8009931819001164	662.3868721359065	12.57698579026012	10.304021575676828	10.304021575676828	8.07458606266997	5.684048594661362	5.684048594661362	4.179623324435752	4.179623324435752	2.9362764466263087	2.9362764466263087	1.9096445712475425	1.9096445712475425	-1.85	11.63001993693029	4.195402912267617
D300-243	aethallymal	C=CCC1(CC)C(=O)NC(=O)NC1=O	-1.61	Huuskonen1998; Jorgensen2000	True	True	True	11.5175	-1.170972222222222	11.5175	0.2306018518518517	0.5040346882192954	196.206	184.11	196.084792244	76.0	0.0	0.3276321831836454	-0.2768126031505224	0.3276321831836454	0.2768126031505224	1.2857142857142858	1.7857142857142858	2.142857142857143	16.197524146350624	9.78554150496888	2.4721122488292258	-2.313519255716113	2.288488046954042	-2.615488424284972	6.187279479718257	-0.1439503288210418	3.029713363154092	289.1789276376484	10.767584713501616	7.9234154841408575	7.9234154841408575	6.563714582173597	4.343082578996616	4.343082578996616	3.1658318873023603	3.1658318873023603	2.4197674134560025	2.4197674134560025	1.4771166799747066	1.4771166799747066	-1.65	10.43097165991903	3.6108082322981088
D300-244	phthalic acid (form ii)	O=C(O)c1ccccc1C(=O)O	-1.605136985	Llinas2008	True	True	True	10.462870370370371	-1.228703703703704	10.462870370370371	0.1898148148148142	0.6889088084368349	166.13199999999998	160.08399999999995	166.026608672	62.0	0.0	0.3360669188578489	-0.4776203385938327	0.4776203385938327	0.3360669188578489	0.9166666666666666	1.25	1.5	16.372442007631225	10.090553006452568	2.130402125989744	-1.978155296488247	2.073064473562803	-2.0647703047811223	6.010139267922792	0.065129053352871	3.267076195703772	296.58467465916425	9.137828201504696	6.020324848686146	6.020324848686146	5.625897657686228	3.182812155153448	3.182812155153448	2.155888910799676	2.155888910799676	1.3878814813673537	1.3878814813673537	0.8561045833143747	0.8561045833143747	-1.84	8.258425196850395	3.0419304797471987
D300-245	7-isobutyl-8-methyltheophylline	Cc1nc2c(c(=O)n(C)c(=O)n2C)n1CC(C)C	-1.6	Huuskonen1998; Jorgensen2000	True	True	True	12.205748299319728	-0.3456509826152685	12.205748299319728	0.2830092592592588	0.7746876649050544	250.302	232.158	250.142975816	98.0	0.0	0.3317035957279256	-0.3220988924146299	0.3317035957279256	0.3220988924146299	1.1666666666666667	1.7777777777777777	2.333333333333333	16.161326527569674	10.201710938601178	2.166877283191229	-2.0954008614949067	2.119928622753424	-2.3726244223424464	5.70464841603993	0.5216772118975409	2.9465905671487764	718.2233546910975	13.61036598507973	11.389808013303732	11.389808013303732	8.3411117128495	5.970706458323565	5.970706458323565	5.041443529712575	5.041443529712575	3.086554693536196	3.086554693536196	2.1438936049067627	2.1438936049067627	-1.85	12.602872527603294	4.115151653897417
D300-246	benzoic acid	O=C(O)c1ccccc1	-1.585	Avdeef2001;Boobier2017	True	True	True	10.200925925925926	-0.8790740740740743	10.200925925925926	0.331018518518519	0.6106035394285075	122.12299999999996	116.07499999999996	122.036779432	46.0	0.0	0.3351782346710392	-0.4776392505801173	0.4776392505801173	0.3351782346710392	1.2222222222222223	1.7777777777777777	2.111111111111111	16.365528064874464	10.215857796790882	1.960773902753576	-1.876559697753284	1.9553829899343615	-1.930628590955645	5.868348678084365	0.0696667405950105	2.981454614041131	203.415952604261	6.69023444431199	4.742213231911951	4.742213231911951	4.304530452640311	2.5884145455048704	2.5884145455048704	1.671177968192922	1.671177968192922	1.0207396434199782	1.0207396434199782	0.5807298335466442	0.5807298335466442	-1.31	5.820039011703511	2.306763635550358
D300-247	codeine	COc1ccc2c3c1OC1C(O)C=CC4C(C2)N(C)CCC341	-1.52	Boobier2017;Huuskonen1998; Jorgensen2000	True	True	True	10.55421343537415	-0.5385534769463345	10.55421343537415	0.0805555555555554	0.7981444096668123	299.3700000000001	278.202	299.152143532	116.0	0.0	0.1654805209475399	-0.4928574808156397	0.4928574808156397	0.1654805209475399	1.3636363636363635	2.227272727272727	3.0454545454545454	16.534915253417278	9.531106567762478	2.6368303860172437	-2.560190047242492	2.618611046431513	-2.643149979108817	5.616731157018922	-0.0452964182419642	1.8223654238415257	685.154996148535	15.060113453385563	12.951046269004294	12.951046269004294	10.663869018582144	8.102093592364023	8.102093592364023	7.113244797870749	7.113244797870749	6.354309691044521	6.354309691044521	5.388740830926851	5.388740830926851	-1.52	12.968359178093896	4.059867674858224
D300-248	sulfacetamide	CC(=O)NS(=O)(=O)c1ccc(N)cc1	-1.51997	Llinas2008;Boobier2017	True	True	True	11.381131897203325	-3.731388888888888	11.381131897203325	0.0156481481481487	0.6828174314400922	214.246	204.166	214.04121318	76.0	0.0	0.2635356902838381	-0.3987277171274519	0.3987277171274519	0.2635356902838381	1.2857142857142858	1.7857142857142858	2.2142857142857144	32.23327086037682	10.31916349907134	2.1374120855367558	-2.0353091219129995	2.103558381823739	-2.275579247303902	7.8966317905121315	-0.1167659501855947	3.047486126365013	436.159125541551	10.767584713501616	7.519744507803583	8.336241088731308	6.41552078507628	3.80574810866986	5.2889113562642525	2.730720671885988	4.4131229132955045	1.46849402819583	2.917448212874901	0.8951240792505072	1.8857997463396712	-1.56	10.520385852090032	3.6669516894800975
D300-249	thymine	Cc1c[nH]c(=O)[nH]c1=O	-1.5	Boobier2017;Huuskonen1998; Jorgensen2000	True	True	True	10.56425925925926	-0.4670370370370367	10.56425925925926	0.3344907407407407	0.4857813089921775	126.115	120.067	126.042927432	48.0	0.0	0.3251845359423132	-0.3138499072175502	0.3251845359423132	0.3138499072175502	1.4444444444444444	2.111111111111111	2.555555555555556	16.155459922786918	10.392570250580706	1.8824710414312724	-1.8400710224556367	1.7275184385833275	-2.2212634953168577	4.978295666150895	1.0068264425937512	3.523897718994017	309.2243004823359	6.8533711511285205	4.893846850117352	4.893846850117352	4.198377302757663	2.485598559653489	2.485598559653489	1.7549361269508954	1.7549361269508954	1.0049879773219088	1.0049879773219088	0.4771306775106566	0.4771306775106566	-1.32	5.810208333333333	1.8894292247050732
D300-250	phthalic acid (form i)	O=C(O)c1ccccc1C(=O)O	-1.4927055669999998	Llinas2008	True	True	True	10.462870370370371	-1.228703703703704	10.462870370370371	0.1898148148148142	0.6889088084368349	166.13199999999998	160.08399999999995	166.026608672	62.0	0.0	0.3360669188578489	-0.4776203385938327	0.4776203385938327	0.3360669188578489	0.9166666666666666	1.25	1.5	16.372442007631225	10.090553006452568	2.130402125989744	-1.978155296488247	2.073064473562803	-2.0647703047811223	6.010139267922792	0.065129053352871	3.267076195703772	296.58467465916425	9.137828201504696	6.020324848686146	6.020324848686146	5.625897657686228	3.182812155153448	3.182812155153448	2.155888910799676	2.155888910799676	1.3878814813673537	1.3878814813673537	0.8561045833143747	0.8561045833143747	-1.84	8.258425196850395	3.0419304797471987
D300-251	phthalic acid	O=C(O)c1ccccc1C(=O)O	-1.49	Boobier2017	True	True	True	10.462870370370371	-1.228703703703704	10.462870370370371	0.1898148148148142	0.6889088084368349	166.13199999999998	160.08399999999995	166.026608672	62.0	0.0	0.3360669188578489	-0.4776203385938327	0.4776203385938327	0.3360669188578489	0.9166666666666666	1.25	1.5	16.372442007631225	10.090553006452568	2.130402125989744	-1.978155296488247	2.073064473562803	-2.0647703047811223	6.010139267922792	0.065129053352871	3.267076195703772	296.58467465916425	9.137828201504696	6.020324848686146	6.020324848686146	5.625897657686228	3.182812155153448	3.182812155153448	2.155888910799676	2.155888910799676	1.3878814813673537	1.3878814813673537	0.8561045833143747	0.8561045833143747	-1.84	8.258425196850395	3.0419304797471987
D300-252	uracil	O=c1cc[nH]c(=O)[nH]1	-1.49	Boobier2017;Huuskonen1998; Jorgensen2000	True	True	True	10.214722222222225	-0.474537037037037	10.214722222222225	0.3807870370370365	0.4546939811074878	112.088	108.056	112.027277368	42.0	0.0	0.3251675603228361	-0.3141180372098682	0.3251675603228361	0.3141180372098682	1.375	2.125	2.5	16.155191296790292	10.672787529473752	1.7741973910731454	-1.7505865775499856	1.5072998831831217	-2.187944043281703	4.770357771445501	1.0362499820844082	3.5021170388304435	246.36195376207496	5.983127663125442	3.9711971193069777	3.9711971193069777	3.787693700234704	2.0689318929868223	2.0689318929868223	1.2960458159738015	1.2960458159738015	0.6858665867562286	0.6858665867562286	0.3826884660961114	0.3826884660961114	-1.32	4.829700598802395	1.6512034657775698
D300-253	4-hydroxypteridine	O=c1[nH]cnc2nccnc12	-1.47	Huuskonen1998; Jorgensen2000	True	True	True	10.980648148148148	-0.2610185185185181	10.980648148148148	0.2610185185185181	0.5569785055990935	148.12499999999997	144.093	148.038510748	54.0	0.0	0.2783926240028075	-0.3111515025689977	0.3111515025689977	0.2783926240028075	1.181818181818182	2.0	2.8181818181818183	16.138437147979186	10.50439671272632	1.9707519488142888	-1.8905306697740272	1.927573000213874	-2.0781860282310043	5.660431863030933	1.1092599666430256	3.0307899009392414	430.28037088475946	7.681798275874712	5.481939884532615	5.481939884532615	5.377010097711745	3.021549675651498	3.021549675651498	1.9602154845235904	1.9602154845235904	1.276480283452133	1.276480283452133	0.8057325934245784	0.8057325934245784	-1.7800000000000002	5.964482443005349	2.1190783765659584
D300-254	4-hydroxybenzoic acid	O=C(O)c1ccc(O)cc1	-1.464412229	Llinas2008	True	True	True	10.23059334845049	-0.9861111111111114	10.23059334845049	0.0740740740740744	0.6102585058580265	138.122	132.07399999999998	138.031694052	52.0	0.0	0.3351828596363644	-0.507966178790397	0.507966178790397	0.3351828596363644	1.2	1.7	2.1	16.365625068634998	10.201113101746586	1.9882437683342744	-1.916699762755364	2.082231731387493	-1.9337508130505303	5.870990382315959	0.0696662991681697	3.003400684579818	237.53306142431703	7.560477932315068	5.112076558222283	5.112076558222283	4.698377302757663	2.7227049457778083	2.7227049457778083	1.8520265887504568	1.8520265887504568	1.1142552863644086	1.1142552863644086	0.6040071144182831	0.6040071144182831	-1.5099999999999998	6.607785630153122	2.389632707443791
D300-255	cefadroxil	CC1=C(C(=O)O)N2C(=O)C(NC(=O)C(N)c3ccc(O)cc3)C2SC1	-1.45	Shoghi2013	True	True	True	12.324445861678004	-1.1511841037282962	12.324445861678004	0.0119610838162425	0.5597037383059922	363.3950000000001	346.25900000000007	363.088891644	132.0	0.0	0.3521148806800689	-0.5079666252286738	0.5079666252286738	0.3521148806800689	1.36	2.0	2.6	32.166636850747686	10.012025396962796	2.534363825527347	-2.4895321049951136	2.397405870389373	-2.705383644793097	7.998328325390605	-0.1504441165571788	1.7068590078804566	776.4797957092851	18.30060042939172	13.300542883058885	14.117039463986613	11.807438208038285	7.535663712118311	8.584418502098968	5.899359217700862	7.00435172328281	4.193883292538199	5.618067986980747	2.8514049892614297	4.144160892511423	-2.52	17.307806612841215	6.413498790959588
D300-256	5-methylcytosine	Cc1cnc(=O)[nH]c1N	-1.44	Huuskonen1998; Jorgensen2000	True	True	True	10.395833333333334	-0.4045370370370367	10.395833333333334	0.3842592592592595	0.4979194736965626	125.131	118.075	125.058911844	48.0	0.0	0.3459501498789437	-0.3848819329032606	0.3848819329032606	0.3459501498789437	1.7777777777777777	2.4444444444444446	2.888888888888889	16.144475948555872	10.356040584079256	1.9026493638215016	-1.9286400374029664	1.9703844599129128	-2.119361084947823	5.339078595722106	1.0595848864707424	3.3360928870055955	265.1507718109345	6.8533711511285205	5.010162424343073	5.010162424343073	4.198377302757663	2.513280101918697	2.513280101918697	1.7850392906426766	1.7850392906426766	1.0418944435270483	1.0418944435270483	0.4710576842350288	0.4710576842350288	-1.32	5.810208333333333	1.8894292247050732
D300-257	acetanilide	CC(=O)Nc1ccccc1	-1.4	Boobier2017	True	True	True	10.50204081632653	-0.0359259259259256	10.50204081632653	0.0359259259259256	0.6227994751052723	135.16599999999997	126.09399999999998	135.068413908	52.0	0.0	0.2207474034590285	-0.3263390909376533	0.3263390909376533	0.2207474034590285	1.3	1.9	2.4	16.148138973245246	10.302856209324126	1.8956151919549569	-1.977437589658028	2.0295726022577445	-2.0432470871370105	5.879629305190224	-0.1137337416454861	2.6742416022951265	217.9590174505521	7.397341225498538	5.794999636411993	5.794999636411993	4.787693700234704	3.114807747754891	3.114807747754891	2.0472116216323366	2.0472116216323366	1.0941576719540291	1.0941576719540291	0.7247493182822928	0.7247493182822928	-1.31	6.805074798619103	3.011779444695785
D300-258	barbital	CCC1(CC)C(=O)NC(=O)NC1=O	-1.4	Huuskonen1998; Jorgensen2000	True	True	True	11.40638888888889	-1.061597222222222	11.40638888888889	0.3972685185185183	0.6000294014636102	184.195	172.099	184.084792244	72.0	0.0	0.327631866616471	-0.2768230397499671	0.327631866616471	0.2768230397499671	1.0	1.3846153846153846	1.6923076923076923	16.197514687248614	9.79222168432171	2.466830770538963	-2.3116839875849227	2.27966161771146	-2.61472478056544	6.185839500577583	-0.1443858936480933	3.0073639750208327	246.56270446889653	10.060477932315068	7.638958433764684	7.638958433764684	6.063714582173599	4.233692779255437	4.233692779255437	3.0265859980688896	3.0265859980688896	2.530521524222532	2.530521524222532	1.4720983294086722	1.4720983294086722	-1.39	9.69613264427218	3.1596825180313823
D300-259	theophylline	Cn1c(=O)c2[nH]cnc2n(C)c1=O	-1.38	Bergstrom2003	True	True	True	11.440787037037037	-0.3707407407407406	11.440787037037037	0.3512962962962962	0.5624722357827983	180.167	172.10299999999998	180.064725496	68.0	0.0	0.3317032473983393	-0.33872132070702	0.33872132070702	0.3317032473983393	1.3076923076923077	2.0	2.6923076923076925	16.161183645410425	10.50509571258525	2.0835139793646835	-2.0033562181195146	1.9680098458412516	-2.3646655919164044	5.680268983790731	0.7085278733202673	3.21185381303522	574.1705593822571	9.5854219586974	7.235487636617226	7.235487636617226	6.125897657686227	3.7175834945556487	3.7175834945556487	2.8069039937879805	2.8069039937879805	2.029396145521518	2.029396145521518	1.2689232855293	1.2689232855293	-1.8500000000000003	7.781340073498282	2.317238170551303
D300-260	4-aminobenzoic acid	Nc1ccc(C(=O)O)cc1	-1.37	Boobier2017	True	True	True	10.271409674981104	-0.9305555555555556	10.271409674981104	0.2585185185185188	0.5665891872452881	137.138	130.08199999999997	137.047678464	52.0	0.0	0.3351808337675886	-0.4776392362026082	0.4776392362026082	0.3351808337675886	1.3	1.8	2.2	16.365533517003602	10.191701563961232	1.98198063361727	-1.9251633400352663	2.037543613046827	-1.9508284078938865	5.873796386415124	0.0696705430802485	3.003400684579817	240.2879489264805	7.560477932315068	5.242213231911951	5.242213231911951	4.698377302757663	2.7877732826226422	2.7877732826226422	1.92716103233663	1.92716103233663	1.1576341775942978	1.1576341775942978	0.6256965600332277	0.6256965600332277	-1.5099999999999998	6.607785630153122	2.389632707443791
D300-261	sulfanilamide	Nc1ccc(S(N)(=O)=O)cc1	-1.36	Boobier2017	True	True	True	10.681131897203326	-3.575138888888888	10.681131897203326	0.0756481481481483	0.5805509816764027	172.20900000000003	164.14499999999998	172.030648496	60.0	0.0	0.237547699257619	-0.3987277210995827	0.3987277210995827	0.237547699257619	1.0909090909090908	1.5454545454545454	1.9090909090909087	32.23311532036956	10.31919429718612	2.0444193611990182	-1.9615373987791005	2.082599245068217	-2.1127089321607064	7.887590777174503	0.5975936972998351	3.2015159310664942	341.3499619957353	8.483127663125442	5.688846486529345	6.505343067457071	4.999018565639891	2.8832020786015127	4.429521556523073	2.114044862067127	3.6754679195347126	1.2086325525620767	2.137863785973645	0.6575061586928512	1.172945984666705	-1.07	8.030704934541792	2.5192903206703843
D300-262	nadolol	CC(C)(C)NCC(O)COc1cccc2c1CC(O)C(O)C2	-1.29	Avdeef2001;Boobier2017	True	True	True	9.995061912110524	-0.759508606689794	9.995061912110524	0.04847273909819	0.6414681234920219	309.406	282.19	309.194008344	124.0	0.0	0.1225012679343866	-0.4905466186270664	0.4905466186270664	0.1225012679343866	1.2272727272727273	1.9090909090909087	2.590909090909091	16.48993002078529	9.870497287840646	2.2694598223559783	-2.2773024601571588	2.2962009801107706	-2.421552993746164	5.425684305321792	0.0131857579453546	1.9518277980661052	497.9225718548434	16.328062645816686	13.542417816847689	13.542417816847689	10.25983881233692	7.788399551893129	7.788399551893129	7.03249815227613	7.03249815227613	3.8157637852440023	3.8157637852440023	2.544673665734676	2.544673665734676	-1.14	17.217594573803684	6.959388449702855
D300-263	atenolol	CC(C)NCC(O)COc1ccc(CC(N)=O)cc1	-1.255	Avdeef2000;Boobier2017	True	True	True	10.74650781595826	-0.5484295214999584	10.74650781595826	0.2234260215794306	0.6376739781676249	266.34099999999995	244.165	266.163042564	106.0	0.0	0.2213390427012444	-0.4908491094708633	0.4908491094708633	0.2213390427012444	1.368421052631579	2.0	2.526315789473684	16.489201797033473	10.135428507437338	2.05869878222243	-2.14659039000738	2.1227700032754164	-2.34674908562399	5.7607747762081605	-0.1168971200227725	2.346203475304779	390.18247960279086	14.25071237662706	11.42648240431471	11.42648240431471	8.96923425058676	6.385697080128181	6.385697080128181	4.814816657955223	4.814816657955223	2.505817681830794	2.505817681830794	1.5277985474625226	1.5277985474625226	-1.59	15.467438253877082	7.759435821524982
D300-264	salbutamol	CC(C)(C)NCC(O)c1ccc(O)c(CO)c1	-1.22	Boobier2017	True	True	True	9.968935185185185	-0.6526620370370377	9.968935185185185	0.0483616386369367	0.6389509580864461	239.315	218.147	239.152143532	96.0	0.0	0.1206071849783418	-0.5075837293484645	0.5075837293484645	0.1206071849783418	1.2941176470588236	1.9411764705882355	2.4705882352941178	16.27083545405784	10.035211178387948	2.141160287003526	-2.228690142772428	2.220182499156778	-2.3809713574368763	5.361279901630971	0.1626235592928583	2.7202058661391737	371.41759115181975	13.052041763877792	10.565255425631475	10.565255425631475	7.831517119608919	5.690097531471788	5.690097531471788	5.192962218980245	5.192962218980245	2.4844107658247783	2.4844107658247783	1.4600583700848735	1.4600583700848735	-1.1	13.962893081761008	5.489653133998208
D300-265	1-propyl theobromine	CCCn1c(=O)c2c(ncn2C)n(C)c1=O	-1.21	Huuskonen1998; Jorgensen2000	True	True	True	12.062175925925928	-0.3073611111111107	12.062175925925928	0.2639351851851845	0.7092077054240935	222.248	208.136	222.111675688	86.0	0.0	0.3319686887920019	-0.3278633112546101	0.3319686887920019	0.3278633112546101	1.3125	2.0	2.625	16.16161461530716	10.414405076643778	2.13112474872886	-2.0627509461479074	2.022162444109428	-2.3901286714304497	5.692090713267725	0.5911266155862727	2.978070967024061	647.1083863008887	11.869879009073571	9.59691479449028	9.59691479449028	7.574586062669971	5.184048594661361	5.184048594661361	3.826069933842478	3.826069933842478	2.648215970774595	2.648215970774595	1.8170236029806837	1.8170236029806837	-1.85	10.660625319957738	3.622232458984276
D300-266	cytosine	Nc1ccnc(=O)[nH]1	-1.16	Boobier2017;Huuskonen1998; Jorgensen2000	True	True	True	10.243611111111113	-0.412037037037037	10.243611111111113	0.3379629629629632	0.4670416161550293	111.104	106.064	111.04326178	42.0	0.0	0.3459330851399115	-0.3851034720328984	0.3851034720328984	0.3459330851399115	1.75	2.5	2.875	16.14445227626613	10.611540484958075	1.8034948187945228	-1.842372257255908	1.8214683323662064	-2.0975447918611967	5.221686978915423	1.0844021588453638	3.277417459528498	228.72507399518807	5.983127663125442	4.087512693532698	4.087512693532698	3.787693700234704	2.096613435252031	2.096613435252031	1.330331675710196	1.330331675710196	0.6971542298474044	0.6971542298474044	0.3826823935594233	0.3826823935594233	-1.32	4.829700598802395	1.6512034657775698
D300-267	5-methyl-5-allylbarbiturate	C=CCC1(C)C(=O)NC(=O)NC1=O	-1.16	Huuskonen1998; Jorgensen2000	True	True	True	11.28625	-1.2126388888888888	11.28625	0.2062962962962964	0.4635248455829353	182.179	172.099	182.06914218	70.0	0.0	0.3276318926142023	-0.2768218958613851	0.3276318926142023	0.2768218958613851	1.3076923076923077	1.7692307692307692	2.1538461538461537	16.19741487016734	9.833852686998275	2.445198657996459	-2.285429700246301	2.2374543041705355	-2.6056142523668555	6.184735577999572	-0.1424297837892041	2.949579457456608	275.7642645701818	10.060477932315068	7.21630870295431	7.21630870295431	6.003054410393776	3.7824224072167945	3.7824224072167945	3.062278496709087	3.062278496709087	2.0090104834351417	2.0090104834351417	1.090551997116379	1.090551997116379	-1.65	9.438105726872248	3.005831374731124
D300-268	6-methoxypteridine	COc1cnc2ncncc2n1	-1.14	Huuskonen1998; Jorgensen2000	True	True	True	4.893112244897959	0.4697222222222221	4.893112244897959	0.4697222222222221	0.6080204151612906	162.15200000000002	156.104	162.054160812	60.0	0.0	0.2322937563921785	-0.4798789170436629	0.4798789170436629	0.2322937563921785	1.25	2.1666666666666665	3.0	16.47303750403175	10.506811501567606	1.9788283329544016	-1.971782745248981	2.0792182382646	-1.919014945782124	5.673183658889449	0.3973467115807572	2.673996462761564	403.2834383297276	8.38890505706126	6.429153480032573	6.429153480032573	5.898178147766923	3.366945454873981	3.366945454873981	2.143951452723977	2.143951452723977	1.4096632766868122	1.4096632766868122	0.8564563394072489	0.8564563394072489	-1.78	6.90123830313198	2.6893371506127397
D300-269	6-chloropteridine	Clc1cnc2ncncc2n1	-1.12	Huuskonen1998; Jorgensen2000	True	True	True	5.589503653313176	0.3539814814814817	5.589503653313176	0.3539814814814817	0.5876849738995538	166.571	163.547	166.004623776	54.0	0.0	0.1808757302989211	-0.2423857082067908	0.2423857082067908	0.1808757302989211	1.181818181818182	2.090909090909091	3.0	35.49569599640143	10.517726766317027	1.956591095717237	-1.9173089956090583	2.06564450596465	-1.8719712572147749	6.290714231537898	1.1461063902074515	2.828901215620696	388.9939963432251	7.681798275874712	5.398869662577937	6.154798608596392	5.360173345306137	2.9435552556828006	3.3215197286920275	1.9243134549676069	2.311562196149304	1.193229595827142	1.3753350285948471	0.7525056243957968	0.8923533444270757	-1.29	6.422093116113548	2.3927733645864007
D300-270	4-methoxypteridine	COc1ncnc2nccnc12	-1.11	Huuskonen1998; Jorgensen2000	True	True	True	4.973842592592593	0.4519444444444445	4.973842592592593	0.4519444444444445	0.6080204151612906	162.15200000000002	156.104	162.054160812	60.0	0.0	0.2446474709809178	-0.4793224031758331	0.4793224031758331	0.2446474709809178	1.0833333333333333	1.9166666666666667	2.75	16.47345786714903	10.482217616122623	2.0285250466308207	-1.9878458091928248	2.1404612268748293	-1.934279035130595	5.7361766973083865	0.4011956737603594	2.7909670297392646	398.0334383297276	8.38890505706126	6.429153480032573	6.429153480032573	5.91501490017253	3.3729285190176883	3.3729285190176883	2.111500535472592	2.111500535472592	1.429860059308652	1.429860059308652	0.9225341227428272	0.9225341227428272	-1.7800000000000002	6.901238303131979	2.6893371506127384
D300-271	acetaminophen	CC(=O)Nc1ccc(O)cc1	-1.063840271	Llinas2008	True	True	True	10.524468537414966	-0.1151020408163263	10.524468537414966	0.1151020408163263	0.5950261967780849	151.165	142.093	151.063328528	58.0	0.0	0.2207474363124258	-0.5079643157925783	0.5079643157925783	0.2207474363124258	1.3636363636363635	1.9090909090909087	2.363636363636364	16.25468871437965	10.280190859964756	1.9280360590359864	-1.9945540738765892	2.12524757916018	-2.04401131261029	5.88095478459792	-0.113735783382661	2.7362980721056545	253.29949758389105	8.267584713501616	6.164862962722325	6.164862962722325	5.181540550352056	3.2490981480278296	3.2490981480278296	2.228060242189872	2.228060242189872	1.1876733148984595	1.1876733148984595	0.7480265991539318	0.7480265991539318	-1.5099999999999998	7.595374077976819	3.0531381005525
D300-272	5-fluorouracil	O=c1[nH]cc(F)c(=O)[nH]1	-1.03	Boobier2017	True	True	True	11.984814814814817	-1.0011574074074072	11.984814814814817	0.7070370370370369	0.482564502908463	130.078	127.054	130.017855556	48.0	0.0	0.3253471361874118	-0.3111557027192775	0.3253471361874118	0.3111557027192775	1.4444444444444444	2.111111111111111	2.555555555555556	19.142219988403863	10.626560738634351	1.9303482220113937	-1.8066429483965136	1.7353535956112744	-2.229116762015645	4.826193296330203	0.5965732097860831	3.5238977189940166	312.83394095677266	6.8533711511285205	4.271811323126579	4.271811323126579	4.198377302757663	2.1745807961581027	2.1745807961581027	1.419861055726385	1.419861055726385	0.7739642065842112	0.7739642065842112	0.3933619097045291	0.3933619097045291	-1.39	5.741406044678055	1.8479763724759504
D300-273	paracetamol	CC(=O)Nc1ccc(O)cc1	-0.97	Boobier2017;Huuskonen1998; Jorgensen2000	True	True	True	10.524468537414966	-0.1151020408163263	10.524468537414966	0.1151020408163263	0.5950261967780849	151.165	142.093	151.063328528	58.0	0.0	0.2207474363124258	-0.5079643157925783	0.5079643157925783	0.2207474363124258	1.3636363636363635	1.9090909090909087	2.363636363636364	16.25468871437965	10.280190859964756	1.9280360590359864	-1.9945540738765892	2.12524757916018	-2.04401131261029	5.88095478459792	-0.113735783382661	2.7362980721056545	253.29949758389105	8.267584713501616	6.164862962722325	6.164862962722325	5.181540550352056	3.2490981480278296	3.2490981480278296	2.228060242189872	2.228060242189872	1.1876733148984595	1.1876733148984595	0.7480265991539318	0.7480265991539318	-1.5099999999999998	7.595374077976819	3.0531381005525
D300-274	benzamide	NC(=O)c1ccccc1	-0.95	Boobier2017	True	True	True	10.423148148148147	-0.3790740740740739	10.423148148148147	0.3790740740740739	0.5859367170668043	121.13899999999995	114.08299999999998	121.052763844	46.0	0.0	0.2481951142456483	-0.3655995116322135	0.3655995116322135	0.2481951142456483	1.2222222222222223	1.7777777777777777	2.111111111111111	16.146256449867156	10.203415503031868	1.9323528713908236	-1.8897489336071611	1.9420312513953613	-2.0944260595529207	5.920744208728861	0.1000074782189683	2.981454614041131	205.415952604261	6.69023444431199	4.872349905601618	4.872349905601618	4.304530452640311	2.6534828823497043	2.6534828823497043	1.7302761738955692	1.7302761738955692	1.0583068652130645	1.0583068652130645	0.6024192791615889	0.6024192791615889	-1.31	5.820039011703511	2.306763635550358
D300-275	7-isobutyltheophylline	CC(C)Cn1cnc2c1c(=O)n(C)c(=O)n2C	-0.94	Huuskonen1998; Jorgensen2000	True	True	True	12.053526077097503	-0.3497250566893422	12.053526077097503	0.2905092592592588	0.7420706034222679	236.275	220.147	236.127325752	92.0	0.0	0.3317034348260895	-0.3244708054162954	0.3317034348260895	0.3244708054162954	1.2352941176470589	1.8823529411764703	2.4705882352941178	16.161304432934102	10.20703460694105	2.1378046934535946	-2.078363324116518	2.0762782279891034	-2.3722957499890134	5.693886928263947	0.5302653468336357	2.858792204521248	675.0618637842316	12.740122497076651	10.467158282493358	10.467158282493358	7.930428110326538	5.539890642317928	5.539890642317928	4.66875238287436	4.66875238287436	2.779044304928109	2.779044304928109	1.928787260898378	1.928787260898378	-1.85	11.63001993693029	3.868405274120684
D300-276	7-methoxypteridine	COc1cnc2cncnc2n1	-0.91	Huuskonen1998; Jorgensen2000	True	True	True	4.8882596371882086	0.4594444444444445	4.8882596371882086	0.4594444444444445	0.6080204151612905	162.152	156.10399999999998	162.054160812	60.0	0.0	0.2336185430347424	-0.4798445477300901	0.4798445477300901	0.2336185430347424	1.25	2.1666666666666665	3.0	16.473078564937325	10.50773599339839	1.9795225005459072	-1.970986311436941	2.077525521653935	-1.9207126004249524	5.672580644873528	0.3971581613971777	2.673996462761564	403.2834383297276	8.38890505706126	6.429153480032574	6.429153480032574	5.898178147766923	3.366945454873981	3.366945454873981	2.1439514527239765	2.1439514527239765	1.4119141265810522	1.4119141265810522	0.8493910151485854	0.8493910151485854	-1.78	6.90123830313198	2.6893371506127397
D300-277	pyrazinamide	NC(=O)c1cnccn1	-0.91	Boobier2017	True	True	True	10.320648148148148	-0.5526851851851851	10.320648148148148	0.1921296296296299	0.5507568071868295	123.11499999999998	118.075	123.04326178	46.0	0.0	0.2684007546944084	-0.3642093569214852	0.3642093569214852	0.2684007546944084	1.5555555555555556	2.333333333333333	2.6666666666666665	16.14685415983561	10.436375752046882	1.9661776545266096	-1.873543877437983	1.8439399011566244	-2.1216161012350314	5.897149136478652	0.0994957844061917	2.981454614041131	208.70290908206397	6.69023444431199	4.612076558222283	4.612076558222283	4.304530452640311	2.3630112147463533	2.3630112147463533	1.4549036664042256	1.4549036664042256	0.8156264001193423	0.8156264001193423	0.4263321406978211	0.4263321406978211	-1.45	5.682450331125828	2.212180313039664
D300-278	caffeine	Cn1c(=O)c2c(ncn2C)n(C)c1=O	-0.88	Huuskonen1998; Jorgensen2000	True	True	True	11.672037037037038	-0.3599999999999996	11.672037037037038	0.3165740740740737	0.5384628262372215	194.194	184.114	194.08037556	74.0	0.0	0.3317034326359889	-0.3278634660994821	0.3317034326359889	0.3278634660994821	1.1428571428571428	1.7857142857142858	2.4285714285714284	16.1612823158608	10.488187986922153	2.110255216429422	-2.021517497066589	2.0118198978857045	-2.36966540592074	5.691604588780553	0.7054356050886158	3.221281081084589	616.5285919942219	10.455665446700475	8.182701232117184	8.182701232117184	6.536581260209186	4.107927642957933	4.107927642957933	3.2334489655756182	3.2334489655756182	2.316512895488237	2.316512895488237	1.4711798853237632	1.4711798853237632	-1.85	8.73523326923911	2.5679479011227926
D300-279	7-chloropteridine	Clc1cnc2cncnc2n1	-0.88	Huuskonen1998; Jorgensen2000	True	True	True	5.584651045603426	0.343703703703704	5.584651045603426	0.343703703703704	0.5876849738995538	166.57099999999997	163.547	166.004623776	54.0	0.0	0.1822240893692305	-0.2480515756065617	0.2480515756065617	0.1822240893692305	1.181818181818182	2.090909090909091	3.0	35.4956959967785	10.517877518038668	1.9570913613068144	-1.9169726477865587	2.0641173531203525	-1.872781020342756	6.290561275327961	1.146169936306093	2.828901215620696	388.9939963432251	7.681798275874712	5.398869662577937	6.154798608596392	5.360173345306137	2.9435552556828006	3.3215197286920275	1.924313454967607	2.311562196149303	1.195480445721382	1.377585878489087	0.7458809212754247	0.8747300849601997	-1.2900000000000005	6.422093116113548	2.3927733645864
D300-280	7-methylpteridine	Cc1cnc2cncnc2n1	-0.85	Huuskonen1998; Jorgensen2000	True	True	True	4.162037037037037	0.6527777777777779	4.162037037037037	0.6527777777777779	0.5493567119827261	146.153	140.105	146.059246192	54.0	0.0	0.1810160113692408	-0.2493757145348651	0.2493757145348651	0.1810160113692408	1.181818181818182	2.090909090909091	3.0	14.942764733867907	10.445042801219811	1.9439154004976524	-1.9302013363386523	2.013228177650896	-1.895603092431688	5.6671096218018935	1.105661136370237	2.828901215620696	384.8522868931488	7.681798275874712	6.02090518956871	6.02090518956871	5.360173345306137	3.2545730191781868	3.2545730191781868	2.242971016721551	2.242971016721551	1.3453305730860998	1.3453305730860998	0.8519077613073219	0.8519077613073219	-1.5800000000000003	6.150913900258252	2.229407107173155
D300-281	nicotinic acid	O=C(O)c1cccnc1	-0.85	Boobier2017	True	True	True	10.160925925925929	-0.9415740740740745	10.160925925925929	0.2199074074074078	0.5998689433499305	123.11099999999998	118.07099999999998	123.0320284	46.0	0.0	0.3367585014987566	-0.4775986322844119	0.4775986322844119	0.3367585014987566	1.6666666666666667	2.4444444444444446	2.7777777777777777	16.36557362766545	10.289207156539073	1.9720844457599604	-1.8700167792538385	1.9238396386862344	-1.944605439159184	5.86441764685971	0.0696205697920083	2.981454614041131	207.5576620543373	6.69023444431199	4.612076558222283	4.612076558222283	4.304530452640311	2.438145658332526	2.438145658332526	1.546852963940057	1.546852963940057	0.9084875122360976	0.9084875122360976	0.4892671880689933	0.4892671880689933	-1.38	5.751233595800525	2.2593342006647616
D300-282	7-ethyltheophylline	CCn1cnc2c1c(=O)n(C)c(=O)n2C	-0.76	Huuskonen1998; Jorgensen2000	True	True	True	11.830925925925923	-0.352913832199546	11.830925925925923	0.2986574074074071	0.6316015271476549	208.221	196.125	208.096025624	80.0	0.0	0.3317034348097559	-0.3250113605429597	0.3317034348097559	0.3250113605429597	1.2666666666666666	1.9333333333333331	2.533333333333333	16.161295985801477	10.46899561495775	2.121464069762864	-2.035592952555109	2.036224492079571	-2.3708652397210237	5.693418219398093	0.6994819138378062	3.112238371078967	631.8253673508915	11.162772227887023	8.889808013303732	8.889808013303732	7.074586062669971	4.684048594661362	4.684048594661362	3.4085591129387907	3.4085591129387907	2.5578876538449995	2.5578876538449995	1.6367305604899909	1.6367305604899909	-1.85	9.695393250009364	3.07877925492614
D300-283	1-ethyltheobromine	CCn1c(=O)c2c(ncn2C)n(C)c1=O	-0.72	Huuskonen1998; Jorgensen2000	True	True	True	11.90328703703704	-0.3252777777777775	11.90328703703704	0.2818518518518513	0.6316015271476549	208.221	196.125	208.096025624	80.0	0.0	0.3319590465149977	-0.3278633124581348	0.3319590465149977	0.3278633124581348	1.3333333333333333	2.0	2.6	16.16158426918796	10.467259990684328	2.1248210335057216	-2.048678403156245	2.017748621690445	-2.385528767789452	5.692023414995294	0.6352489160725201	3.1320312419768688	631.8253673508914	11.162772227887023	8.889808013303732	8.889808013303732	7.074586062669971	4.684048594661361	4.684048594661361	3.4186909021093363	3.4186909021093363	2.5172301412914746	2.5172301412914746	1.6750950773721272	1.6750950773721272	-1.85	9.695393250009364	3.07877925492614
D300-284	2-chloropteridine	Clc1ncc2nccnc2n1	-0.7	Huuskonen1998; Jorgensen2000	True	True	True	5.528670319979844	0.1925925925925931	5.528670319979844	0.1925925925925931	0.549755997446306	166.57099999999997	163.547	166.004623776	54.0	0.0	0.2240075850175471	-0.2496581884965343	0.2496581884965343	0.2240075850175471	1.0909090909090908	1.9090909090909087	2.8181818181818183	35.49570107630017	10.518781154197155	1.9607985723852244	-1.9151068059190424	2.050562391792257	-1.8784366989877352	6.2801567264775295	1.1463307586365128	2.828901215620696	388.9939963432251	7.681798275874712	5.398869662577937	6.154798608596392	5.360173345306137	2.9536213624241388	3.3315858354333656	1.904221635110943	2.2422833370023496	1.1977312956156223	1.3798367283833273	0.7493124856890236	0.8781616493737988	-1.2899999999999998	6.422093116113548	2.3927733645864007
D300-285	pentoxifylline	CC(=O)CCCCn1c(=O)c2c(ncn2C)n(C)c1=O	-0.56	Boobier2017	True	True	True	12.33337144116906	-0.3712731481481477	12.33337144116906	0.1179038065843622	0.7314900236053014	278.31200000000007	260.168	278.137890436	108.0	0.0	0.3319688564518087	-0.3278633112499939	0.3319688564518087	0.3278633112499939	1.25	1.95	2.6	16.161927312568803	10.170590840676953	2.138052192770344	-2.07724909455429	2.036342208028659	-2.3917360894613715	5.748488103459395	-0.1166378473132255	2.3816217976898786	766.2398536300292	14.861442840636297	11.91937664732724	11.91937664732724	9.430428110326542	6.53461934930002	6.53461934930002	4.985191818151637	4.985191818151637	3.3615618239456366	3.3615618239456366	2.237279566059452	2.237279566059452	-2.18	14.233786405354827	5.439070630183458
D300-286	ephedrine	CNC(C)C(O)c1ccccc1	-0.47	Huuskonen1998; Jorgensen2000	True	True	True	9.72652777777778	-0.4201851851851859	9.72652777777778	0.0901851851851849	0.7078187228911748	165.236	150.11599999999996	165.1153641	66.0	0.0	0.0939653009075289	-0.386793435239553	0.386793435239553	0.0939653009075289	1.25	1.8333333333333333	2.333333333333333	16.26842054163376	10.042306693503884	2.123917519453137	-2.174765274864404	2.145997287548386	-2.2807153497090376	5.1790294062989215	0.1398889392577822	2.7110407232330616	222.5400055614587	8.974691494688164	7.488665479827341	7.488665479827341	5.753218857624056	4.156916363982706	4.156916363982706	2.932871181752819	2.932871181752819	2.070042378653169	2.070042378653169	1.096760393670485	1.096760393670485	-0.8600000000000001	9.229766606822263	4.236737214638821
D300-287	4-methylpteridine	Cc1ncnc2nccnc12	-0.47	Huuskonen1998; Jorgensen2000	True	True	True	4.0932407407407405	0.6527777777777779	4.0932407407407405	0.6527777777777779	0.549356711982726	146.15299999999996	140.105	146.059246192	54.0	0.0	0.1810415764418015	-0.2493700725963079	0.2493700725963079	0.1810415764418015	1.0	1.818181818181818	2.636363636363636	14.94378121047438	10.371551018801476	1.9757631773894189	-1.9444055723765208	2.0479978286164022	-1.907917836778638	5.702044966028783	1.096638469495217	2.9131611636048604	379.6022868931488	7.681798275874712	6.02090518956871	6.02090518956871	5.377010097711745	3.260556083321894	3.260556083321894	2.187634022457146	2.187634022457146	1.453034527087509	1.453034527087509	0.911676974204298	0.911676974204298	-1.58	6.150913900258252	2.229407107173155
D300-288	aminopyrine	Cc1c(N(C)C)c(=O)n(-c2ccccc2)n1C	-0.36	Huuskonen1998; Jorgensen2000	True	True	True	12.352966742252455	0.0150000000000003	12.352966742252455	0.0150000000000003	0.7846896255721666	231.29900000000004	214.163	231.137162164	90.0	0.0	0.2947163868460535	-0.3716808321270943	0.3716808321270943	0.2947163868460535	1.1176470588235294	1.7058823529411764	2.176470588235294	16.14430362387585	10.303135696053364	2.162777904426929	-2.087671167322323	2.150051306782265	-2.2304028652603374	5.498369656674302	0.6297196305381817	2.73026047273788	578.7023102137921	12.57698579026012	10.636640422911867	10.636640422911867	8.036581260209188	5.550875725254682	5.550875725254682	4.304556105345102	4.304556105345102	2.971038346477763	2.971038346477763	2.0691153529681183	2.0691153529681183	-1.9699999999999995	11.513497683888872	4.125142550519024
D300-289	cefamandole	Cn1nnnc1SCC1=C(C(=O)O)N2C(=O)C(NC(=O)C(O)c3ccccc3)C2SC1	-0.14	Huuskonen1998; Jorgensen2000	True	True	True	12.71352103804485	-1.4184330971781025	12.71352103804485	0.0782552093636148	0.3718879665023989	462.5130000000001	444.36900000000026	462.0780096759999	162.0	0.0	0.3521585022062752	-0.4765606782786949	0.4765606782786949	0.3521585022062752	1.3548387096774193	2.096774193548387	2.7419354838709675	32.167941609543114	10.017513665701603	2.5397745899126614	-2.491709450333155	2.4116759749247243	-2.704848456546924	8.005479988367375	-0.1513729662039861	1.461085055467631	1058.7195859121866	22.12059138570062	16.204752336709127	17.837745498564576	14.879917853109722	9.167018729679134	11.201372079313282	6.84034101464035	8.887832161082034	4.86799878208616	7.304504158760325	3.3084374960525693	5.6433591764362525	-2.8999999999999995	21.33654635497979	8.686572621058625
D300-290	2-methylpteridine	Cc1ncc2nccnc2n1	-0.09	Huuskonen1998; Jorgensen2000	True	True	True	4.090925925925926	0.6527777777777779	4.090925925925926	0.6527777777777779	0.5493567119827261	146.153	140.105	146.059246192	54.0	0.0	0.1810389806572077	-0.2496597174531704	0.2496597174531704	0.1810389806572077	1.0909090909090908	1.9090909090909087	2.8181818181818183	14.95701853061194	10.485027443588004	1.946410778068388	-1.9285439274245648	2.0074270550878683	-1.9071733964195343	5.666397565389605	1.056781821120008	2.828901215620696	384.8522868931488	7.681798275874712	6.02090518956871	6.02090518956871	5.360173345306137	3.264639125919525	3.264639125919525	2.182404379665197	2.182404379665197	1.3475814229803398	1.3475814229803398	0.855339325720921	0.855339325720921	-1.5799999999999998	6.150913900258252	2.229407107173155
D300-291	7-dimethylaminopteridine	CN(C)c1cnc2cncnc2n1	-0.02	Huuskonen1998; Jorgensen2000	True	True	True	4.287037037037037	0.6261111111111113	4.287037037037037	0.6261111111111113	0.6308029877716567	175.195	166.123	175.085795288	66.0	0.0	0.1828265549796759	-0.3613920387077279	0.3613920387077279	0.1828265549796759	1.1538461538461535	2.0	2.769230769230769	15.155453709903822	10.482177889738148	2.003631960731195	-2.0919942319157983	2.087765072320395	-2.1069724008411	5.689854587513227	1.045466743284497	2.61987386972831	425.55882955700895	9.259148545064338	7.468118785068668	7.468118785068668	6.270856947829096	3.872607007928081	3.872607007928081	2.8542157202502554	2.8542157202502554	1.6703616460036534	1.6703616460036534	0.9731545865054412	0.9731545865054412	-1.78	7.847877885251567	2.9298571334145405
D300-292	7-propyltheophylline	CCCn1cnc2c1c(=O)n(C)c(=O)n2C	0.02	Huuskonen1998; Jorgensen2000	True	True	True	11.946855631141345	-0.3479180839002265	11.946855631141345	0.2879166666666664	0.7092077054240934	222.248	208.136	222.111675688	86.0	0.0	0.3317034348178854	-0.3247416373657465	0.3317034348178854	0.3247416373657465	1.25	1.9375	2.5625	16.161299927615598	10.416996863469272	2.1264344616153785	-2.045319199845176	2.050483874835865	-2.371256849433617	5.693650903002653	0.6758461999028212	2.9477693793520534	647.1083863008886	11.869879009073571	9.59691479449028	9.59691479449028	7.574586062669971	5.184048594661362	5.184048594661362	3.815938144671932	3.815938144671932	2.681709226500073	2.681709226500073	1.8074082889313212	1.8074082889313212	-1.85	10.660625319957738	3.622232458984276
D300-293	mannitol	OCC(O)C(O)C(O)C(O)CO	0.06	Huuskonen1998; Jorgensen2000	True	True	True	8.95662037037037	-1.669305555555556	8.95662037037037	0.7258182161753588	0.2612626527203185	182.172	168.05999999999997	182.079038168	74.0	0.0	0.1105786065313125	-0.393579134968567	0.393579134968567	0.1105786065313125	0.6666666666666666	0.9166666666666666	1.0833333333333333	16.394754911637897	10.042293650034011	2.2870728129698867	-2.2367959703958795	2.0347043003222263	-2.464981960713012	4.792562123799775	-0.1229944053715682	3.9851644508585786	104.6059378176129	9.7236146391316	6.406896212131347	6.406896212131347	5.540111220059325	3.481747671950047	3.481747671950047	2.48102863459092	2.48102863459092	1.5124781619578975	1.5124781619578975	0.6712088270938985	0.6712088270938985	-0.24	11.760000000000002	5.413461330448892
D300-294	pteridine	c1cnc2ncncc2n1	0.19	Boobier2017;Huuskonen1998; Jorgensen2000	True	True	True	3.993703703703704	0.6365740740740742	3.993703703703704	0.6365740740740742	0.5208798044315195	132.12599999999998	128.094	132.043596128	48.0	0.0	0.1807559318552541	-0.24966012948719	0.24966012948719	0.1807559318552541	1.0	1.9	2.8	14.931812630899971	10.519786145312484	1.9036643353377405	-1.8856484923199304	1.9769715028985475	-1.852396989431328	5.661275048888695	1.1460620602475775	2.888051601657992	280.7246883536015	6.811554787871634	5.098255458758335	5.098255458758335	4.9663264951887856	2.8338233099138894	2.8338233099138894	1.787928637628161	1.787928637628161	1.1497141726298974	1.1497141726298974	0.7239312962739277	0.7239312962739277	-1.5799999999999998	5.224179570052424	1.982580223575813
D300-295	alanine	CC(N)C(=O)O	0.25	Huuskonen1998; Jorgensen2000	True	True	True	9.574074074074074	-0.962962962962963	9.574074074074074	0.7314814814814816	0.4513521877377077	89.09399999999998	82.03799999999998	89.047678464	36.0	0.0	0.3196779563386595	-0.4800942338470611	0.4800942338470611	0.3196779563386595	2.0	2.1666666666666665	2.1666666666666665	16.367425029932832	10.385340795249778	1.9902887517857768	-1.89706945284034	1.6766102095077626	-2.2500042064386903	5.718631580202891	-0.1375629027552845	3.2575861612334887	59.813537528125096	5.154700538379252	3.5101624243430725	3.5101624243430725	2.6427344100918364	1.6270896800996826	1.6270896800996826	1.1269128025836794	1.1269128025836794	0.3895275560653087	0.3895275560653087	0.0	0.0	-0.5700000000000001	5.43	1.7676338396942162
D300-296	2-dimethylaminopteridine	CN(C)c1ncc2nccnc2n1	0.36	Huuskonen1998; Jorgensen2000	True	True	True	4.215925925925926	0.6261111111111113	4.215925925925926	0.6261111111111113	0.6308029877716567	175.195	166.123	175.085795288	66.0	0.0	0.2264595673865977	-0.3468851343374978	0.3468851343374978	0.2264595673865977	1.0769230769230769	1.8461538461538465	2.6153846153846154	15.215361739276991	10.501771317936251	2.011113289683256	-2.0812983071745745	2.071066087258769	-2.1218456530270564	5.6850637650836005	1.0035129882185287	2.61987386972831	425.55882955700895	9.259148545064338	7.468118785068668	7.468118785068668	6.270856947829096	3.88267311466942	3.88267311466942	2.829617975165156	2.829617975165156	1.6144136061507326	1.6144136061507326	0.97658615091904	0.97658615091904	-1.78	7.847877885251567	2.9298571334145405
D300-297	antipyrine	Cc1cc(=O)n(-c2ccccc2)n1C	0.505	Boobier2017;Huuskonen1998; Jorgensen2000	True	True	True	11.60342970521542	0.0103703703703705	11.60342970521542	0.0103703703703705	0.6656235641878139	188.23	176.134	188.094963004	72.0	0.0	0.2711127146041771	-0.2853631788095697	0.2853631788095697	0.2711127146041771	1.1428571428571428	1.7857142857142858	2.2857142857142856	16.14279955533655	10.308992951074307	2.046015390115689	-2.069965478208692	2.044752555332417	-2.184052162925867	5.303326440074847	0.629726123359004	2.688005786650137	493.75123770895806	10.129392033067417	8.266777096601537	8.266777096601537	6.698377302757662	4.510192005694412	4.510192005694412	3.294915968066401	3.294915968066401	2.3523200705667566	2.3523200705667566	1.5084712141341576	1.5084712141341576	-1.7699999999999998	8.811833472450036	3.178135834949779
D300-298	ethambutol	CCC(CO)NCCNC(CC)CO	0.55	Huuskonen1998; Jorgensen2000	True	True	True	8.903974867724868	0.188200743260267	8.903974867724868	0.188200743260267	0.3896708755641931	204.314	180.122	204.183778008	86.0	0.0	0.058403491105504	-0.394756541371097	0.394756541371097	0.058403491105504	0.8571428571428571	1.2142857142857142	1.4285714285714286	16.254111243533654	10.207784963137584	2.0403847642151387	-2.16722553469559	1.887374036592752	-2.404148600430779	4.665591780960822	0.228630992733157	3.3484664662044645	100.68962577754574	10.811554787871634	9.291768416498456	9.291768416498456	6.7779168675293695	5.4641193066383975	5.4641193066383975	3.483740093179052	3.483740093179052	2.4173970390201447	2.4173970390201447	1.2285593269768238	1.2285593269768238	-0.16	13.84	9.3971519262254
D300-299	chloral hydrate	OC(O)C(Cl)(Cl)Cl	1.7	Boobier2017	True	True	True	8.04861111111111	-1.9722222222222217	8.04861111111111	1.9050925925925928	0.4090497087455616	165.403	162.37900000000002	163.919862376	44.0	0.0	0.2400051853628436	-0.36468754423217	0.36468754423217	0.2400051853628436	1.1428571428571428	1.2857142857142858	1.2857142857142858	35.58251524981362	10.751798470339285	2.277061820607424	-2.103958977908207	2.2778763415249097	-2.2317695477333195	6.674114111722109	-0.035458172879839	3.541196965079901	56.44547197387445	6.077350269189626	3.1056708792172234	5.373457717272586	2.9433756729740645	1.3720196236029762	2.5059130426306577	0.9152814932247892	3.2842208782184805	0.2927700218845599	0.8783100656536799	0.0	0.0	0.7899999999999999	7.789999999999999	2.3749885386789598
D300-300	quetiapine	OCCOCCN1CCN(C2=Nc3ccccc3Sc3ccccc32)CC1	2.89	Shoghi2013	True	True	True	8.794858222677902	0.0897786380224774	8.794858222677902	0.0897786380224774	0.8048695029648197	383.51700000000017	358.3170000000002	383.16674804	142.0	0.0	0.1373165279336171	-0.393980332664247	0.393980332664247	0.1373165279336171	0.925925925925926	1.6666666666666667	2.4814814814814814	32.166580733924754	10.136490142818896	2.244507352413698	-2.362369747053696	2.399768578817409	-2.492634254912733	7.992389000955741	0.0652055948588549	1.5034017677237106	803.5186584789169	18.476480726871788	15.381007365936949	16.197503946864675	13.347667890550102	9.458486087383704	10.274982668311427	6.666024559902575	7.749801516389401	4.898789906170252	6.039833264702616	3.453586328466684	4.471266596296782	-1.859999999999999	18.50084730171864	8.885924063609108
D2999-301	neopentyl alcohol; 2,2-dimethyl-1-propanol	CC(C)(C)CO	-0.4	Raevsky2004; Sorkun2019_datasetC	False	True	True	8.402777777777779	0.0972222222222223	8.402777777777779	0.0972222222222223	0.4685173382418855	88.14999999999999	76.05399999999999	88.088815004	38.0	0.0	0.0478988365089887	-0.3958312170553949	0.3958312170553949	0.0478988365089887	1.3333333333333333	1.5	1.5	16.251931126302694	9.990177424325848	2.0454139356126864	-2.1096377077895183	2.0852845253316588	-2.090477918177234	4.55319857771757	0.1765848929076777	3.1684898726705697	33.69332843436965	5.207106781186548	4.654320376686506	4.654320376686506	2.5606601717798214	2.1697811566101115	2.1697811566101115	2.7187740547882404	2.7187740547882404	0.4743416490252568	0.4743416490252568	0.0	0.0	-0.04	5.959999999999999	1.6056599286563615
D2999-302	methyl isothiocyanate	CN=C=S	-1.0	Raevsky2004; Sorkun2019_datasetC	False	True	True	4.1365740740740735	1.5902777777777777	4.1365740740740735	1.5902777777777777	0.3037923356236138	73.12	70.096	72.998620096	22.0	0.0	0.0581558570565057	-0.235932166347728	0.235932166347728	0.0581558570565057	2.0	2.25	2.25	32.09193668255303	11.423118664188564	1.2399835578795353	-1.3925409667106543	1.3603522754996835	-1.3293592698692251	7.778076627328331	1.4906058114516207	3.1086122966741363	44.0	3.414213562373095	2.355461885963821	3.171958466891547	1.914213562373095	0.8749445384818685	1.2831928289457313	0.3148938906675066	0.497468076502562	0.0912870929175276	0.273861278752583	0.0	0.0	-0.2	3.8	2.799999999999999
D2999-303	1,3,5-trioxane	C1OCOCO1	0.29	Raevsky2004; Sorkun2019_datasetC	False	True	True	4.625	0.375	4.625	0.375	0.4161581596316085	90.078	84.03	90.031694052	36.0	0.0	0.1519595955787762	-0.3291944303103015	0.3291944303103015	0.1519595955787762	0.6666666666666666	1.0	1.1666666666666667	16.831895927286524	11.18210407271347	1.9287927888099712	-2.1020276235414976	1.8681898558792027	-2.1360898558792023	4.088846166128949	-0.2468461661289528	2.0	21.509775004326936	4.242640687119286	3.346065214951232	3.346065214951232	3.0	1.7320508075688774	1.7320508075688774	0.9659258262890684	0.9659258262890684	0.5000000000000001	0.5000000000000001	0.2788387679126026	0.2788387679126026	-0.12	4.050068027210885	2.1248516821694667
D2999-304	acetamide	CC(N)=O	1.58	Raevsky2004; Sorkun2019_datasetC	False	True	True	9.22222222222222	-0.333333333333333	9.22222222222222	0.333333333333333	0.4010309227553837	59.068	54.028	59.03711378	24.0	0.0	0.2137901795921754	-0.3699205879126533	0.3699205879126533	0.2137901795921754	2.0	2.0	2.0	16.145299290756395	10.78774513530066	1.6112863134787967	-1.5972245549841213	1.3299202640290742	-2.0136900322904885	5.698924303380397	-0.11547170968274	2.8030394876740514	29.019550008653876	3.5773502691896257	2.485598559653489	2.485598559653489	1.7320508075688772	0.9927992798267444	0.9927992798267444	0.6106504100245024	0.6106504100245024	0.0	0.0	0.0	0.0	-0.53	3.47	0.8748582995951415
D2999-305	bis(2-hydroxypropyl)amine	CC(O)CNCC(C)O	0.81	Raevsky2004; Sorkun2019_datasetC	False	True	True	8.721123393801966	-0.3298611111111114	8.721123393801966	0.3298611111111114	0.4768607478597694	133.191	118.07099999999998	133.11027872	56.0	0.0	0.0636029147089225	-0.3920949551406095	0.3920949551406095	0.0636029147089225	1.1111111111111112	1.4444444444444444	1.6666666666666667	16.26974895697423	10.344209944764655	1.955462763709081	-2.069722880866445	1.7687343927340249	-2.2998731185004537	4.549004315123494	0.1643221310971949	2.914658625512464	56.07820003461551	7.276020881938894	5.963341291752263	5.963341291752263	4.125897657686229	3.194701679987847	3.194701679987847	2.356291022556022	2.356291022556022	0.8794976108937312	0.8794976108937312	0.5011079128017267	0.5011079128017267	-0.12	8.880000000000003	4.730174498823148
D2999-306	acrylamide	C=CC(N)=O	0.95	Raevsky2004; Sorkun2019_datasetC	False	True	True	9.47222222222222	-0.4814814814814812	9.47222222222222	0.4814814814814812	0.42199583868683	71.079	66.039	71.03711378	28.0	0.0	0.2402973983266299	-0.3661333301605154	0.3661333301605154	0.2402973983266299	2.0	2.2	2.2	16.145620517495715	10.635085606995194	1.6907235358999453	-1.6514176294014056	1.4827673413554552	-2.035376496846584	5.844791494374059	-0.1131015890862157	3.204805417886435	57.91340299823497	4.284457050376173	2.770055610029662	2.770055610029662	2.270055610029662	1.1897227048854204	1.1897227048854204	0.6064930722941141	0.6064930722941141	0.2011844635310912	0.2011844635310912	0.0	0.0	-0.79	4.21	1.5215264797507788
D2999-307	thiourea	NC(N)=S	0.04	Raevsky2004; Sorkun2019_datasetC	False	True	True	4.62037037037037	2.220446049250313e-16	4.62037037037037	2.220446049250313e-16	0.370873527205618	76.124	72.092	76.009519128	24.0	0.0	0.1604962987996412	-0.3765057148380912	0.3765057148380912	0.1604962987996412	1.5	1.5	1.5	32.09204493490109	11.259381501663803	1.5295358961718042	-1.6785231534272445	1.3212945883611336	-2.178193255303714	7.797083440528477	1.6517276766116935	2.8030394876740514	29.019550008653876	3.5773502691896257	2.0629488288431146	2.8794454097708404	1.7320508075688772	0.7814744144215574	1.1897227048854204	0.4023689270621826	0.8737734478532142	0.0	0.0	0.0	0.0	-0.31	3.69	1.0617472118959108
D2999-308	dimethyl oxalate	COC(=O)C(=O)OC	-0.29	Raevsky2004; Sorkun2019_datasetC	False	True	True	10.046064814814816	-0.9791666666666669	10.046064814814816	0.9791666666666669	0.3125087619762163	118.088	112.04	118.026608672	46.0	0.0	0.4166844426062379	-0.460598523258365	0.460598523258365	0.4166844426062379	1.0	1.25	1.375	16.588917451771035	10.697150531892664	2.113555423325153	-1.9200564510145293	1.7537013419113765	-2.1589847532131623	6.290672457165118	-0.1635120923578252	3.643224945571916	92.60593781761293	6.568914100752346	4.6329931618554525	4.6329931618554525	3.718744015013406	1.8829931618554523	1.8829931618554523	0.9831632475943928	0.9831632475943928	0.5374574785652649	0.5374574785652649	0.1666666666666667	0.1666666666666667	-1.06	6.94	3.009687481832753
D2999-309	glycine	NCC(=O)O	0.92	Raevsky2004; Sorkun2019_datasetC	False	True	True	9.243055555555555	-0.9675925925925924	9.243055555555555	0.2777777777777779	0.421170887936547	75.067	70.027	75.0320284	30.0	0.0	0.3167559784055858	-0.4802971300243957	0.4802971300243957	0.3167559784055858	2.0	2.2	2.2	16.366059254527034	10.717499991234314	1.805032142420421	-1.726114540149436	1.43390247565876	-2.1042293463557664	5.680936538605491	-0.1348391979770351	2.847378923087672	42.91260938324327	4.284457050376173	2.639918936339994	2.639918936339994	2.270055610029662	1.1895326240390474	1.1895326240390474	0.5978626884552846	0.5978626884552846	0.174620426250861	0.174620426250861	0.0	0.0	-0.5700000000000001	4.43	1.7215451895043727
D2999-310	beta-alanine	NCCC(=O)O	0.79	Raevsky2004; Sorkun2019_datasetC	False	True	True	9.519305555555556	-0.8356481481481481	9.519305555555556	0.0694444444444444	0.4753919445136942	89.09399999999998	82.03799999999998	89.047678464	36.0	0.0	0.304125215871101	-0.481195254586476	0.481195254586476	0.304125215871101	1.8333333333333333	2.333333333333333	2.333333333333333	16.36518016150051	10.452807535199392	1.872247142381138	-1.80177778658151	1.6718787072610637	-2.0510855893421565	5.662785319578692	-0.1362597514447037	2.831257109931365	52.75488750216347	4.99156383156272	3.3470257175265417	3.3470257175265417	2.770055610029662	1.6895326240390471	1.6895326240390471	0.932413677818166	0.932413677818166	0.3582030387883616	0.3582030387883616	0.1234752875356692	0.1234752875356692	-0.5700000000000001	5.43	2.6557336343115123
D2999-311	alpha-aminoisobutyric acid; 2-methylalanine	CC(C)(N)C(=O)O	0.12	Raevsky2004; Sorkun2019_datasetC	False	True	True	9.895833333333334	-1.0833333333333337	9.895833333333334	0.9791666666666664	0.4830747297376657	103.12099999999998	94.049	103.063328528	42.0	0.0	0.3225897412401236	-0.4798906162830665	0.4798906162830665	0.3225897412401236	1.7142857142857142	1.8571428571428568	1.8571428571428568	16.36897885904183	10.103731502387504	2.189094693856668	-2.0875947199438345	1.925201871769816	-2.405550124027466	5.765745565057252	-0.1414427996852518	3.7911184170869663	82.18080946738405	6.077350269189626	4.432812155153447	4.432812155153447	2.943375672974064	1.9664060775767236	1.9664060775767236	2.0268404008955154	2.0268404008955154	0.5512062305175798	0.5512062305175798	0.0	0.0	-0.5700000000000001	6.43	1.4995195518462698
D2999-312	crotonic acid (trans); (e)-2-butenoic acid	C/C=C/C(=O)O	-0.01	Raevsky2004; Sorkun2019_datasetC	False	True	True	9.5125	-0.8912037037037035	9.5125	0.8912037037037035	0.4754507760803202	86.08999999999999	80.04199999999999	86.036779432	34.0	0.0	0.3274650062275723	-0.4780821233135056	0.4780821233135056	0.3274650062275723	1.8333333333333333	2.333333333333333	2.333333333333333	16.364514382539685	10.541782700760049	1.7632459851269913	-1.6827662653393811	1.648609855045119	-1.8303012485913124	5.789951647199524	-0.1309383669414023	3.301627871993482	73.61727061434749	4.99156383156272	3.5101624243430725	3.5101624243430725	2.770055610029662	1.6270896800996826	1.6270896800996826	0.8382376679888663	0.8382376679888663	0.3092436476606369	0.3092436476606369	0.1425769809939702	0.1425769809939702	-0.79	5.21	2.4475296912114013
D2999-313	menthol	CC1CCC(C(C)C)C(O)C1	-2.54	Raevsky2004; Sorkun2019_datasetC	False	True	True	9.70976851851852	-0.0289351851851855	9.70976851851852	0.0289351851851855	0.6179494584335712	156.26899999999998	136.10899999999998	156.15141526	66.0	0.0	0.0572930255771365	-0.3928209088894812	0.3928209088894812	0.0572930255771365	1.2727272727272727	1.9090909090909087	2.363636363636364	16.26715747179536	9.754711401801323	2.2807150030989267	-2.3339948177414263	2.325027543738662	-2.311410519637686	4.790134798165734	0.0265604803353594	2.437159260034696	120.0411847243922	8.430721420318147	7.877935015818105	7.877935015818105	5.109060905280622	4.789909525838158	4.789909525838158	4.3934434362154375	4.3934434362154375	2.987189908042564	2.987189908042564	2.151882327652432	2.151882327652432	-0.04	9.05124087591241	3.572828505247505
D2999-314	dicyanodiamide; cyanoguanidine	N#CNC(=N)N	-0.31	Raevsky2004; Sorkun2019_datasetC	False	True	True	7.654722222222222	-0.3217592592592591	7.654722222222222	0.3217592592592591	0.1513854946601472	84.08200000000001	80.05000000000001	84.04359612799999	32.0	0.0	0.1986452725453013	-0.369322616430879	0.369322616430879	0.1986452725453013	2.0	2.5	2.5	15.02886672121632	10.992193647147198	1.7261513811016145	-1.816139742400584	1.372542471786957	-2.246811378426401	5.7513111491689015	1.1923261707821893	3.1275799516775438	88.21143267166839	4.99156383156272	3.024563864689584	3.024563864689584	2.770055610029662	1.2622819323447918	1.2622819323447918	0.6504785334698023	0.6504785334698023	0.1905704830861979	0.1905704830861979	0.0602257109371425	0.0602257109371425	-1.24	4.76	2.02595744680851
D2999-315	l-arabinose	OC1COC(O)C(O)C1O	0.52	Raevsky2004; Sorkun2019_datasetC	False	True	True	8.876620370370372	-1.4131944444444449	8.876620370370372	0.1533796296296294	0.3042503204978373	150.13	140.04999999999998	150.05282342	60.0	0.0	0.1831150062338084	-0.3878997004049285	0.3878997004049285	0.1831150062338084	1.0	1.6	2.1	16.627203453166842	10.063339826770582	2.355681915963511	-2.3141056109490736	2.12120412350192	-2.521912146133622	4.806542271025373	-0.2517052612938946	2.515835979311492	102.6059378176129	7.723614639131599	5.213610530408746	5.213610530408746	4.625897657686229	2.9654212444428367	2.9654212444428367	2.272429168850472	2.272429168850472	1.474040131439216	1.474040131439216	0.7906384719647612	0.7906384719647612	-0.2	7.90204081632653	2.811342155009452
D2999-316	butyl carbamate	CCCCOC(N)=O	-0.66	Raevsky2004; Sorkun2019_datasetC	False	True	True	9.874124149659863	-0.6819907407407408	9.874124149659863	0.4502314814814814	0.5577097072258214	117.148	106.06	117.078978592	48.0	0.0	0.4039859659442939	-0.4497140587778276	0.4497140587778276	0.4039859659442939	1.75	2.375	2.75	16.54382465023737	10.361573799018236	1.8829346919115924	-1.954792002527789	1.854183589062424	-2.1281990874766312	5.639499980485828	0.1548787304826356	2.822354554248032	72.82892142331043	6.405777393935816	5.015167193676994	5.015167193676994	3.770055610029662	2.6927053408400363	2.6927053408400363	1.5210506968514608	1.5210506968514608	0.7422119289388582	0.7422119289388582	0.3170985827116553	0.3170985827116553	-0.73	7.27	4.429489633173843
D2999-317	alpha-terpineol	CC1=CCC(C(C)(C)O)CC1	-1.91	Raevsky2004; Sorkun2019_datasetC	False	True	True	9.699410430839002	-0.4888888888888887	9.699410430839002	0.4640740740740737	0.5752598158037694	154.25299999999996	136.10899999999998	154.135765196	64.0	0.0	0.0622378836886373	-0.3901705750687413	0.3901705750687413	0.0622378836886373	1.5454545454545454	2.1818181818181817	2.5454545454545454	16.28224169468323	9.798064173666624	2.265177672050216	-2.3081985109149734	2.3063764293509923	-2.3112121197805777	5.044534427369523	0.0126297988303161	2.5385757360885064	162.20181564730422	8.483127663125442	7.723234477438853	7.723234477438853	4.999018565639891	4.379255328924468	4.379255328924468	4.17544094526412	4.17544094526412	2.6370382534784533	2.6370382534784533	1.606890066769028	1.606890066769028	-0.3	8.793457943925233	2.9785914235871638
D2999-318	isobutyl carbamate	CC(C)COC(N)=O	-0.3	Raevsky2004; Sorkun2019_datasetC	False	True	True	9.90375	-0.6956481481481476	9.90375	0.3634259259259257	0.5794799113266287	117.148	106.06	117.078978592	48.0	0.0	0.4039958273969798	-0.4494405687060033	0.4494405687060033	0.4039958273969798	1.75	2.25	2.375	16.544347084113202	10.24394667849848	1.9475805255285552	-2.013922395751551	1.9000238599642216	-2.1550708511089987	5.639769181584532	0.1427911561138343	3.0500782919131915	80.49785513558373	6.568914100752346	5.178303900493526	5.178303900493526	3.625897657686229	2.5485473884966034	2.5485473884966034	2.023886677810274	2.023886677810274	0.5589255650988789	0.5589255650988789	0.2487998799711241	0.2487998799711241	-0.73	7.27	3.294730904075273
D2999-319	(-)-carveol; 5-isopropenyl-2-methyl-2-cyclohexen-1-ol	C=C(C)C1CC=C(C)C(O)C1	-1.72	Raevsky2004; Sorkun2019_datasetC	False	True	True	9.487592592592591	-0.2310648148148151	9.487592592592591	0.2310648148148151	0.5714094454139361	152.23699999999997	136.10899999999998	152.120115132	62.0	0.0	0.0752788902631817	-0.388753889210111	0.388753889210111	0.0752788902631817	1.7272727272727273	2.363636363636364	2.8181818181818183	16.266370919546002	9.84240690411127	2.1921596690410627	-2.244853902207845	2.274030652462204	-2.190200855876025	5.138533232437567	0.1743893957066965	2.620729102033821	191.04945807617773	8.430721420318147	7.300584746628479	7.300584746628479	5.1090609052806215	4.110770845980326	4.110770845980326	3.4786194732985183	3.4786194732985183	2.45465612950494	2.45465612950494	1.4181749805972872	1.4181749805972872	-0.56	8.535785440613026	3.224946401577643
D2999-320	2-imidazolidinethione	S=C1NCCN1	-0.71	Raevsky2004; Sorkun2019_datasetC	False	True	True	4.696759259259259	0.7870370370370372	4.696759259259259	0.7870370370370372	0.4017833847896623	102.162	96.114	102.025169192	34.0	0.0	0.1659177631894078	-0.3609670658036056	0.3609670658036056	0.1659177631894078	1.3333333333333333	1.8333333333333333	2.0	32.09204591220339	10.708359102736678	1.980206043992229	-1.85305569360421	1.7108402866605503	-2.192942609258714	7.797987127190809	0.9417692568556584	2.3673518510178746	63.19344939991072	4.405777393935816	3.322461852836958	4.138958433764683	2.893846850117352	1.9112309264184788	2.3194792168823417	1.1826775358252053	1.5909258262890682	0.6961142625940433	0.9847893971888562	0.4145620726159657	0.6186862178478971	-0.31	3.8657469244288234	1.4268336383196925
D2999-321	tert-butyl carbamate	CC(C)(C)OC(N)=O	0.1	Raevsky2004; Sorkun2019_datasetC	False	True	True	10.014930555555557	-0.7245370370370365	10.014930555555557	0.4525462962962963	0.5116778120085994	117.148	106.06	117.078978592	48.0	0.0	0.4045133717838649	-0.4439873512416773	0.4439873512416773	0.4045133717838649	1.5	1.875	1.875	16.563332611800213	10.18027190632339	2.1191964046904035	-2.1624313787931797	2.0430440458642924	-2.2693809625344854	5.645621785041385	0.0599831422661788	3.5512529243669317	93.09201719290463	6.784457050376174	5.393846850117352	5.393846850117352	3.416502219436388	2.401047570290608	2.401047570290608	2.5334701020406096	2.5334701020406096	0.406778449613443	0.406778449613443	0.301776695296637	0.301776695296637	-0.73	7.27	2.0264192526959985
D2999-322	1-tetradecanol	CCCCCCCCCCCCCCO	-6.05	Raevsky2004; Sorkun2019_datasetC	False	True	True	8.60975905328022	0.3724489795918366	8.60975905328022	0.3724489795918366	0.4676414309457237	214.39299999999997	184.153	214.22966558	92.0	0.0	0.043052407228889	-0.3963765693422824	0.3963765693422824	0.043052407228889	0.5333333333333333	0.8666666666666667	1.2	16.249928982115453	10.054525829229869	1.919656717215767	-2.0132345629154127	2.1102704115155624	-1.8420701812880471	4.474668811763138	0.2819873327849143	2.8079257388805243	89.51182269698973	11.19238815542512	10.63960175092508	10.63960175092508	7.414213562373096	7.023334547203385	7.023334547203385	4.612694094275989	4.612694094275989	3.0116672736016925	3.0116672736016925	1.95279365654472	1.95279365654472	-0.04	14.960000000000004	13.96
D2999-323	6-aminohexanoic acid; 6-aminocaproic acid	NCCCCCC(=O)O	0.59	Raevsky2004; Sorkun2019_datasetC	False	True	True	9.931203231292518	-0.715720899470899	9.931203231292518	0.2777777777777777	0.5365844185944308	131.175	118.07099999999996	131.094628656	54.0	0.0	0.302839563354439	-0.4812303897671254	0.4812303897671254	0.302839563354439	1.3333333333333333	2.0	2.4444444444444446	16.365120080921784	10.17782199566238	1.9350470542779532	-1.925577580304957	1.966312361490508	-1.9903292608168128	5.660139075534526	-0.1366483432628227	2.8288681349096856	83.12704561867443	7.112884175122364	5.4683460610861845	5.4683460610861845	4.270055610029662	3.189532624039047	3.189532624039047	1.9930738495979876	1.9930738495979876	1.0947663120195237	1.0947663120195237	0.5973399877469558	0.5973399877469558	-0.5700000000000001	8.43	5.564589502018842
D2999-324	borneol; 1,77-trimethylbicyclo[2,2,1]heptan-2-ol	CC1(C)C2CCC1(C)C(O)C2	-2.75	Raevsky2004; Sorkun2019_datasetC	False	True	True	9.81423611111111	-0.0312500000000002	9.81423611111111	0.0312500000000002	0.5667995799649952	154.253	136.10899999999998	154.135765196	64.0	0.0	0.0601383993146424	-0.3925295894080083	0.3925295894080083	0.0601383993146424	1.2727272727272727	1.9090909090909087	2.090909090909091	16.26932605561832	9.69863943014193	2.6032564989849383	-2.3620377152229666	2.647538448984336	-2.347143024730434	5.097907572055034	0.0126401996394132	2.396254979141823	185.3117986128446	8.276020881938894	7.723234477438853	7.723234477438853	4.982998800364114	4.663847420921649	4.663847420921649	5.126253365490667	5.126253365490667	4.747957299492931	4.747957299492931	3.161512944719373	3.161512944719373	-0.04	7.600932428048904	1.820089738360236
D2999-325	2-aminobutanoic acid; 2-aminobutyric acid; alpha-aminobutyric acid	CCC(N)C(=O)O	0.26	Raevsky2004; Sorkun2019_datasetC	False	True	True	9.805324074074074	-0.9282407407407408	9.805324074074074	0.4953703703703702	0.5087258571750183	103.12099999999998	94.049	103.063328528	42.0	0.0	0.3199563426610468	-0.4800865788465548	0.4800865788465548	0.3199563426610468	2.0	2.4285714285714284	2.4285714285714284	16.367522243894697	10.2468353704022	2.0497108695783157	-1.966287949921792	1.8172847056400296	-2.2812618507242823	5.72345130053311	-0.1380711762454394	3.34341705895396	72.09004635215048	5.861807319565799	4.21726920552962	4.21726920552962	3.1807392125526213	2.1650944825604674	2.1650944825604674	1.3529790307468434	1.3529790307468434	0.7570238128722786	0.7570238128722786	0.174620426250861	0.174620426250861	-0.5700000000000001	6.43	2.5774208427157883
D2999-326	metaldehyde; acetaldehyde tetramer	CC1OC(C)OC(C)OC(C)O1	-2.93	Raevsky2004; Sorkun2019_datasetC	False	True	True	5.3075	-0.2893518518518523	5.3075	0.2893518518518521	0.5594673592465454	176.212	160.08399999999995	176.104858992	72.0	0.0	0.1605908323549375	-0.324260933512676	0.324260933512676	0.1605908323549375	0.5	0.6666666666666666	0.8333333333333334	16.86570135644361	10.577110533640658	2.2061669394318497	-2.298983780502045	2.1321906755299884	-2.3533850914995478	4.447600770793692	-0.3669902631566745	2.450052921667673	99.01955000865388	9.137828201504696	7.942394238613956	7.942394238613956	5.575387400469408	4.19501915992263	4.19501915992263	2.814849316575695	2.814849316575695	1.53310655234808	1.53310655234808	1.2077974005414822	1.2077974005414822	-0.16	9.924459459459458	4.183204775022957
D2999-327	d-glucose; dextrose	OCC1OC(O)C(O)C(O)C1O	0.74	Raevsky2004; Sorkun2019_datasetC	False	True	True	9.119537037037038	-1.5689351851851854	9.119537037037038	0.5257870370370368	0.290152854529958	180.156	168.05999999999997	180.063388104	72.0	0.0	0.183570328512782	-0.3935665160029449	0.3935665160029449	0.183570328512782	0.9166666666666666	1.5	2.0	16.639742085644873	9.995184470406004	2.4192139786332736	-2.368817634024755	2.184436367464317	-2.579051239604407	4.874163848085258	-0.2861114418889682	2.634408987061597	146.2188491003481	9.300964908321223	6.238174395098331	6.238174395098331	5.574586062669973	3.562009469593711	3.562009469593711	2.719449317389575	2.719449317389575	1.867059489777345	1.867059489777345	1.0817338105856498	1.0817338105856498	-0.24	9.845034013605442	3.648916103234773
D2999-328	1,3-diethyl-2-thiourea; n,n'-diethylthiourea	CCNC(=S)NCC	-1.46	Raevsky2004; Sorkun2019_datasetC	False	True	True	4.830092592592592	0.7453703703703705	4.830092592592592	0.7453703703703705	0.5346907514562121	132.232	120.136	132.072119384	48.0	0.0	0.1657737990296266	-0.3630161780470559	0.3630161780470559	0.1657737990296266	1.25	1.625	1.875	32.092046005135124	10.6909862288738	1.8399125544278525	-2.0342068018409964	1.62137184801499	-2.340066068961546	7.79776404695466	0.8828412470863751	3.0551722039096187	64.82892142331043	6.405777393935816	5.322461852836958	6.138958433764683	3.808060412490447	2.825444488791574	3.233692779255437	1.3897843170117528	1.798032607475616	0.674667653187317	0.9633427877821298	0.3836142625940433	0.6722893971888562	-0.31	7.689999999999999	4.839476831091179
D2999-329	2,4-hexadienoic acid; sorbic acid	C/C=C/C=C/C(=O)O	-1.77	Raevsky2004; Sorkun2019_datasetC	False	True	True	9.75342970521542	-0.9137962962962958	9.75342970521542	0.9137962962962958	0.4302169742474306	112.128	104.06399999999998	112.052429496	44.0	0.0	0.3277992159109885	-0.4780738584192764	0.4780738584192764	0.3277992159109885	1.5	2.125	2.5	16.364519718464557	10.436393018633892	1.779682358666958	-1.7151726839964565	1.7408111916560651	-1.8346273603149856	5.795186087113575	-0.1309302459434256	3.500112596554556	122.49022499567306	6.405777393935816	4.664862962722324	4.664862962722324	3.770055610029662	2.293756346766349	2.293756346766349	1.2231378474486172	1.2231378474486172	0.5423632266998943	0.5423632266998943	0.2489835250237796	0.2489835250237796	-1.05	6.949999999999999	4.118067226890756
D2999-330	l-serine	NC(CO)C(=O)O	-0.02	Raevsky2004; Sorkun2019_datasetC	False	True	True	9.645324074074074	-1.1782407407407407	9.645324074074074	0.5046296296296298	0.3942403492047702	105.093	98.037	105.042593084	42.0	0.0	0.3223711468486876	-0.4800213961433728	0.4800213961433728	0.3223711468486876	1.8571428571428568	2.2857142857142856	2.2857142857142856	16.37056282526346	10.349473294626574	2.064689339481978	-1.9596831282168616	1.7050011354120471	-2.328893963792509	5.725955569309567	-0.1389007210398919	3.34341705895396	72.58027134782354	5.861807319565799	3.664482801029578	3.664482801029578	3.1807392125526213	1.7742154673907575	1.7742154673907575	1.127304926118036	1.127304926118036	0.5138937555013049	0.5138937555013049	0.0780926286713828	0.0780926286713828	-0.6100000000000001	6.390000000000001	2.543994039003626
D2999-331	malonic acid	O=C(O)CC(=O)O	1.17	Raevsky2004; Sorkun2019_datasetC	False	True	True	9.428888888888888	-1.3125000000000002	9.428888888888888	0.8055555555555558	0.464877093759921	104.061	100.02899999999998	104.010958608	40.0	0.0	0.3142016814988686	-0.4808059082153091	0.4808059082153091	0.3142016814988686	1.1428571428571428	1.4285714285714286	1.4285714285714286	16.386107683962667	10.455750218759912	2.011442757107602	-1.7969492947745205	1.7390409137378218	-2.033619986310951	5.8834299598851	-0.1466187100131459	3.318019590380522	83.10802962390817	5.861807319565799	3.418030553114189	3.418030553114189	3.125897657686229	1.5625686671503685	1.5625686671503685	0.9642537817433432	0.9642537817433432	0.3024514503058254	0.3024514503058254	0.1293678440455571	0.1293678440455571	-1.06	5.94	2.173434230067226
D2999-332	trichloroacetic acid	O=C(O)C(Cl)(Cl)Cl	0.73	Raevsky2004; Sorkun2019_datasetC	False	True	True	9.625	-2.1666666666666665	9.625	1.4606481481481477	0.5487853049557158	163.387	162.37900000000002	161.904212312	42.0	0.0	0.3556107606824946	-0.4780803156766705	0.4780803156766705	0.3556107606824946	1.4285714285714286	1.5714285714285714	1.5714285714285714	35.5825148143728	10.802775784177564	2.289951341989295	-1.9894086463647835	2.247325333572174	-2.162264360151992	6.7510807759615705	-0.1354587352170248	3.7911184170869663	83.42592196522058	6.077350269189626	2.989355304991503	5.257142143046866	2.9433756729740645	1.2446776524957517	2.378571071523433	0.8029116334511176	3.084144057250673	0.2425006506808463	0.7275019520425393	0.0	0.0	0.3399999999999999	7.339999999999999	2.0724211675050093
D2999-333	l-valine	CC(C)C(N)C(=O)O	-0.3	Raevsky2004; Sorkun2019_datasetC	False	True	True	10.01574074074074	-0.9305555555555556	10.01574074074074	0.020833333333333	0.5369765717084767	117.14799999999998	106.06	117.078978592	48.0	0.0	0.3202358658393586	-0.4800788702219206	0.4800788702219206	0.3202358658393586	1.625	2.0	2.0	16.367631788177597	10.06994962047342	2.1379445115427864	-2.0739969987555087	1.9574451663838373	-2.3448336505580314	5.728031134315256	-0.1390399072021451	3.637682547839839	90.42945954287092	6.732050807568877	5.087512693532698	5.087512693532698	3.553418012614796	2.5377732826226422	2.5377732826226422	2.108038026908368	2.108038026908368	1.0033874747810243	1.0033874747810243	0.2851539619879404	0.2851539619879404	-0.5700000000000001	7.43	2.667813604184344
D2999-334	decanoic acid; capric acid	CCCCCCCCCC(=O)O	-3.45	Raevsky2004; Sorkun2019_datasetC	False	True	True	10.134489279910005	-0.6633720448055762	10.134489279910005	0.3410493827160494	0.570683149963468	172.268	152.10799999999998	172.14632988	72.0	0.0	0.3028395565321837	-0.481230389785217	0.481230389785217	0.3028395565321837	1.0	1.5	2.0	16.365122478175948	10.088317202407982	1.9515124131656385	-1.9789051023007316	2.073732519836769	-1.9286469263875183	5.6601426834114426	-0.1366513313410785	2.86138733944056	110.40620687739316	9.234204518682008	8.012316135456203	8.012316135456203	5.770055610029663	4.988391114761732	4.988391114761732	3.2650588867829957	3.2650588867829957	1.9941955573808652	1.9941955573808652	1.2333325063394598	1.2333325063394598	-0.53	11.47	8.565510983763133
D2999-335	nitroguanidine	NC(N)=N[N+](=O)[O-]	-1.37	Raevsky2004; Sorkun2019_datasetC	False	True	True	9.267777777777775	-0.9629629629629628	9.267777777777775	0.5370370370370365	0.1815399725641386	104.069	100.037	104.033425368	40.0	0.0	0.2630149639862358	-0.3648659694768891	0.3648659694768891	0.2630149639862358	1.7142857142857142	2.142857142857143	2.142857142857143	16.664063602030204	11.119162219530685	1.8654845300266611	-1.7616248318777528	1.6188073050667016	-2.2335100048340224	5.743064673444479	-0.4847344068228758	3.679228031962392	102.25742227201611	5.861807319565799	3.365624310306893	3.365624310306893	3.125897657686229	1.3661054386097156	1.3661054386097156	0.762700471849366	0.762700471849366	0.1971197119306977	0.1971197119306977	0.0942809041582063	0.0942809041582063	-1.3299999999999998	5.670000000000001	1.9565136909816512
D2999-336	l-proline	O=C(O)C1CCCN1	0.15	Raevsky2004; Sorkun2019_datasetC	False	True	True	10.139074074074074	-0.7199074074074072	10.139074074074074	0.268518518518519	0.4982089208893278	115.13200000000002	106.06	115.063328528	46.0	0.0	0.3201918797186009	-0.4800807667669501	0.4800807667669501	0.3201918797186009	1.75	2.5	2.75	16.367972584147477	10.225316317979107	2.1955553071595406	-1.990334684268818	2.0286833802772675	-2.2946491909422977	5.731892573375669	-0.1385174328605657	2.34993673877678	96.6017921972316	5.983127663125442	4.55413249871309	4.55413249871309	3.804530452640311	2.766882893228673	2.766882893228673	1.987176196170154	1.987176196170154	1.35840889612069	1.35840889612069	0.8953267200055975	0.8953267200055975	-0.5700000000000001	5.564589502018842	2.1320002271579725
D2999-337	dl-norleucine; dl-2-aminohexanoic acid	CCCCC(N)C(=O)O	-1.06	Raevsky2004; Sorkun2019_datasetC	False	True	True	10.080142668178382	-0.899583333333333	10.080142668178382	0.5891203703703703	0.5865004905407859	131.175	118.07099999999998	131.094628656	54.0	0.0	0.3199672917286225	-0.4800864475936223	0.4800864475936223	0.3199672917286225	1.7777777777777777	2.333333333333333	2.6666666666666665	16.367535611519163	10.134000735226463	2.0814433837827995	-2.019008461911441	1.9645407162906	-2.2909940955655554	5.724178329672878	-0.1382104298652182	3.2659073992264416	93.05865002596164	7.276020881938894	5.631482767902716	5.631482767902716	4.180739212552622	3.165094482560468	3.165094482560468	2.0869592654710667	2.0869592654710667	1.1858791770341095	1.1858791770341095	0.5475126355813243	0.5475126355813243	-0.5700000000000001	8.43	4.322705118842072
D2999-338	dl-leucine	CC(C)CC(N)C(=O)O	-1.13	Raevsky2004; Sorkun2019_datasetC	False	True	True	10.109768518518518	-0.91324074074074	10.109768518518518	0.3574999999999998	0.5839472301812022	131.175	118.07099999999998	131.094628656	54.0	0.0	0.319977946620586	-0.4800863173262635	0.4800863173262635	0.319977946620586	1.6666666666666667	2.111111111111111	2.2222222222222223	16.367544830314237	10.053224128039224	2.113726938621742	-2.0694471285604683	2.010838991671299	-2.307587421425895	5.724698039855709	-0.1384168132649962	3.5016884512730915	101.23098268032228	7.439157588755425	5.794619474719246	5.794619474719246	4.036581260209188	3.020936530217035	3.020936530217035	2.574279850795848	2.574279850795848	1.0425358217215754	1.0425358217215754	0.6086849374733664	0.6086849374733664	-0.5700000000000001	8.43	3.454517317421779
D2999-339	camphor; 1,7,7-trimethylbicyclo[2.2.1]heptan-2-one	CC12CCC(CC1=O)C2(C)C	-2.09	Raevsky2004; Sorkun2019_datasetC	False	True	True	11.573125	0.0254629629629632	11.573125	0.0254629629629632	0.520631018455888	152.237	136.10899999999998	152.120115132	62.0	0.0	0.1390987462704969	-0.2990642887496957	0.2990642887496957	0.1390987462704969	1.3636363636363635	2.0	2.1818181818181817	16.140189623165234	9.704437478909004	2.606035461251656	-2.319067464636108	2.628827346724941	-2.316780351725086	5.887317891772606	-0.1277547418679919	2.4741517243797517	216.91266689075215	8.276020881938894	7.606918903213131	7.606918903213131	4.982998800364115	4.516402641941018	4.516402641941018	4.91669365776901	4.91669365776901	4.48276380152203	4.48276380152203	2.901465647074095	2.901465647074095	-0.33	7.326147454014241	1.701311022684903
D2999-340	hexachloroethane	ClC(Cl)(Cl)C(Cl)(Cl)Cl	-3.94	Raevsky2004; Sorkun2019_datasetC	False	True	True	5.1442901234567895	-1.8495370370370368	5.1442901234567895	1.8495370370370363	0.5625816127094442	236.74	236.74	233.81311608	50.0	0.0	0.2363914383604266	-0.0787971461201422	0.2363914383604266	0.0787971461201422	0.5	0.625	0.625	35.59112605046058	10.889108689966111	2.4347133248899846	-2.1854779282582983	2.47920945226597	-2.2307181199735524	6.828470316892559	1.1008377673888543	4.020391543176799	61.50977500432693	7.0	3.2677868380553634	7.80336051416609	3.25	1.3838934190276817	3.651680257083045	0.9955181380852692	5.557982985684381	0.3214285714285713	2.8928571428571432	0.0	0.0	1.74	9.739999999999998	2.7734471119925246
D2999-341	cysteine	NC(CS)C(=O)O	0.36	Raevsky2004; Sorkun2019_datasetC	False	True	True	9.756435185185186	-1.004629629629629	9.756435185185186	0.1898148148148148	0.4243815022421897	121.16099999999996	114.105	121.019749464	42.0	0.0	0.3208222110058735	-0.4800638842024688	0.4800638842024688	0.3208222110058735	2.0	2.4285714285714284	2.4285714285714284	32.11686661082565	10.37654482754995	2.0567047952500954	-1.960760992530502	1.7952490421939435	-2.3095202879382875	7.798496773423415	-0.1374194248767124	3.34341705895396	75.33515884998701	5.861807319565799	3.664482801029578	4.558909992029494	3.1807392125526213	1.7742154673907575	2.406670999424433	1.127304926118036	1.4924532977881466	0.5138937555013049	0.9072864520142524	0.0780926286713828	0.2342778860141484	-0.22	6.78	2.872924704797209
D2999-342	glutaric acid; pentanedioic acid	O=C(O)CCCC(=O)O	1.0	Raevsky2004; Sorkun2019_datasetC	False	True	True	9.78786186696901	-0.9479166666666664	9.78786186696901	0.0631944444444445	0.5774203601545895	132.115	124.05099999999996	132.042258736	52.0	0.0	0.3028557906484191	-0.4812302279755882	0.4812302279755882	0.3028557906484191	1.0	1.3333333333333333	1.5555555555555556	16.369119439864054	10.231106582038494	1.9901668874586715	-1.885173001872104	1.930691126686915	-1.9824624481313784	5.694034642171737	-0.1381354107901007	3.1028259423155773	104.12640240679956	7.276020881938894	4.832244115487285	4.832244115487285	4.125897657686229	2.5625686671503685	2.5625686671503685	1.6410304770399802	1.6410304770399802	0.7812843335751841	0.7812843335751841	0.3908397979541437	0.3908397979541437	-1.06	7.939999999999999	3.884108521721475
D2999-343	lauric acid; dodecanoic acid	CCCCCCCCCCCC(=O)O	-4.62	Raevsky2004; Sorkun2019_datasetC	False	True	True	10.206401754575976	-0.6593094491520717	10.206401754575976	0.3430899908172633	0.5412525786782162	200.322	176.12999999999997	200.177630008	84.0	0.0	0.3028395565321837	-0.481230389785217	0.481230389785217	0.3028395565321837	0.8571428571428571	1.2857142857142858	1.7142857142857142	16.365124976706717	10.067223920505928	1.9569635661274531	-1.998444068778536	2.096570464933912	-1.9292087228111665	5.660148043817951	-0.1366518359923625	2.884064614706359	132.28341890015258	10.648418081055103	9.4265296978293	9.4265296978293	6.770055610029663	5.988391114761732	5.988391114761732	3.9721656679695423	3.9721656679695423	2.494195557380866	2.494195557380866	1.5868858969327333	1.5868858969327333	-0.53	13.47	10.550192461908578
D2999-344	fumaric acid; (e)-2-butenedioic acid; (e)-1,2-ethenedicarboxylic acid	O=C(O)/C=C/C(=O)O	-1.22	Raevsky2004; Sorkun2019_datasetC	False	True	True	9.553611111111111	-1.2570370370370372	9.553611111111111	0.5578703703703702	0.4859839100851221	116.072	112.03999999999998	116.010958608	44.0	0.0	0.3280658637591417	-0.4780707501605797	0.4780707501605797	0.3280658637591417	1.0	1.25	1.375	16.37046114258238	10.498585341861371	1.87523811723663	-1.739024152998131	1.6994602163994654	-1.9120374202167705	5.891317778487383	-0.1337143957697096	3.668626461933803	118.97373660251156	6.568914100752346	3.8656243103068935	3.8656243103068935	3.625897657686229	1.7661454884867802	1.7661454884867802	1.009808669311066	1.009808669311066	0.3684872953212738	0.3684872953212738	0.1425769809939702	0.1425769809939702	-1.32	6.68	2.7879637132919783
D2999-345	succinic acid; butanedioic acid	O=C(O)CCC(=O)O	-0.17	Raevsky2004; Sorkun2019_datasetC	False	True	True	9.640416666666669	-1.0764814814814814	9.640416666666669	0.2962962962962965	0.5437714031598524	118.088	112.03999999999998	118.026608672	46.0	0.0	0.3034324890882517	-0.4812189293153057	0.4812189293153057	0.3034324890882517	1.0	1.25	1.375	16.372472656228624	10.314273883220368	1.9982838589936367	-1.8470595348710512	1.854958956269107	-2.0023857464433026	5.746235140212723	-0.1430675718106586	3.1818458670936187	92.60593781761293	6.568914100752346	4.125137334300737	4.125137334300737	3.625897657686229	2.0625686671503685	2.0625686671503685	1.2874770864467064	1.2874770864467064	0.5527309429819104	0.5527309429819104	0.2138654714909552	0.2138654714909552	-1.06	6.94	3.009687481832753
D2999-346	penicillamine; 2-amino-3-mercapto-3-methylbutanoic acid	CC(C)(S)C(N)C(=O)O	-0.13	Raevsky2004; Sorkun2019_datasetC	False	True	True	10.172060185185185	-1.0185185185185184	10.172060185185185	0.6469907407407407	0.4880905977699923	149.215	138.12699999999998	149.051049592	54.0	0.0	0.3213918277282109	-0.4800480707704972	0.4800480707704972	0.3213918277282109	1.7777777777777777	2.111111111111111	2.111111111111111	32.11712463251881	10.05308350973027	2.271373869162213	-2.20825946795926	2.146541093959701	-2.446637085094149	7.814310121437829	-0.1385830663823568	4.040215640745235	118.61662740247264	7.654700538379252	5.457376019843031	6.351803210842948	3.8540592754970233	2.562021343254849	3.009234938754807	2.4695718781827702	3.622197958929848	1.027146058144569	1.3053167015181355	0.3021704023655563	0.4126100569539919	-0.22	8.779999999999998	2.5772016683913623
D2999-347	4-hydroxy-l-proline	O=C(O)C1CC(O)CN1	0.44	Raevsky2004; Sorkun2019_datasetC	False	True	True	10.173518518518518	-0.8828240740740736	10.173518518518518	0.3287037037037037	0.4175451335960042	131.131	122.05899999999998	131.058243148	52.0	0.0	0.320296871065867	-0.4800795149932439	0.4800795149932439	0.320296871065867	1.6666666666666667	2.333333333333333	2.555555555555556	16.368784266252156	10.193627985152943	2.265728591612886	-1.9925003114052904	2.045457943798452	-2.2948448609360157	5.734002092699637	-0.1387075744109272	2.3885666997264847	125.3715149046361	6.8533711511285205	4.871589582216125	4.871589582216125	4.198377302757662	2.8415783639035608	2.8415783639035608	2.1885975828744386	2.1885975828744386	1.4057493265137229	1.4057493265137229	0.9051668113346704	0.9051668113346704	-0.6100000000000001	6.509189511323004	2.325941066243436
D2999-348	l-threonine	CC(O)C(N)C(=O)O	-0.09	Raevsky2004; Sorkun2019_datasetC	False	True	True	9.85574074074074	-1.1805555555555556	9.85574074074074	0.9791666666666669	0.4250956026269513	119.12	110.048	119.058243148	48.0	0.0	0.3226636677394967	-0.4800132023099517	0.4800132023099517	0.3226636677394967	1.75	2.125	2.125	16.371466808809572	10.194708494420048	2.1566906789597757	-2.064945541435156	1.8536490115328148	-2.393450022597766	5.732181146355901	-0.1403784590571862	3.637682547839839	91.28421251514428	6.732050807568877	4.5347262890326565	4.5347262890326565	3.553418012614796	2.218621903180177	2.218621903180177	1.6046245126325558	1.6046245126325558	0.8048726142168625	0.8048726142168625	0.2063393452998128	0.2063393452998128	-0.6100000000000001	7.39	2.637269224813579
D2999-349	1-ethyl-1-nitrosourea	CCN(N=O)C(N)=O	-0.96	Raevsky2004; Sorkun2019_datasetC	False	True	True	10.015972222222222	-0.8171296296296291	10.015972222222222	0.2210648148148148	0.410043725561576	117.108	110.052	117.053826464	46.0	0.0	0.3372840656775579	-0.3499148197555952	0.3499148197555952	0.3372840656775579	1.875	2.375	2.375	16.3013791563226	10.71052512563113	2.027582316882991	-2.029671190372402	1.8329691332783395	-2.2970809093873563	5.708376363181644	0.2116514679025012	3.692337093753961	102.70165766734146	6.568914100752346	4.495380822303815	4.495380822303815	3.718744015013406	2.122314810615164	2.122314810615164	1.135650331344205	1.135650331344205	0.6524917665307441	0.6524917665307441	0.2538087349794988	0.2538087349794988	-1.13	6.869999999999999	2.949731931546352
D2999-350	dl-methionine	CSCCC(N)C(=O)O	-0.66	Raevsky2004; Sorkun2019_datasetC	False	True	True	10.070883408919125	-0.9129166666666662	10.070883408919125	0.5520833333333333	0.596996208092774	149.215	138.12699999999998	149.051049592	54.0	0.0	0.3199991976253802	-0.4800860693347356	0.4800860693347356	0.3199991976253802	1.8888888888888888	2.4444444444444446	2.7777777777777777	32.166362768721726	10.242435219636958	2.0841493276126624	-2.0173595731118192	1.972373675817625	-2.2988891855396143	7.980973217881285	-0.1380487780951029	3.2659073992264416	96.95878455585176	7.276020881938894	5.332624277180031	6.149120858107757	4.180739212552622	2.654911126432596	4.048757976549948	1.7262051547045378	2.711803714358026	0.9501769166385938	1.5941274674979722	0.3682933645762833	0.8579295186575113	-0.22	8.779999999999998	4.639273249931248
D2999-351	adipic acid; 1,6-hexanedioic acid	O=C(O)CCCCC(=O)O	-0.82	Raevsky2004; Sorkun2019_datasetC	False	True	True	9.8965518707483	-0.8700103930461072	9.8965518707483	0.0627777777777776	0.560076647689367	146.14200000000002	136.06199999999998	146.0579088	58.0	0.0	0.302839787989633	-0.4812303886150306	0.4812303886150306	0.302839787989633	0.9	1.2	1.4	16.368303746958915	10.178073298009076	1.9850888590073608	-1.915596927520817	1.98184682227519	-1.9691874058509653	5.67438868736002	-0.138875513333824	3.0550899395377584	113.70950594454668	7.983127663125442	5.539350896673833	5.539350896673833	4.625897657686229	3.0625686671503685	3.0625686671503685	1.994583867633254	1.994583867633254	1.031284333575184	1.031284333575184	0.5524514503058252	0.5524514503058252	-1.06	8.94	4.784806790484913
D2999-352	tetradecanoic acid; myristic acid	CCCCCCCCCCCCCC(=O)O	-5.33	Raevsky2004; Sorkun2019_datasetC	False	True	True	10.25964378116965	-0.6565517139080728	10.25964378116965	0.3442636423405654	0.4883505038704481	228.37599999999995	200.152	228.208930136	96.0	0.0	0.3028395565321837	-0.481230389785217	0.481230389785217	0.3028395565321837	0.75	1.125	1.5	16.3651274784796	10.053798917054367	1.9605980424044949	-2.011218506181061	2.111725393470945	-1.929394030827276	5.660153252387828	-0.1366522955600663	2.904707557588277	154.8143311431168	12.0626316434282	10.840743260202396	10.840743260202396	7.770055610029663	6.988391114761732	6.988391114761732	4.679272449156088	4.679272449156088	2.994195557380866	2.994195557380866	1.9404392875260068	1.9404392875260068	-0.53	15.47	12.539108500345543
D2999-353	amitrole; 3-amino-1,2,4-triazole	Nc1nc[nH]n1	0.52	Raevsky2004; Sorkun2019_datasetC	False	True	True	5.024305555555555	0.2870370370370374	5.024305555555555	0.2870370370370374	0.4401655824084768	84.082	80.05000000000001	84.04359612799999	32.0	0.0	0.2386636265250787	-0.3665132167598525	0.3665132167598525	0.2386636265250787	1.8333333333333333	2.6666666666666665	2.833333333333333	15.230563575950676	11.120753428093536	1.763485454316414	-1.6514150740637188	1.762650531503287	-1.8388195872982624	5.073701098434771	1.0981503105427364	3.049648321313926	109.10850553448522	4.405777393935816	3.049127729379167	3.049127729379167	2.893846850117352	1.5063695521867235	1.5063695521867235	0.8573006232428924	0.8573006232428924	0.433654820398289	0.433654820398289	0.2188731665473995	0.2188731665473995	-1.06	3.1424291497975703	0.9652015100499948
D2999-354	l-asparagine	NC(=O)CC(N)C(=O)O	-0.72	Raevsky2004; Sorkun2019_datasetC	False	True	True	9.993055555555555	-1.2140740740740734	9.993055555555555	0.3101851851851851	0.4239394773771117	132.119	124.055	132.053492116	52.0	0.0	0.3205079032307336	-0.4800754196594752	0.4800754196594752	0.3205079032307336	1.5555555555555556	2.0	2.111111111111111	16.367683700475048	10.20719230847076	2.1258154908482148	-1.993742030681004	1.8390078239636385	-2.341435289706393	5.824984241724374	-0.1396909962959287	3.632432151939845	133.77443751081734	7.439157588755425	4.702867765183109	4.702867765183109	4.036581260209188	2.304340371793938	2.304340371793938	1.6151677282420076	1.6151677282420076	0.7382950735896462	0.7382950735896462	0.3040563490674222	0.3040563490674222	-1.1	7.899999999999999	3.032306526953668
D2999-355	palmitic acid; hexadecanoic acid	CCCCCCCCCCCCCCCC(=O)O	-6.81	Raevsky2004; Sorkun2019_datasetC	False	True	True	10.300651416454157	-0.654562036092502	10.300651416454157	0.345	0.4134897831112086	256.4299999999999	224.17399999999995	256.240230264	108.0	0.0	0.3028395565321837	-0.481230389785217	0.481230389785217	0.3028395565321837	0.6666666666666666	1.0	1.3333333333333333	16.365129984459486	10.044731922667609	1.963312706912428	-2.0199795198554167	2.1225072256993114	-1.9294559983246544	5.660158457608771	-0.136652746850682	2.9229656090325555	177.93577382145608	13.476845205801297	12.25495682257549	12.25495682257549	8.770055610029663	7.988391114761732	7.988391114761732	5.386379230342636	5.386379230342636	3.494195557380866	3.494195557380866	2.29399267811928	2.29399267811928	-0.53	17.470000000000002	14.530716454159078
D2999-356	dl-malic acid; dl-2-hydroxybutanedioic acid; hydroxysuccinic acid	O=C(O)CC(O)C(=O)O	0.64	Raevsky2004; Sorkun2019_datasetC	False	True	True	9.721435185185186	-1.7893518518518523	9.721435185185186	0.7546296296296298	0.4553398825584314	134.087	128.039	134.021523292	52.0	0.0	0.3326347954127512	-0.4811471465282912	0.4811471465282912	0.3326347954127512	1.3333333333333333	1.7777777777777777	1.8888888888888888	16.404467388022173	10.253331092668173	2.156029931820566	-1.97418356368298	1.890043732707952	-2.2214248270261434	5.787164321470272	-0.1524941236094399	3.632432151939845	128.919684538544	7.439157588755425	4.4425944178037735	4.4425944178037735	4.036581260209188	2.164137591362932	2.164137591362932	1.4518981323847182	1.4518981323847182	0.6530296726236512	0.6530296726236512	0.2527130549222438	0.2527130549222438	-1.1	7.899999999999999	3.032306526953668
D2999-357	azelaic acid; nonanedioic acid	O=C(O)CCCCCCCC(=O)O	-2.02	Raevsky2004; Sorkun2019_datasetC	False	True	True	10.09976476200367	-0.7587629913076339	10.09976476200367	0.2211612654320984	0.5701815945486013	188.223	172.09499999999997	188.104858992	76.0	0.0	0.3028395565321946	-0.4812303897852169	0.4812303897852169	0.3028395565321946	0.6923076923076923	1.0	1.3076923076923077	16.36805232103226	10.09815493223576	1.978115641206356	-1.9727211285106632	2.063173547189402	-1.947230888471804	5.66362239244159	-0.1375833129801495	2.9961049979124525	146.99763683370963	10.104448006685086	7.660671240233476	7.660671240233476	6.125897657686229	4.5625686671503685	4.5625686671503685	3.0552440394130747	3.0552440394130747	1.7812843335751838	1.7812843335751838	1.0827815361957358	1.0827815361957358	-1.06	11.94	7.581959097553653
D2999-358	thiram; tetramethylthiuram disulfide	CN(C)C(=S)SSC(=S)N(C)C	-3.9	Raevsky2004; Sorkun2019_datasetC	False	True	True	5.072795729402872	0.8372222222222224	5.072795729402872	0.8372222222222224	0.4688607712542894	240.444	228.348	239.988332384	70.0	0.0	0.1464518313738576	-0.3629610952721047	0.3629610952721047	0.1464518313738576	0.8333333333333334	1.0833333333333333	1.25	33.11585334457601	10.99120629282794	2.044319776776121	-2.146261801501636	2.258485883320041	-2.178776334308507	8.89121188647132	0.6473343434565809	3.6934830872423	158.38689879982147	9.7236146391316	7.527420352855368	10.793406676566272	5.447264862732148	3.2192312250941826	6.185557720282969	2.487336087003276	5.884299497010164	0.9145403910008584	5.073827930357984	0.2203596889969711	2.595609636668533	0.4799999999999999	12.480000000000002	6.013500198406644
D2999-359	diallate	CC(C)N(C(=O)SC/C(Cl)=C/Cl)C(C)C	-4.29	Raevsky2004; Sorkun2019_datasetC	False	True	True	11.80647234819854	0.0385802469135805	11.80647234819854	0.0385802469135805	0.7596200260223072	270.225	253.089	269.040790524	88.0	0.0	0.2819488196467365	-0.3287465651519828	0.3287465651519828	0.2819488196467365	1.3333333333333333	1.8	2.1333333333333333	35.4980351059078	10.245216276478455	2.197441014099953	-2.296533998270263	2.191558160282189	-2.3942155105496163	8.132399224163638	0.1896988775406771	4.279209958778551	233.57688747399035	12.008071689507773	9.458796711201565	11.787151184166198	6.895953267715891	4.795757730990173	6.595756544124875	3.7053214958023823	5.335609639878139	1.7754239411720238	3.4648508308563333	1.254636000737157	2.5023470470374067	0.1399999999999999	15.14	7.419345139907786
D2999-360	phenol	Oc1ccccc1	-0.04	Raevsky2004; Sorkun2019_datasetC	False	True	True	8.632222222222222	0.3217592592592597	8.632222222222222	0.3217592592592597	0.514729544768675	94.113	88.06499999999998	94.041864812	36.0	0.0	0.1150748194752798	-0.5079669948663066	0.5079669948663066	0.1150748194752798	1.0	1.5714285714285714	1.8571428571428568	16.25462015206382	10.34623444082408	1.743218700013858	-1.8193535764132152	2.022573740316066	-1.5594989241600477	5.1797398060365785	0.4751166825208848	3.0214653097240864	134.10736969541455	5.112884175122364	3.8339649414480874	3.8339649414480874	3.393846850117352	2.134290400272939	2.134290400272939	1.3355491589367874	1.3355491589367874	0.756193600181959	0.756193600181959	0.4279941042701234	0.4279941042701234	-0.98	4.18611295681063	1.6461962159398054
D2999-361	methyl hexadecanoate; methyl palmitate	CCCCCCCCCCCCCCCC(=O)OC	-7.83	Raevsky2004; Sorkun2019_datasetC	False	True	True	10.890929194231935	-0.0665990731295389	10.890929194231935	0.0665990731295389	0.3013977658356722	270.45699999999994	236.18499999999997	270.255880328	114.0	0.0	0.3050018388563536	-0.4689954278205915	0.4689954278205915	0.3050018388563536	0.6842105263157895	1.0526315789473684	1.4210526315789471	16.52294968333347	10.044626752856106	1.985658282881932	-2.025072869205249	2.124150828001925	-1.9852570839220192	5.684595835274619	-0.1402506737485167	2.969254449003075	189.7010862108803	14.183951986987845	13.215991517539395	13.215991517539395	9.308060412490448	8.377156752707547	8.377156752707547	5.568773300279362	5.568773300279362	3.712125131752582	3.712125131752582	2.38916659287974	2.38916659287974	-0.53	18.47	15.527240984544935
D2999-362	l-glutamine	NC(=O)CCC(N)C(=O)O	-0.54	Raevsky2004; Sorkun2019_datasetC	False	True	True	10.100084089191231	-1.1099537037037035	10.100084089191231	0.0212962962962961	0.4560917735982506	146.14600000000002	136.066	146.06914218	58.0	0.0	0.3199828445702351	-0.4800862864649938	0.4800862864649938	0.3199828445702351	1.5	2.0	2.3	16.367581214084755	10.152845695696172	2.108174807549807	-2.014368772547473	1.9188110952607924	-2.3084818605667285	5.764682430772362	-0.1382526989623841	3.4907296603908136	145.8284895747849	8.146264369941973	5.409974546369657	5.409974546369657	4.536581260209188	2.8043403717939386	2.8043403717939386	1.949718717604889	1.949718717604889	1.018938848419683	1.018938848419683	0.4212363029499181	0.4212363029499181	-1.1	8.9	3.8375573921028474
D2999-363	l-glutamic acid	NC(CCC(=O)O)C(=O)O	-1.23	Raevsky2004; Sorkun2019_datasetC	False	True	True	9.993880385487529	-1.1655092592592589	9.993880385487529	0.0231481481481481	0.4859755309543508	147.13	138.05799999999996	147.053157768	58.0	0.0	0.3199840300766228	-0.4812294906294381	0.4812294906294381	0.3199840300766228	1.4	1.9	2.2	16.37071260929045	10.159875248200157	2.11564311321658	-2.009302735200898	1.9291305336064404	-2.2996667390590035	5.741810272308325	-0.1393917292645424	3.4907296603908136	144.58337707694838	8.146264369941973	5.279837872679989	5.279837872679989	4.536581260209188	2.739272034949104	2.739272034949104	1.8771444181011467	1.8771444181011467	0.986404679997266	0.986404679997266	0.402452692053375	0.402452692053375	-1.1	8.9	3.8375573921028474
D2999-364	aldicarb	CNC(=O)O/N=C/C(C)(C)SC	-1.39	Raevsky2004; Sorkun2019_datasetC	False	True	True	10.532093253968254	-0.5526360544217683	10.532093253968254	0.1031533446712016	0.4163045753759543	190.268	176.156	190.077598688	70.0	0.0	0.4325775153270017	-0.3226583391133784	0.4325775153270017	0.3226583391133784	1.6666666666666667	2.25	2.6666666666666665	32.16661866028719	10.231912664890118	2.1188705052904035	-2.132376406718109	2.173619756748418	-2.193612259284605	8.00125652617301	0.1531500713749609	3.8317472942012736	180.2451893497452	9.612884175122364	7.749308736081173	8.565805317008898	5.515167193676995	3.500068936336687	4.724813807728276	2.6708271067784977	4.131274238565602	1.229447684732893	2.387055781395081	0.2994952054278494	0.4479376090579888	-0.7100000000000001	11.289999999999996	5.028018197969585
D2999-365	beta-hexachlorocyclohexane	ClC1C(Cl)C(Cl)C(Cl)C(Cl)C1Cl	-6.08	Raevsky2004; Sorkun2019_datasetC	False	True	True	5.881172839506172	-0.4367283950617286	5.881172839506172	0.4367283950617284	0.5976039421761683	290.832	284.784	287.860066272	72.0	0.0	0.0692669085059189	-0.1196637872634997	0.1196637872634997	0.0692669085059189	0.3333333333333333	0.4166666666666667	0.5	35.50499758566228	9.972830708858822	2.463958611920715	-2.3728571264644103	2.3926719316232763	-2.5155783392680653	6.4474638509306335	0.5439823508572575	2.7602520756252087	103.58797503894242	9.464101615137755	5.731888453193118	10.267462129303848	5.464101615137754	3.3093073414159555	5.927922024247863	2.6665584304161616	5.690274214489982	1.825252513324923	5.85670992092715	1.053810029907185	3.3813730494128427	1.74	11.812780203784571	4.506208943212113
D2999-366	methyprylon; 3,3-diethyl-5-methyl-2,4-piperidinedione	CCC1(CC)C(=O)NCC(C)C1=O	-0.38	Raevsky2004; Sorkun2019_datasetC	False	True	True	11.858935185185183	-0.7384259259259258	11.858935185185183	0.0300000000000002	0.6521582317615695	183.251	166.11499999999998	183.125928784	74.0	0.0	0.2332090494728166	-0.3545200503923122	0.3545200503923122	0.2332090494728166	1.3846153846153846	1.9230769230769231	2.3076923076923075	16.16076190375336	9.708661315379937	2.4655912334712333	-2.354236864001607	2.3287951665444786	-2.548382902917784	6.083479932508999	-0.1483246846939723	3.0011226361089163	231.0792448756968	10.060477932315068	8.515167193676994	8.515167193676994	6.080551334579205	4.907395718865081	4.907395718865081	3.764536888535333	3.764536888535333	3.129803137779947	3.129803137779947	2.0108162221679287	2.0108162221679287	-0.8600000000000001	10.222372322899506	3.480859832079052
D2999-367	hymexazol; 5-methyl-3(2h)-isoxazolone	Cc1cc(=O)[nH]o1	-0.07	Raevsky2004; Sorkun2019_datasetC	False	True	True	10.140972222222222	-0.1828703703703702	10.140972222222222	0.1828703703703702	0.5072617487043927	99.089	94.049	99.0320284	38.0	0.0	0.2795792689739959	-0.3838398413948385	0.3838398413948385	0.2795792689739959	1.8571428571428568	2.571428571428572	2.7142857142857144	16.465450304309744	10.527108469456246	1.850689134924476	-1.664187379186218	1.826328564241072	-1.917164818750814	4.877781279519898	0.3919359414575339	3.296343584800716	197.4547535417141	5.276020881938894	3.893846850117352	3.893846850117352	3.2876937002347035	1.9397227048854204	1.9397227048854204	1.3233628926649703	1.3233628926649703	0.6469683869322408	0.6469683869322408	0.3743288923523301	0.3743288923523301	-0.99	4.17638935108153	1.2556292929718005
D2999-368	1,3,5-triaza-1,3,5-trinitrocyclohexane	O=[N+]([O-])N1CN([N+](=O)[O-])CN([N+](=O)[O-])C1	-3.57	Raevsky2004; Sorkun2019_datasetC	False	True	True	10.323611111111113	-0.9244444444444446	10.323611111111113	0.3701388888888888	0.4053570035814155	222.117	216.069	222.034881912	84.0	0.0	0.2121302706465247	-0.2345393052816714	0.2345393052816714	0.2121302706465247	0.6666666666666666	0.8666666666666667	1.0	16.70743255259412	10.679485436332468	2.3862383398475355	-2.272665910458288	2.0645992759877783	-2.588892589113138	4.496452488741044	-0.7753215491243777	2.7681908301661284	251.6934821381869	11.5854219586974	7.254091659342569	7.254091659342569	6.913591357920932	3.59281171111136	3.59281171111136	2.657117345692337	2.657117345692337	1.6722936422477557	1.6722936422477557	1.0093157517449052	1.0093157517449052	-2.4	10.67936507936508	3.76741819863568
D2999-369	l(+)-arginine	N=C(N)NCCCC(N)C(=O)O	0.0	Raevsky2004; Sorkun2019_datasetC	False	True	True	10.215000314940792	-1.0020138888888888	10.215000314940792	0.1121329365079359	0.2002751368104355	174.204	160.09199999999998	174.111675688	70.0	0.0	0.3199685107819378	-0.4800864407739996	0.4800864407739996	0.3199685107819378	1.6666666666666667	2.25	2.6666666666666665	16.367547373710128	10.155322520121214	2.090731029047869	-2.058126445396523	1.918875324174338	-2.336682405070428	5.739347525719765	-0.1381995455757091	3.3118352065890764	170.93102051518318	9.560477932315068	6.708833037092342	6.708833037092342	5.536581260209188	3.600216226562007	3.600216226562007	2.4274110953625168	2.4274110953625168	1.3245529020017566	1.3245529020017566	0.6685076942623802	0.6685076942623802	-1.3	10.7	5.363379355687048
D2999-370	methyl stearate; methyl octadecanoate; octadecanoic acid methyl ester	CCCCCCCCCCCCCCCCCC(=O)OC	-9.0	Raevsky2004; Sorkun2019_datasetC	False	True	True	10.923485022192605	-0.0650980534451581	10.923485022192605	0.0650980534451581	0.2425821271038371	298.511	260.20699999999994	298.287180456	126.0	0.0	0.3050018388563536	-0.4689954278205915	0.4689954278205915	0.3050018388563536	0.6190476190476191	0.9523809523809524	1.2857142857142858	16.522952196717615	10.03824730124832	1.98676558768282	-2.0298798548577888	2.131932735538405	-1.985259129466323	5.684601429382901	-0.140251069105102	2.9775135900228027	213.61189310154847	15.59816554936094	14.630205079912493	14.630205079912493	10.308060412490448	9.377156752707544	9.377156752707544	6.2758800814659095	6.2758800814659095	4.212125131752582	4.212125131752582	2.742719983473014	2.742719983473014	-0.53	20.47	17.52136106831022
D2999-371	methomyl	CNC(=O)O/N=C(/C)SC	-1.21	Raevsky2004; Sorkun2019_datasetC	False	True	True	10.382503779289491	-0.5477777777777775	10.382503779289491	0.5477777777777775	0.2710824592993057	162.214	152.134	162.04629856	58.0	0.0	0.4326134336614101	-0.3226578025910593	0.4326134336614101	0.3226578025910593	1.7	2.3	2.7	32.1664346897438	10.891554329380542	1.941380603890088	-1.945762860429144	1.9579802270937057	-2.1645442834098927	8.127968139176348	0.153220890290532	3.608044380766722	146.58337707694835	7.983127663125442	6.171958466891548	6.988455047819274	4.701907262607799	2.676801709744692	3.9015465811362806	1.44317384553169	2.442244612294471	0.7566451684664391	1.4220032440153505	0.1886444653969026	0.3004478642718921	-0.7100000000000001	9.29	5.104793271698562
D2999-372	isosorbide dinitrate	O=[N+]([O-])OC1COC2C(O[N+](=O)[O-])COC12	-2.63	Raevsky2004; Sorkun2019_datasetC	False	True	True	10.135881125598388	-0.9430042202066012	10.135881125598388	0.0477305366591078	0.4464104917907699	236.136	228.072	236.028065216	90.0	0.0	0.2944584241174712	-0.370589571982521	0.370589571982521	0.2944584241174712	0.9375	1.3125	1.625	16.969201835857202	10.113359501812862	2.5051516264746536	-2.134427561297157	2.298774875030816	-2.3524705287611343	4.944368291059472	-0.7690859500110019	1.948118235012669	278.90366073218416	11.706742302257044	7.88402815384242	7.88402815384242	7.575387400469408	4.432101006709748	4.432101006709748	3.330833387356359	3.330833387356359	2.4054661129731696	2.4054661129731696	1.8309440444085872	1.8309440444085872	-1.68	10.825150352105474	4.058235634177362
D2999-373	4-cresol; 4-methylphenol	Cc1ccc(O)cc1	-0.7	Raevsky2004; Sorkun2019_datasetC	False	True	True	8.756666666666668	0.3292592592592596	8.756666666666668	0.3292592592592596	0.5359354364287862	108.14	100.07599999999998	108.057514876	42.0	0.0	0.1150944889513926	-0.5079666481555334	0.5079666481555334	0.1150944889513926	1.125	1.625	2.0	16.254628518288314	10.227242689963592	1.815537323366616	-1.8878934072065376	2.0680389765968967	-1.6594050791138777	5.239730988034628	0.4749476246687401	3.0324555320336755	143.24662946459569	5.983127663125442	4.756614672258461	4.756614672258461	3.787693700234704	2.5449740027958976	2.5449740027958976	1.8355491589367872	1.8355491589367872	1.0339713779597368	1.0339713779597368	0.5447634667576462	0.5447634667576462	-0.98	5.162450142450142	1.864622199497544
D2999-374	2-cresol; 2-methylphenol	Cc1ccccc1O	-0.64	Raevsky2004; Sorkun2019_datasetC	False	True	True	8.91925925925926	0.3680555555555558	8.91925925925926	0.3680555555555558	0.5359354364287862	108.14	100.07599999999998	108.057514876	42.0	0.0	0.1179796186843986	-0.5076872844527907	0.5076872844527907	0.1179796186843986	1.25	1.875	2.25	16.25527441287757	10.214592440524152	1.864690118404954	-1.917934986615464	2.11713145249927	-1.683916199243291	5.292269352359672	0.4709151949402617	3.134861511345448	160.49662946459569	5.983127663125442	4.756614672258461	4.756614672258461	3.804530452640311	2.5509570669396053	2.5509570669396053	1.78648662573128	1.78648662573128	1.1154541553668325	1.1154541553668325	0.5634205269554476	0.5634205269554476	-0.98	5.162450142450142	1.864622199497544
D2999-375	triallate	CC(C)N(C(=O)SCC(Cl)=C(Cl)Cl)C(C)C	-4.88	Raevsky2004; Sorkun2019_datasetC	False	True	True	11.874688523557571	-0.0159876543209873	11.874688523557571	0.0159876543209873	0.7401533625188045	304.6700000000001	288.54200000000003	303.001818172	94.0	0.0	0.2819497113779895	-0.3287465591115236	0.3287465591115236	0.2819497113779895	1.125	1.5625	1.875	35.53934498738392	10.245216042053606	2.201952256275396	-2.296729816456845	2.2404395709531566	-2.3942971599494136	8.132446291304763	0.1896988604566775	4.395102108176326	267.2377071841887	12.878315177510853	9.759410915021164	12.843694334004256	7.268632067778064	4.9168291791685945	7.036321157849767	3.814658081816587	6.146885726362772	1.850927603949016	3.87249741810604	1.2721111590364047	2.693117120784524	0.4299999999999999	16.429999999999996	7.697715482759438
D2999-376	1,4-diaminobenzene; 1,4-phenylenediamine	Nc1ccc(N)cc1	-0.38	Raevsky2004; Sorkun2019_datasetC	False	True	True	5.371111111111111	0.7492592592592595	5.371111111111111	0.7492592592592595	0.4839273658917496	108.144	100.07999999999998	108.068748256	42.0	0.0	0.0314994276104483	-0.3987267865528651	0.3987267865528651	0.0314994276104483	0.75	1.0	1.25	14.569907777205104	10.282899890880444	1.801405236698726	-1.9021973821832905	2.043774406638913	-1.8557116819830988	5.473173190172633	1.6678324532135689	3.0324555320336755	145.38833891467198	5.983127663125442	4.464101615137754	4.464101615137754	3.787693700234704	2.398717474235544	2.398717474235544	1.6666666666666672	1.6666666666666672	0.936467025586168	0.936467025586168	0.4960112905708618	0.4960112905708618	-1.1800000000000002	4.966627565982405	1.738120536196338
D2999-377	1,3-phenylenediamine; 1,3-diaminobenzene	Nc1cccc(N)c1	0.51	Raevsky2004; Sorkun2019_datasetC	False	True	True	5.378611111111111	0.7129629629629632	5.378611111111111	0.7129629629629632	0.4839273658917496	108.144	100.07999999999998	108.068748256	42.0	0.0	0.0334142496995705	-0.3986672494363507	0.3986672494363507	0.0334142496995705	1.0	1.5	1.75	14.588141569574912	10.28058593150909	1.8114699776204852	-1.9092712847068172	2.055433595292457	-1.8680702834648104	5.502167011841678	1.667663675060524	3.077660437970554	166.38833891467198	5.983127663125442	4.464101615137754	4.464101615137754	3.787693700234704	2.3987174742355446	2.3987174742355446	1.6701209903606156	1.6701209903606156	0.9106836025229594	0.9106836025229594	0.5590098792495042	0.5590098792495042	-1.1800000000000002	4.966627565982405	1.738120536196338
D2999-378	1,2-diaminobenzene; 1,2-phenylenediamine	Nc1ccccc1N	-0.42	Raevsky2004; Sorkun2019_datasetC	False	True	True	5.394814814814815	0.6458333333333335	5.394814814814815	0.6458333333333335	0.4839273658917496	108.144	100.07999999999998	108.068748256	42.0	0.0	0.0547276247293766	-0.3970625812818095	0.3970625812818095	0.0547276247293766	0.875	1.25	1.5	14.660240018597008	10.272619502758731	1.847544712331618	-1.9351569377575395	2.0989038963728808	-1.9134173116225863	5.615578895738796	1.6655197716052226	3.134861511345448	162.63833891467198	5.983127663125442	4.464101615137754	4.464101615137754	3.804530452640311	2.404700538379252	2.404700538379252	1.628917115316043	1.628917115316043	0.996011290570862	0.996011290570862	0.5108973568170354	0.5108973568170354	-1.1800000000000002	4.966627565982405	1.738120536196338
D2999-379	4-methylbenzyl alcohol	Cc1ccc(CO)cc1	-1.2	Raevsky2004; Sorkun2019_datasetC	False	True	True	8.628484504913077	0.1391666666666666	8.628484504913077	0.1391666666666666	0.5979173456611149	122.167	112.08699999999996	122.07316494	48.0	0.0	0.0681372647887813	-0.3916804657136973	0.3916804657136973	0.0681372647887813	1.2222222222222223	1.7777777777777777	2.2222222222222223	16.25024546391152	10.158604432533014	1.8530376506321264	-1.9345948277332383	2.0088427659994537	-1.8019194041445263	5.197589689363927	0.2815905634508521	2.8815558776461354	176.26405299160078	6.69023444431199	5.463721453445009	5.463721453445009	4.325698502695489	2.9911483616560304	2.9911483616560304	2.1437124426619083	2.1437124426619083	1.303176625690322	1.303176625690322	0.6934882530443572	0.6934882530443572	-0.8200000000000001	6.302249388753057	2.6460974753069504
D2999-380	hexazinone	CN(C)c1nc(=O)n(C2CCCCC2)c(=O)n1C	0.12	Raevsky2004; Sorkun2019_datasetC	False	True	True	12.273356009070294	-0.4225000000000001	12.273356009070294	0.0219094860166286	0.7693492318119295	252.31799999999996	232.158	252.15862588	100.0	0.0	0.354702090411578	-0.3481186089622225	0.354702090411578	0.3481186089622225	1.1666666666666667	1.7777777777777777	2.333333333333333	16.166378182579233	9.95323092776853	2.210132534342633	-2.2394423019320726	2.25206118108419	-2.44784743956699	5.252081941729945	0.3261821159014924	2.5209699133525185	537.9888841001627	13.284092571446669	11.218235138049923	11.218235138049923	8.51974450780358	6.389832131888478	6.389832131888478	5.092232191776487	5.092232191776487	3.5345844302744527	3.5345844302744527	2.5949899617159886	2.5949899617159886	-1.59	12.856309418982867	4.955885571859597
D2999-381	daminozide; succinic acid 2,2-dimethylhydrazide	CN(C)NC(=O)CCC(=O)O	-0.2	Raevsky2004; Sorkun2019_datasetC	False	True	True	10.741805555555556	-0.9593461829176112	10.741805555555556	0.0213425925925925	0.5409408843832045	160.173	148.07699999999997	160.084792244	64.0	0.0	0.3033654683411352	-0.4812197280505915	0.4812197280505915	0.3033654683411352	1.3636363636363635	1.9090909090909087	2.272727272727273	16.365284779327904	10.292373966948771	2.0395425030652694	-2.098267023812433	1.8734096559201907	-2.3567590530531755	5.796015923140106	-0.1389307033518318	3.454102565319672	155.90638535044312	8.85337115112852	6.625137334300737	6.625137334300737	5.019744507803582	3.206995858150284	3.206995858150284	2.323145468308268	2.323145468308268	0.9142348298198733	0.9142348298198733	0.5257664474169018	0.5257664474169018	-1.1	9.900000000000002	4.675103105799176
D2999-382	spiro-5,5-dimethylenebarbituric acid	O=C1NC(=O)C2(CC2)C(=O)N1	-1.89	Raevsky2004; Sorkun2019_datasetC	False	True	True	11.006388888888887	-0.8949305555555553	11.006388888888887	0.452546296296296	0.4452846985317823	154.125	148.07699999999997	154.037842052	58.0	0.0	0.327631871364974	-0.2768227066031354	0.327631871364974	0.2768227066031354	1.0	1.4545454545454546	1.818181818181818	16.198208718279876	10.04204072198155	2.59026780853705	-2.1845891614888657	2.463908482039387	-2.564557042418892	6.203890501235396	-0.1372245601326512	2.2951607917374077	245.0009609337457	8.060477932315068	5.638958433764684	5.638958433764684	5.149501019800503	3.3194792168823417	3.3194792168823417	2.8194792168823426	2.8194792168823426	2.0734147430359844	2.0734147430359844	1.158993949452517	1.158993949452517	-1.39	6.328472872052666	1.6078804438781973
D2999-383	hydroquinone; 1,4-benzenediol; 1,4-dihydroxybenzene	Oc1ccc(O)cc1	-0.48	Raevsky2004; Sorkun2019_datasetC	False	True	True	8.645555555555555	0.1692592592592594	8.645555555555555	0.1692592592592594	0.4907276689015206	110.11199999999998	104.06399999999998	110.036779432	42.0	0.0	0.1153459512752557	-0.5079622369103997	0.5079622369103997	0.1153459512752557	0.75	1.0	1.25	16.260178631278087	10.317573999379483	1.837352493649281	-1.8814582299052276	2.1255228734882	-1.6104101110378035	5.281288045743908	0.4599674292781222	3.0324555320336755	145.38833891467198	5.983127663125442	4.203828267758419	4.203828267758419	3.787693700234704	2.2685808005458763	2.2685808005458763	1.5163977794943226	1.5163977794943226	0.8497092431263894	0.8497092431263894	0.4526323993409725	0.4526323993409725	-1.1800000000000002	4.966627565982405	1.738120536196338
D2999-384	1-cyclohexyl-3-decylurea	CCCCCCCCCCNC(=O)NC1CCCCC1	-2.81	Raevsky2004; Sorkun2019_datasetC	False	True	True	11.69614665253516	0.0415238841812617	11.69614665253516	0.0415238841812617	0.5572838792739587	282.47200000000004	248.19999999999996	282.267113708	118.0	0.0	0.3145057730352986	-0.3381593856253129	0.3381593856253129	0.3145057730352986	0.9	1.5	2.15	16.161546987519003	9.95627914551933	2.143223868199049	-2.2236167226291985	2.166073358799665	-2.4266178216136507	5.736208467404647	0.2321712229467761	1.8383285946614136	237.14450308522768	14.468409037364015	13.385093496265158	13.385093496265158	9.82569850269549	8.869956032534292	8.869956032534292	6.210046008007015	6.210046008007015	4.256277426688985	4.256277426688985	2.944155547009775	2.944155547009775	-0.73	17.321894135962633	12.04448521030236
D2999-385	resorcinol; 1,3-benzenediol; 1,3-dihydroxybenzene	Oc1cccc(O)c1	0.78	Raevsky2004; Sorkun2019_datasetC	False	True	True	8.653055555555556	0.0879629629629632	8.653055555555556	0.0879629629629632	0.5245841402909771	110.11199999999998	104.06399999999998	110.036779432	42.0	0.0	0.1187636737862982	-0.5078233297968214	0.5078233297968214	0.1187636737862982	1.0	1.5	1.75	16.26618796703709	10.316552974053314	1.8505884516445152	-1.886818484123126	2.1427490431363787	-1.6137659198996108	5.296800129579212	0.4503864853323628	3.077660437970554	166.38833891467198	5.983127663125442	4.203828267758419	4.203828267758419	3.787693700234704	2.2685808005458763	2.2685808005458763	1.5198521031882708	1.5198521031882708	0.8297374894999839	0.8297374894999839	0.4930306101328478	0.4930306101328478	-1.1800000000000002	4.966627565982405	1.738120536196338
D2999-386	catechol; 1,2-benzenediol; pyrocatechol; 1,2-dihydroxybenzene	Oc1ccccc1O	0.62	Raevsky2004; Sorkun2019_datasetC	False	True	True	8.66925925925926	-0.0763888888888886	8.66925925925926	0.0763888888888884	0.4907276689015206	110.11199999999998	104.06399999999998	110.036779432	42.0	0.0	0.1568831807254277	-0.5042601246702529	0.5042601246702529	0.1568831807254277	0.875	1.25	1.5	16.30283010091361	10.313164061008443	1.8978964788777528	-1.9063627889389616	2.207958039037634	-1.6263455095172508	5.356078527182307	0.4035432404941031	3.134861511345448	162.63833891467198	5.983127663125442	4.203828267758419	4.203828267758419	3.804530452640311	2.274563864689584	2.274563864689584	1.4887143348850371	1.4887143348850371	0.8817318442145531	0.8817318442145531	0.4641630966733666	0.4641630966733666	-1.1800000000000002	4.966627565982405	1.738120536196338
D2999-387	4-ethylphenol	CCc1ccc(O)cc1	-1.4	Raevsky2004; Sorkun2019_datasetC	False	True	True	8.85218820861678	0.3400000000000003	8.85218820861678	0.3400000000000003	0.6032549150365024	122.16699999999996	112.08699999999996	122.07316494	48.0	0.0	0.1150948373492234	-0.5079666452633226	0.5079666452633226	0.1150948373492234	1.2222222222222223	1.7777777777777777	2.2222222222222223	16.254630464687043	10.15984044232367	1.860737187244113	-1.9318980097436185	2.0856696051363484	-1.7493221262795473	5.2501771309547	0.4748659922310284	2.881555877646136	176.26405299160075	6.69023444431199	5.463721453445009	5.463721453445009	4.325698502695489	3.105634174575719	3.105634174575719	2.0200005708042985	2.0200005708042985	1.3445885954857826	1.3445885954857826	0.7316501906842534	0.7316501906842534	-0.98	6.144688279301746	2.533930223385564
D2999-388	disulfiram	CCN(CC)C(=S)SSC(=S)N(CC)CC	-3.0	Raevsky2004; Sorkun2019_datasetC	False	True	True	5.341120559334845	0.920839002267574	5.341120559334845	0.920839002267574	0.5731348904238733	296.5520000000001	276.39200000000005	296.05093264	94.0	0.0	0.1469512998027304	-0.3573941017299303	0.3573941017299303	0.1469512998027304	0.75	1.0	1.1875	33.115853891273446	10.574974915465216	2.106732486044017	-2.229953635478207	2.2759622273429345	-2.2798855135346563	8.89124589210261	0.4817176199399903	4.041784405967148	200.8589190857419	12.55204176387779	10.35584747760156	13.621833801312464	7.599284072575288	5.5237150319078925	8.490041527096679	3.0430618966044296	6.440025306611316	2.2275241501885508	5.9590137618538765	1.140309120830211	4.199059082202097	0.4799999999999999	16.48	9.503950075898128
D2999-389	meprobamate; 2,2-di(carbamoyloxymethyl)pentane	CCCC(C)(COC(N)=O)COC(N)=O	-1.81	Raevsky2004; Sorkun2019_datasetC	False	True	True	10.455918839758128	-0.8366638321995465	10.455918839758128	0.1145370370370368	0.6928160102714501	218.253	200.109	218.126657056	88.0	0.0	0.4040084341077012	-0.4489937651549233	0.4489937651549233	0.4040084341077012	1.1333333333333333	1.5333333333333334	1.8	16.558457144021364	9.87423421436664	2.26435400278883	-2.2674608890561245	2.236690691780077	-2.332252342753875	5.646703246221313	0.0366753684696869	4.16560476512675	212.1522339557625	11.897341225498538	9.116120824980896	9.116120824980896	6.893664610652598	4.738964072273348	4.738964072273348	3.7760816284271455	3.7760816284271455	1.9793321798137808	1.9793321798137808	1.280278235518897	1.280278235518897	-1.46	13.54	6.104331970131401
D2999-390	3,5-dimethylphenol	Cc1cc(C)cc(O)c1	-1.4	Raevsky2004; Sorkun2019_datasetC	False	True	True	8.99388888888889	0.3541666666666669	8.99388888888889	0.3541666666666669	0.5577043959706656	122.16699999999996	112.08699999999996	122.07316494	48.0	0.0	0.1156044856485877	-0.5079461480132894	0.5079461480132894	0.1156044856485877	1.0	1.4444444444444444	1.7777777777777777	16.254693399446438	10.145529860537271	1.8908548194885804	-1.9544632191061568	2.126576291332609	-1.739391477704934	5.310778492446143	0.4741996220926742	3.165670309917317	165.32984016148868	6.8533711511285205	5.679264403068836	5.679264403068836	4.181540550352056	2.955657605318857	2.955657605318857	2.345912130018632	2.345912130018632	1.206449714063207	1.206449714063207	0.95064351205172	0.95064351205172	-0.98	6.144688279301746	2.094917408045428
D2999-391	3,4-dimethylphenol	Cc1ccc(O)cc1C	-1.41	Raevsky2004; Sorkun2019_datasetC	False	True	True	8.9375	0.3454629629629633	8.9375	0.3454629629629633	0.5577043959706656	122.167	112.08699999999996	122.07316494	48.0	0.0	0.1153593664944788	-0.5079562241267914	0.5079562241267914	0.1153593664944788	1.1111111111111112	1.7777777777777777	2.2222222222222223	16.25466549990779	10.119729834769426	1.9039048292182452	-1.9698316753587333	2.13109446074649	-1.764573006179563	5.320369170139516	0.474465294520885	3.171678030440915	215.80766205433727	6.8533711511285205	5.679264403068835	5.679264403068835	4.198377302757663	2.961640669462564	2.961640669462564	2.268561860829007	2.268561860829007	1.4904918520926438	1.4904918520926438	0.7255987342262916	0.7255987342262916	-0.98	6.144688279301746	2.094917408045428
D2999-392	2,5-dimethylphenol	Cc1ccc(C)c(O)c1	-1.54	Raevsky2004; Sorkun2019_datasetC	False	True	True	9.100092592592592	0.3842592592592595	9.100092592592592	0.3842592592592595	0.5577043959706656	122.167	112.08699999999996	122.07316494	48.0	0.0	0.1182444355027599	-0.5076768525776328	0.5076768525776328	0.1182444355027599	1.2222222222222223	1.8888888888888888	2.333333333333333	16.255311317107825	10.146480048620525	1.9135603455036336	-1.9656529136304903	2.154034146509168	-1.743869222121895	5.338281451788872	0.4704486364610843	3.171678030440916	215.80766205433727	6.8533711511285205	5.679264403068836	5.679264403068836	4.198377302757663	2.9616406694625645	2.9616406694625645	2.2899409494252287	2.2899409494252287	1.364638473523691	1.364638473523691	0.7194271229482632	0.7194271229482632	-0.98	6.144688279301746	2.094917408045428
D2999-393	2-hydroxymethylphenol; 2-hydroxybenzyl alcohol; salicyl alcohol	OCc1ccccc1O	-0.29	Raevsky2004; Sorkun2019_datasetC	False	True	True	8.95050925925926	-0.1044907407407409	8.95050925925926	0.1044907407407409	0.5831595163788861	124.13899999999995	116.07499999999996	124.052429496	48.0	0.0	0.1205837410972747	-0.5075841090786101	0.5075841090786101	0.1205837410972747	1.2222222222222223	1.8888888888888888	2.333333333333333	16.266571679463212	10.19748523920426	1.930980569883263	-1.9596805035395144	2.136116881159165	-1.8048804425852651	5.30163916850265	0.2753282908167265	3.0065240073265844	195.86256853719752	6.69023444431199	4.910935048944967	4.910935048944967	4.342535255101096	2.7207382235497173	2.7207382235497173	1.7868262146734544	1.7868262146734544	1.1619607012674402	1.1619607012674402	0.644532608787597	0.644532608787597	-1.02	6.105313283208021	2.506090256665636
D2999-394	2,3-dimethylphenol	Cc1cccc(O)c1C	-1.43	Raevsky2004; Sorkun2019_datasetC	False	True	True	9.100092592592592	0.3842592592592595	9.100092592592592	0.3842592592592595	0.5577043959706656	122.167	112.08699999999996	122.07316494	48.0	0.0	0.1182450051707591	-0.5076768161260042	0.5076768161260042	0.1182450051707591	1.2222222222222223	1.8888888888888888	2.333333333333333	16.255315065766933	10.111668033364715	1.9404305187513893	-1.9893393448596075	2.171012583650726	-1.7784971562575205	5.36219998914634	0.4703210415003931	3.2478347337367026	195.55766205433733	6.8533711511285205	5.679264403068835	5.679264403068835	4.21521405516327	2.9676237336062714	2.9676237336062714	2.2190365360014046	2.2190365360014046	1.5760368225179056	1.5760368225179056	0.7356077714247976	0.7356077714247976	-0.98	6.144688279301746	2.094917408045428
D2999-395	2,6-dimethylphenol	Cc1cccc(C)c1O	-1.31	Raevsky2004; Sorkun2019_datasetC	False	True	True	9.206296296296296	0.4143518518518521	9.206296296296296	0.4143518518518521	0.5577043959706656	122.167	112.08699999999996	122.07316494	48.0	0.0	0.1208838458123324	-0.5074073756140873	0.5074073756140873	0.1208838458123324	1.1111111111111112	1.5555555555555556	1.8888888888888888	16.25593166455472	10.131785059012769	1.9462400926718264	-1.987108573377163	2.186485735258573	-1.7634836786309105	5.374543916391898	0.4666851203868197	3.2478347337367026	195.55766205433733	6.8533711511285205	5.679264403068835	5.679264403068835	4.21521405516327	2.967623733606272	2.967623733606272	2.2404156245976266	2.2404156245976266	1.4394938996508415	1.4394938996508415	0.8056608235746814	0.8056608235746814	-0.98	6.144688279301746	2.094917408045428
D2999-396	1,2-dihydropyridazine-3,6-dione	O=c1ccc(=O)[nH][nH]1	-1.59	Raevsky2004; Sorkun2019_datasetC	False	True	True	10.195972222222222	-0.3012962962962959	10.195972222222222	0.3012962962962959	0.4546939811074878	112.088	108.056	112.027277368	42.0	0.0	0.2620973566323916	-0.2681265297989814	0.2681265297989814	0.2620973566323916	1.0	1.375	1.625	16.14698590120084	10.580344629105916	1.7705090719729122	-1.7567761037739127	1.5017668519887457	-2.144312232154807	4.824248768132982	0.9517756405308796	3.436467025586168	219.36195376207493	5.983127663125442	3.9711971193069777	3.9711971193069777	3.787693700234704	2.0689318929868223	2.0689318929868223	1.3118348735555938	1.3118348735555938	0.6949824034013268	0.6949824034013268	0.35790786836733	0.35790786836733	-1.32	4.829700598802395	1.6512034657775698
D2999-397	spiro-5,5-trimethylenebarbituric acid; 6,8-diazaspiro[3.5]nonane-5,7,9-trione	O=C1NC(=O)C2(CCC2)C(=O)N1	-1.66	Raevsky2004; Sorkun2019_datasetC	False	True	True	11.226388888888888	-0.922708333333333	11.226388888888888	0.4421296296296295	0.4796359931081658	168.15200000000002	160.08799999999997	168.053492116	64.0	0.0	0.3276318712887908	-0.2768227177722895	0.3276318712887908	0.2768227177722895	1.0	1.5	1.8333333333333333	16.197710754144193	9.664962163787903	2.5365215327750974	-2.398250312732604	2.417183881805302	-2.6425091991890723	6.191539808908143	-0.1497055433754289	2.280350879832568	258.3760757694864	8.767584713501616	6.346065214951231	6.346065214951231	5.649501019800503	3.8194792168823417	3.8194792168823417	3.173032607475616	3.173032607475616	2.5305215242225314	2.5305215242225314	1.5643240353424277	1.5643240353424277	-1.39	7.269385824540162	2.057012563952345
D2999-398	1,2,4,5-tetramethylbenzene; durene	Cc1cc(C)c(C)cc1C	-3.84	Raevsky2004; Sorkun2019_datasetC	False	True	True	2.2407407407407405	1.3917592592592594	2.2407407407407405	1.3917592592592594	0.5114796780810564	134.22199999999998	120.10999999999996	134.109550448	54.0	0.0	-0.0395012279416203	-0.0558560203659383	0.0558560203659383	0.0395012279416203	0.6	0.8	1.0	14.006305784515536	10.02290722039331	1.9470628199691544	-2.036368516473244	2.1280089526258656	-1.8558521807705688	5.347403194013589	1.242953267423152	3.2824629074535228	196.2103774276832	7.723614639131599	7.154700538379252	7.154700538379252	4.6090609052806215	3.654700538379252	3.654700538379252	3.0207259421636907	3.0207259421636907	2.1100423396407315	2.1100423396407315	1.1048608540998088	1.1048608540998088	-0.78	7.328459869848157	2.4517901863265905
D2999-399	1,4-dichlorobenzene	Clc1ccc(Cl)cc1	-3.35	Raevsky2004; Sorkun2019_datasetC	False	True	True	5.553024691358024	0.7170370370370374	5.553024691358024	0.7170370370370374	0.5285863388321962	147.00400000000002	142.97199999999998	145.969005488	42.0	0.0	0.0406527505452687	-0.0843426977817943	0.0843426977817943	0.0406527505452687	0.75	1.0	1.25	35.49678604118014	10.36560145486449	1.8329291254476383	-1.8565437206898705	2.11997097153915	-1.6017307105248584	6.323912439576136	1.70897852053209	3.0324555320336755	145.38833891467198	5.983127663125442	4.0653300227769575	5.577187914813868	3.787693700234704	2.1993316780551457	2.955260624073601	1.4364357804719852	2.3093073414159546	0.8035431614659022	1.3074957921448722	0.4295493585107289	0.6815256738502139	-0.2	5.9282051282051285	2.381840899625156
D2999-400	4-hydroxybenzaldehyde	O=Cc1ccc(O)cc1	-1.16	Raevsky2004; Sorkun2019_datasetC	False	True	True	10.036148904006048	0.1811111111111114	10.036148904006048	0.1811111111111114	0.5681374031144324	122.12299999999996	116.07499999999996	122.036779432	46.0	0.0	0.1495525794287206	-0.5079662192772983	0.5079662192772983	0.1495525794287206	1.2222222222222223	1.7777777777777777	2.2222222222222223	16.254671434379404	10.219470738982352	1.864261497967238	-1.88124888893663	2.0650175611782933	-1.7425298637374658	5.742491118031547	0.1118342604754682	3.0097819477866	200.66106510209755	6.69023444431199	4.742213231911951	4.742213231911951	4.325698502695489	2.5693513977862263	2.5693513977862263	1.7093833532782527	1.7093833532782527	1.029170897844233	1.029170897844233	0.5528892650877558	0.5528892650877558	-1.31	5.820039011703511	2.306763635550358
D2999-401	3-hydroxybenzaldehyde	O=Cc1cccc(O)c1	-1.23	Raevsky2004; Sorkun2019_datasetC	False	True	True	10.047592592592594	0.1246296296296298	10.047592592592594	0.1246296296296298	0.5681374031144323	122.12299999999996	116.07499999999996	122.036779432	46.0	0.0	0.1496851930744998	-0.5079422388066334	0.5079422388066334	0.1496851930744998	1.4444444444444444	2.2222222222222223	2.6666666666666665	16.25474960501522	10.216723832828668	1.877696533139936	-1.887195405495585	2.0746541592862444	-1.7474206721951018	5.747594780667996	0.1117990376723891	3.070760681783565	217.91106510209755	6.69023444431199	4.742213231911951	4.742213231911951	4.325698502695489	2.5693513977862263	2.5693513977862263	1.7128376769722011	1.7128376769722011	1.0062933094994262	1.0062933094994262	0.5981024273081054	0.5981024273081054	-1.31	5.820039011703511	2.306763635550358
D2999-402	nicotinamide	NC(=O)c1cccnc1	0.61	Raevsky2004; Sorkun2019_datasetC	False	True	True	10.383148148148148	-0.4415740740740739	10.383148148148148	0.4415740740740739	0.5772627921564857	122.12699999999997	116.079	122.048012812	46.0	0.0	0.2497619496515242	-0.3655506403996573	0.3655506403996573	0.2497619496515242	1.6666666666666667	2.4444444444444446	2.7777777777777777	16.146291381867304	10.272056920806532	1.9437386463068345	-1.8828148839948535	1.907963817412707	-2.099762265180229	5.917460405424664	0.0999728357080012	2.981454614041131	207.5576620543373	6.69023444431199	4.742213231911951	4.742213231911951	4.304530452640311	2.50321399517736	2.50321399517736	1.6059511696427042	1.6059511696427042	0.9460547340291836	0.9460547340291836	0.5085121970419809	0.5085121970419809	-1.38	5.751233595800525	2.2593342006647616
D2999-403	citric acid	O=C(O)CC(O)(CC(=O)O)C(=O)O	0.51	Raevsky2004; Sorkun2019_datasetC	False	True	True	10.315555555555555	-2.7384259259259256	10.315555555555555	1.1442129629629632	0.4274213512497734	192.123	184.059	192.027002596	74.0	0.0	0.3364194912829884	-0.4811387749269527	0.4811387749269527	0.3364194912829884	0.9230769230769232	1.2307692307692308	1.3846153846153846	16.417490197749384	9.958820312219045	2.402769061219522	-2.1783951227961613	2.1517009678720287	-2.422098140319929	5.875366366158339	-0.1698977410718306	4.619312134964085	227.36732222044088	10.646264369941973	6.427812815764517	6.427812815764517	5.7763801118468425	3.171013189068806	3.171013189068806	2.477767596933565	2.477767596933565	1.2854370253754708	1.2854370253754708	0.7140773223522258	0.7140773223522258	-1.63	11.37	3.853986625290123
D2999-404	2,3,5-trimethylphenol	Cc1cc(C)c(C)c(O)c1	-2.25	Raevsky2004; Sorkun2019_datasetC	False	True	True	9.280925925925926	0.4004629629629632	9.280925925925926	0.4004629629629632	0.579935465772167	136.194	124.09799999999996	136.088815004	54.0	0.0	0.1185098222017612	-0.5076663836369901	0.5076663836369901	0.1185098222017612	1.1	1.7	2.2	16.25535220952296	10.064215444508646	1.979857085252624	-2.028156627956954	2.2033594384385697	-1.8229154314213256	5.401487927221995	0.4698381230048739	3.310532874722407	227.900333363576	7.723614639131599	6.601914133879211	6.601914133879211	4.6090609052806215	3.378307336129231	3.378307336129231	2.725945183389302	2.725945183389302	1.7842844584977868	1.7842844584977868	1.0173443519073029	1.0173443519073029	-0.98	7.130864745011085	2.331452780904245
D2999-405	2,4,6-trimethylphenol	Cc1cc(C)c(O)c(C)c1	-2.06	Raevsky2004; Sorkun2019_datasetC	False	True	True	9.33074074074074	0.4218518518518521	9.33074074074074	0.4218518518518521	0.579935465772167	136.194	124.09799999999996	136.088815004	54.0	0.0	0.1209035857971855	-0.507407026806241	0.507407026806241	0.1209035857971855	1.0	1.4	1.8	16.255940948033295	10.075100785669056	1.983853096587214	-2.026431900533389	2.2138932961196947	-1.8140225672293813	5.409772806695733	0.4664666806850581	3.310532874722407	227.900333363576	7.723614639131599	6.601914133879211	6.601914133879211	4.6090609052806215	3.378307336129231	3.378307336129231	2.7473242719855238	2.7473242719855238	1.6353983130746654	1.6353983130746654	1.1724021086084528	1.1724021086084528	-0.98	7.130864745011085	2.331452780904245
D2999-406	4-chloro-2-methylphenol; 4-chloro-2-cresol	Cc1cc(Cl)ccc1O	-1.55	Raevsky2004; Sorkun2019_datasetC	False	True	True	8.985061728395062	0.2911111111111113	8.985061728395062	0.2911111111111113	0.5897674587091337	142.585	135.529	142.018542524	48.0	0.0	0.1180847484676806	-0.5076854699619788	0.5076854699619788	0.1180847484676806	1.4444444444444444	2.111111111111111	2.555555555555556	35.49569077399344	10.21084938998618	1.9264276991508893	-1.9525756684345568	2.1886090397137927	-1.7138749625170575	6.302000168944651	0.4709220609897038	3.171678030440916	220.15617759993404	6.8533711511285205	5.057228876078063	5.813157822096518	4.198377302757662	2.650622905967178	3.028587378976405	1.930808570471595	2.3672443509435794	1.1588395683974293	1.3939366711851675	0.6188756430633977	0.8455331395752631	-0.6900000000000001	6.430336943441636	2.2753640159448265
D2999-407	4-chloro-3-methylphenol; 4-chloro-3-cresol	Cc1cc(O)ccc1Cl	-1.46	Raevsky2004; Sorkun2019_datasetC	False	True	True	8.878858024691358	0.2610185185185187	8.878858024691358	0.2610185185185187	0.5897674587091335	142.58499999999998	135.529	142.018542524	48.0	0.0	0.1154448338934133	-0.5079547579712229	0.5079547579712229	0.1154448338934133	1.4444444444444444	2.111111111111111	2.555555555555556	35.49569100040438	10.21860075849864	1.9249807728230297	-1.9498839842361733	2.186565600607659	-1.7146216945804649	6.308719077085814	0.4746716201465547	3.171678030440916	220.15617759993404	6.8533711511285205	5.057228876078062	5.8131578220965165	4.198377302757662	2.650622905967177	3.028587378976405	1.9334867896044965	2.3406869163451023	1.1415272877747469	1.565606627067099	0.6288708929411898	0.7464194443350591	-0.6900000000000002	6.430336943441636	2.2753640159448265
D2999-408	phloroglucinol; 1,3,5-benzenetriol; 1,3,5-trihydroxybenzene	Oc1cc(O)cc(O)c1	-1.05	Raevsky2004; Sorkun2019_datasetC	False	True	True	8.67388888888889	-0.145833333333333	8.67388888888889	0.1458333333333328	0.4815450388236752	126.11099999999996	120.06299999999996	126.031694052	48.0	0.0	0.1224526224117038	-0.5076795477874951	0.5076795477874951	0.1224526224117038	0.6666666666666666	0.8888888888888888	1.1111111111111112	16.277574426884605	10.28927979258738	1.935029067167547	-1.936097586748181	2.2335439264077124	-1.655166396538717	5.387699689289598	0.4277925968094835	3.165670309917317	169.06517765499825	6.8533711511285205	4.573691594068751	4.573691594068751	4.181540550352056	2.4028712008188147	2.4028712008188147	1.7076093711337028	1.7076093711337028	0.8872983346207418	0.8872983346207418	0.5795469054258294	0.5795469054258294	-1.38	5.751233595800525	1.8538798628179072
D2999-409	2-thiouracil	O=c1cc[nH]c(=S)[nH]1	-2.26	Raevsky2004; Sorkun2019_datasetC	False	True	True	10.348055555555556	-0.1724537037037032	10.348055555555556	0.1724537037037032	0.4977020817340039	128.156	124.124	128.004433748	42.0	0.0	0.2510751722585764	-0.3387602340212356	0.3387602340212356	0.2510751722585764	1.625	2.375	2.75	32.091998134433055	10.676457351042034	1.7433715609863316	-1.7798196003257962	1.6680752030549475	-2.022558277204292	7.709697608818815	1.088153435076726	3.5021170388304435	248.36195376207496	5.983127663125442	3.9711971193069777	4.787693700234703	3.787693700234704	2.0689318929868223	2.477180183450685	1.2960458159738015	1.7042941064376644	0.6858665867562286	0.905779789569952	0.3826884660961114	0.5513220796056342	-0.9000000000000001	5.240845070422535	1.915964255524695
D2999-410	5-ethyl-5-propylbarbituric acid	CCCC1(CC)C(=O)NC(=O)NC1=O	-1.49	Raevsky2004; Sorkun2019_datasetC	False	True	True	11.565277777777778	-1.0529166666666665	11.565277777777778	0.4085185185185185	0.6500518289419157	198.222	184.11	198.100442308	78.0	0.0	0.3276318689435761	-0.2768228800717595	0.3276318689435761	0.2768228800717595	1.0714285714285714	1.5714285714285714	1.9285714285714288	16.197529926602712	9.77692084971913	2.473304556358021	-2.320550411185807	2.298730475254596	-2.616510350884983	6.186105112147977	-0.1447441719071791	2.973421401450698	265.7816541110614	10.767584713501616	8.346065214951231	8.346065214951231	6.563714582173597	4.733692779255437	4.733692779255437	3.423032607475616	3.423032607475616	2.603744828925895	2.603744828925895	1.731599530023868	1.731599530023868	-1.39	10.689302141157812	3.7737249333804175
D2999-411	pyrogallol; 1,2,3-benzenetriol	Oc1cccc(O)c1O	0.7	Raevsky2004; Sorkun2019_datasetC	False	True	True	8.706296296296296	-0.4745370370370365	8.706296296296296	0.3101851851851847	0.4504662955345143	126.11099999999998	120.06299999999996	126.031694052	48.0	0.0	0.1997501603397083	-0.5041613398087832	0.5041613398087832	0.1997501603397083	0.8888888888888888	1.3333333333333333	1.6666666666666667	16.327740330862884	10.28320626422236	2.004409371857625	-1.9609350615402688	2.3222734980710458	-1.6726838847142649	5.471937342171257	0.3676985780053036	3.2478347337367026	199.2929995478469	6.8533711511285205	4.573691594068752	4.573691594068752	4.21521405516327	2.4148373291062297	2.4148373291062297	1.644871042905141	1.644871042905141	0.9934283659425044	0.9934283659425044	0.5194891855665769	0.5194891855665769	-1.38	5.751233595800525	1.853879862817908
D2999-412	4-sec-butylphenol	CCC(C)c1ccc(O)cc1	-2.19	Raevsky2004; Sorkun2019_datasetC	False	True	True	9.011154572940288	0.3444935752078613	9.011154572940288	0.3444935752078613	0.6868604487033533	150.22099999999998	136.10899999999998	150.104465068	60.0	0.0	0.115095191336034	-0.5079666423349892	0.5079666423349892	0.115095191336034	1.2727272727272727	1.818181818181818	2.272727272727273	16.254633764633294	9.98863928546134	2.0025278657621626	-2.0705967921605777	2.1980274555773924	-1.8865274521540143	5.272562786206706	0.4745826488535645	2.8057445316140472	212.81931585565167	8.267584713501616	7.041071722634636	7.041071722634636	5.236382105218448	4.026354478230747	4.026354478230747	2.900828083834965	2.900828083834965	2.074496163780923	2.074496163780923	1.038556958569263	1.038556958569263	-0.98	8.119800399201598	3.422420003728164
D2999-413	pentamethylbenzene	Cc1cc(C)c(C)c(C)c1C	-3.98	Raevsky2004; Sorkun2019_datasetC	False	True	True	2.261574074074074	1.407962962962963	2.261574074074074	1.407962962962963	0.5296042279708317	148.249	132.12099999999998	148.125200512	60.0	0.0	-0.0392283122935781	-0.0558363748320529	0.0558363748320529	0.0392283122935781	0.6363636363636364	1.0	1.3636363636363635	14.07468158660489	9.955213869707682	2.018219760560959	-2.1012750213358644	2.192531221565537	-1.9273164770771776	5.42317124427826	1.1754921497777242	3.455546483817784	256.3300514214521	8.593858127134677	8.077350269189626	8.077350269189626	5.036581260209188	4.077350269189626	4.077350269189626	3.385362971081845	3.385362971081845	2.7410254037844397	2.7410254037844397	1.414022228311384	1.414022228311384	-0.78	8.31784735812133	2.6893371506127397
D2999-414	metharbital; 5,5-diethyl-1-methylbarbituric acid	CCC1(CC)C(=O)NC(=O)N(C)C1=O	-2.1	Raevsky2004; Sorkun2019_datasetC	False	True	True	11.774444444444445	-1.0529166666666665	11.774444444444445	0.4062499999999993	0.6569080951365892	198.222	184.11	198.100442308	78.0	0.0	0.3300181467548029	-0.2766507411162939	0.3300181467548029	0.2766507411162939	1.2142857142857142	1.7142857142857142	2.142857142857143	16.203414462228256	9.786440865334145	2.495435393588937	-2.3584308925054898	2.309253751131508	-2.6181581760080976	6.183744437710229	-0.1506807742148908	3.115227612022728	294.43219213017323	10.930721420318148	8.586172029264642	8.586172029264642	6.491234937102163	4.628119970255353	4.628119970255353	3.4126598307969407	3.4126598307969407	2.880871513570889	2.880871513570889	1.684551228234217	1.684551228234217	-1.39	10.689302141157812	3.398660626219438
D2999-415	5,5-(spirocyclohexyl)barbituric acid; spiro-5,5-pentamethylenebarbituric acid	O=C1NC(=O)C2(CCCCC2)C(=O)N1	-3.06	Raevsky2004; Sorkun2019_datasetC	False	True	True	11.599166666666669	-0.9661111111111108	11.599166666666669	0.4250462962962962	0.5470889869723361	196.206	184.11	196.084792244	76.0	0.0	0.3276318712886519	-0.27682271781423	0.3276318712886519	0.27682271781423	0.8571428571428571	1.3571428571428572	1.8571428571428568	16.197560736581732	9.716624308689704	2.4972517412906163	-2.359601228478556	2.37274044564168	-2.6233901192203213	6.186900093495427	-0.1461502416738066	2.267090621682073	283.1789276376484	10.181798275874712	7.760278777324327	7.760278777324327	6.649501019800504	4.819479216882342	4.819479216882342	3.880139388662163	3.880139388662163	3.0305215242225314	3.0305215242225314	2.1893240353424277	2.1893240353424277	-1.39	9.17620855672424	3.076854814617062
D2999-416	phenylacetic acid	O=C(O)Cc1ccccc1	-0.88	Raevsky2004; Sorkun2019_datasetC	False	True	True	10.168707482993195	-0.7859259259259257	10.168707482993195	0.1119444444444441	0.6651802326447549	136.14999999999998	128.08599999999998	136.052429496	52.0	0.0	0.3073147590435002	-0.4809861733231742	0.4809861733231742	0.3073147590435002	1.3	1.9	2.4	16.365152632923532	10.154218676011595	1.9600193579603504	-1.9210868145016184	1.9770711778176835	-1.9834130836742152	5.6953754414088165	-0.135725151107842	2.6742416022951265	215.9590174505521	7.397341225498538	5.449320013098498	5.449320013098498	4.787693700234704	3.045521326691418	3.045521326691418	2.056113798173479	2.056113798173479	1.1981745324623332	1.1981745324623332	0.7704821276243097	0.7704821276243097	-1.31	6.805074798619103	3.011779444695785
D2999-417	4-tert-butylphenol	CC(C)(C)c1ccc(O)cc1	-2.41	Raevsky2004; Sorkun2019_datasetC	False	True	True	9.022397959183674	0.1743055555555555	9.022397959183674	0.1743055555555555	0.602501219487069	150.22099999999998	136.10899999999998	150.104465068	60.0	0.0	0.1150955425890134	-0.5079666394035982	0.5079666394035982	0.1150955425890134	1.0	1.4545454545454546	1.818181818181818	16.254635200806117	9.87114751765974	2.116790590317389	-2.1787301241913988	2.228533705058548	-2.095960607720793	5.29373431002568	0.4737969263273209	2.993754788259927	228.04484428381983	8.483127663125444	7.256614672258463	7.256614672258463	4.999018565639891	3.7949740027958985	3.7949740027958985	3.7968740243419736	3.7968740243419736	1.7333301150775091	1.7333301150775091	0.9614301334243132	0.9614301334243132	-0.98	8.119800399201598	2.571671007675518
D2999-418	4-methylbenzoic acid	Cc1ccc(C(=O)O)cc1	-2.53	Raevsky2004; Sorkun2019_datasetC	False	True	True	10.312226001511716	-0.8749999999999998	10.312226001511716	0.3385185185185189	0.6374596390700276	136.15	128.08599999999998	136.052429496	52.0	0.0	0.3351785716890145	-0.4776392487144886	0.4776392487144886	0.3351785716890145	1.3	1.8	2.2	16.365530866967035	10.151901950523747	1.979340608599037	-1.923315885087571	2.012474974458585	-1.9402839805421743	5.869814428148346	0.0696666971632324	3.003400684579817	235.9394333808837	7.560477932315068	5.664862962722325	5.664862962722325	4.698377302757663	2.9990981480278296	2.9990981480278296	2.1711779681929224	2.1711779681929224	1.298517421197756	1.298517421197756	0.6961381818349568	0.6961381818349568	-1.31	6.805074798619103	2.5185440606017586
D2999-419	3-methylbenzoic acid	Cc1cccc(C(=O)O)c1	-2.21	Raevsky2004; Sorkun2019_datasetC	False	True	True	10.353148148148149	-0.8715740740740741	10.353148148148149	0.3472222222222225	0.6374596390700276	136.15	128.08599999999998	136.052429496	52.0	0.0	0.33518835345887	-0.4776391309235565	0.4776391309235565	0.33518835345887	1.5	2.2	2.6	16.365534446044713	10.14297213733949	1.987579561445808	-1.931025609409153	2.020400424140816	-1.946027422901437	5.871644256343153	0.0696547312176184	3.069899265759275	253.1894333808838	7.560477932315068	5.664862962722324	5.664862962722324	4.698377302757663	2.9990981480278296	2.9990981480278296	2.1746322918868706	2.1746322918868706	1.2650237721438655	1.2650237721438655	0.778093686051916	0.778093686051916	-1.31	6.805074798619103	2.5185440606017586
D2999-420	thiophene-3-carboxylic acid; 3-carboxythiophene	O=C(O)c1ccsc1	-1.47	Raevsky2004; Sorkun2019_datasetC	False	True	True	10.068703703703704	-0.8553240740740742	10.068703703703704	0.3703703703703707	0.6210414168332357	128.152	124.11999999999998	127.993200368	42.0	0.0	0.3360314783216582	-0.4776180389376339	0.4776180389376339	0.3360314783216582	1.75	2.5	2.75	32.13338625966527	10.356534728152685	1.980849220634655	-1.7842423987412084	2.036868139916065	-1.9033187983459685	7.076699510369807	0.069727140457633	2.9283752374267684	178.3185566594942	5.983127663125442	3.995760983996561	4.812257564924288	3.804530452640311	2.0598190662959017	3.002628107877965	1.317177689510296	2.097211003857629	0.7681260837322589	1.4513603446575571	0.3861569976215299	1.015894011870619	-0.8300000000000001	5.309470013947001	1.961225714690048
D2999-421	2-methylbenzoic acid	Cc1ccccc1C(=O)O	-2.18	Raevsky2004; Sorkun2019_datasetC	False	True	True	10.42175925925926	-0.8628703703703702	10.42175925925926	0.3773148148148151	0.6374596390700276	136.15	128.08599999999998	136.052429496	52.0	0.0	0.3354504092285493	-0.4776320420871974	0.4776320420871974	0.3354504092285493	1.4	2.0	2.4	16.365590945792086	10.110471010486442	2.023826445769441	-1.958208586116394	2.0487987534655483	-1.974163052650423	5.886247924188274	0.0695895312506933	3.1529414466808685	253.1894333808838	7.560477932315068	5.664862962722324	5.664862962722324	4.71521405516327	3.005081212171537	3.005081212171537	2.1200739136885995	2.1200739136885995	1.3754755750682433	1.3754755750682433	0.8128576381486905	0.8128576381486905	-1.31	6.805074798619103	2.5185440606017586
D2999-422	5-methyl-5-(3-methyl-2-butenyl)barbituric acid	CC(C)=CCC1(C)C(=O)NC(=O)NC1=O	-2.6	Raevsky2004; Sorkun2019_datasetC	False	True	True	11.527368669690098	-1.1893055555555554	11.527368669690098	0.2919444444444443	0.5204421333623079	210.233	196.121	210.100442308	82.0	0.0	0.327631892631217	-0.2768218934048849	0.327631892631217	0.2768218934048849	1.2	1.6666666666666667	2.066666666666667	16.197423477575082	9.826604951632795	2.447182655028308	-2.288885139516212	2.2493440105590965	-2.6059264660606183	6.184890376142235	-0.1424363975870815	2.9007059860382536	333.67900166923835	11.637828201504696	9.009201921767762	9.009201921767762	6.858896458050344	4.662849251347744	4.662849251347744	4.055077776535831	4.055077776535831	2.374983279217564	2.374983279217564	1.2101251529854289	1.2101251529854289	-1.65	11.4249063670412	3.84175666620384
D2999-423	benzyl carbamate	NC(=O)OCc1ccccc1	-0.35	Raevsky2004; Sorkun2019_datasetC	False	True	True	10.172623299319728	-0.7418027210884344	10.172623299319728	0.2462037037037034	0.6917702657767938	151.165	142.093	151.063328528	58.0	0.0	0.4043262676551465	-0.4448394315554697	0.4448394315554697	0.4043262676551465	1.3636363636363635	2.0	2.5454545454545454	16.5440250268183	10.223695909211074	1.9320985852376829	-1.9894582448185432	1.9888745044662224	-2.1191339875141675	5.640486886574529	0.1500261623880792	2.453018743531937	233.10719092921437	8.104448006685086	5.987704977252029	5.987704977252029	5.287693700234704	3.2498355527697225	3.2498355527697225	2.0933092879771515	2.0933092879771515	1.2239190108250713	1.2239190108250713	0.7286983985900679	0.7286983985900679	-1.5099999999999998	7.595374077976819	3.607707076422454
D2999-424	methidathion	COc1nn(CSP(=S)(OC)OC)c(=O)s1	-3.1	Raevsky2004; Sorkun2019_datasetC	False	True	True	11.414804106827916	-2.3515453750944824	11.414804106827916	0.1961980347694629	0.7382295257339834	302.339	291.251	301.96185646200007	92.0	0.0	0.3286029727959476	-0.4722246752924137	0.4722246752924137	0.3286029727959476	1.5	2.125	2.5625	32.92114923589362	11.223034618876552	2.174361633441568	-2.151393569124786	2.595832002150376	-2.123997398755743	8.670596870436468	0.353401194348436	2.70750912340813	437.2272019195011	12.181798275874712	8.906485600933463	12.250402534716557	7.542153860645602	4.023654691771147	9.068985258589604	2.408097352347634	9.804130349658612	1.547697546462595	7.959329475870926	0.756581506844499	4.015932144500125	0.0799999999999999	14.142189054726366	6.132089897080444
D2999-425	4-bromophenol	Oc1ccc(Br)cc1	-1.0	Raevsky2004; Sorkun2019_datasetC	False	True	True	8.735833333333332	0.2992592592592598	8.735833333333332	0.2992592592592598	0.6366834808262343	173.009	167.969	171.95237688	42.0	0.0	0.1151541535790085	-0.507965628687595	0.507965628687595	0.1151541535790085	1.125	1.625	2.0	79.9187309338919	10.344126278649382	1.8310858873899976	-1.8733833122338668	2.1307071184761965	-1.6097237163809204	9.102990104133472	0.4749888067457986	3.0324555320336755	147.38833891467198	5.983127663125442	4.134579145267688	5.720575684382393	3.787693700234704	2.233956239300511	3.0269545088578638	1.476416779983154	2.392092308774844	0.8266262022961458	1.3552917153343809	0.4410908789258507	0.7054236354449682	-0.5000000000000001	5.633333333333334	2.1786703601108037
D2999-426	4-fluorobenzoic acid	O=C(O)c1ccc(F)cc1	-2.07	Raevsky2004; Sorkun2019_datasetC	False	True	True	12.157150415721844	-1.0416666666666672	12.157150415721844	0.0985185185185189	0.6416857728396071	140.113	135.07299999999998	140.02735762	52.0	0.0	0.3351817344237512	-0.4776392313687754	0.4776392313687754	0.3351817344237512	1.3	1.8	2.2	19.142139263466493	10.206582596799691	1.991924979586692	-1.9018901446539032	2.0085439988156177	-1.9423506867540796	5.86868714920284	0.0696612029688055	3.003400684579818	240.2879489264805	7.560477932315068	5.042827435731552	5.042827435731552	4.698377302757663	2.688080384532443	2.688080384532443	1.8120455892392888	1.8120455892392888	1.0911722455341653	1.0911722455341653	0.5924655940031613	0.5924655940031613	-1.38	6.7360092807424605	2.4731969036707446
D2999-427	3-bromophenol	Oc1cccc(Br)c1	-0.88	Raevsky2004; Sorkun2019_datasetC	False	True	True	8.783055555555556	0.2910879629629634	8.783055555555556	0.2910879629629634	0.6366834808262343	173.009	167.96899999999997	171.95237688	42.0	0.0	0.1162017269955108	-0.5079249570806408	0.5079249570806408	0.1162017269955108	1.375	2.125	2.5	79.91873093395878	10.344042293277347	1.8432366511460556	-1.8788367201702971	2.1465417254973334	-1.613462214199819	9.103000906609196	0.4747290427979017	3.077660437970554	168.38833891467198	5.983127663125442	4.134579145267688	5.720575684382393	3.787693700234704	2.233956239300511	3.0269545088578638	1.4798711036771024	2.3955466324687915	0.8082007192070699	1.30145235792411	0.4761263383709909	0.8632809411480621	-0.5000000000000001	5.633333333333334	2.1786703601108037
D2999-428	isoniazid; isonicotinic acid hydrazide; inh	NNC(=O)c1ccncc1	-0.04	Raevsky2004; Sorkun2019_datasetC	False	True	True	10.749537037037037	-0.3033333333333328	10.749537037037037	0.3033333333333328	0.3165786787720106	137.142	130.08599999999998	137.058911844	52.0	0.0	0.2647827507246253	-0.2901429275077938	0.2901429275077938	0.2647827507246253	1.5	2.1	2.6	16.151963272363115	10.252677242961717	1.984716834384048	-1.9497178966473687	1.927677886404073	-2.29349274843758	5.929347212978664	0.095331334199276	2.8526279288191434	221.69435494406167	7.397341225498538	5.242213231911951	5.242213231911951	4.842535255101096	2.75321399517736	2.75321399517736	1.7093504426241088	1.7093504426241088	1.0736035943040487	1.0736035943040487	0.586622195880962	0.586622195880962	-1.42	6.6965501165501164	2.931903402289157
D2999-429	2-fluorobenzoic acid	O=C(O)c1ccccc1F	-1.39	Raevsky2004; Sorkun2019_datasetC	False	True	True	12.459537037037038	-1.2378703703703706	12.459537037037038	0.2893518518518514	0.6416857728396071	140.11299999999997	135.07299999999998	140.02735762	52.0	0.0	0.3381801043036456	-0.4775630324978581	0.4775630324978581	0.3381801043036456	1.4	2.0	2.4	19.14219092555306	10.19770240408866	2.0594789592410523	-1.923299161259337	2.0421758627634885	-1.9823643375338136	5.872342003567445	0.0691672361048133	3.1529414466808685	257.53794892648057	7.560477932315068	5.042827435731551	5.042827435731551	4.71521405516327	2.6940634486761503	2.6940634486761503	1.7849988424640897	1.7849988424640897	1.104265451624193	1.104265451624193	0.6346499871085173	0.6346499871085173	-1.38	6.736009280742459	2.4731969036707437
D2999-430	5,5-diisopropylbarbituric acid	CC(C)C1(C(C)C)C(=O)NC(=O)NC1=O	-2.77	Raevsky2004; Sorkun2019_datasetC	False	True	True	11.827222222222222	-1.1449305555555551	11.827222222222222	0.1614814814814815	0.6598004970396438	212.249	196.121	212.116092372	84.0	0.0	0.3276324522286933	-0.2768043358742236	0.3276324522286933	0.2768043358742236	0.8666666666666667	1.2	1.4666666666666666	16.19776546862912	9.664879617627289	2.5403094186127717	-2.396191522558316	2.3727397036954447	-2.6570042898129995	6.190282671914268	-0.1509344622135377	3.214800417998229	290.62919048309067	11.800964908321223	9.379445409770842	9.379445409770842	6.8291455845620845	4.999123781643924	4.999123781643924	4.415790448310591	4.415790448310591	3.026930817884145	3.026930817884145	2.2628521328686797	2.2628521328686797	-1.39	11.683475385745776	3.6397369056136064
D2999-431	anthranilic acid; 2-aminobenzoic acid	Nc1ccccc1C(=O)O	-1.52	Raevsky2004; Sorkun2019_datasetC	False	True	True	10.34175925925926	-0.9878703703703702	10.34175925925926	0.1550925925925927	0.5665891872452881	137.138	130.08199999999997	137.047678464	52.0	0.0	0.3372896338780637	-0.4775835714994406	0.4775835714994406	0.3372896338780637	1.4	2.0	2.4	16.365650416544117	10.170814858091967	2.033061279508489	-1.959013261416276	2.08467994152255	-2.003127135978161	5.928652180262699	0.0697832775622609	3.1529414466808685	257.53794892648057	7.560477932315068	5.242213231911951	5.242213231911951	4.71521405516327	2.79375634676635	2.79375634676635	1.89240301305786	1.89240301305786	1.1911985029511445	1.1911985029511445	0.6917722459608008	0.6917722459608008	-1.51	6.607785630153122	2.389632707443791
D2999-432	4-tolyl isothiocyanate; 1-isothiocyanato-4-methylbenzene; 4-isothiocyanatotoluene	Cc1ccc(N=C=S)cc1	-4.72	Raevsky2004; Sorkun2019_datasetC	False	True	True	4.450191326530612	0.8616666666666668	4.450191326530612	0.8616666666666668	0.4414879977154753	149.21800000000002	142.16199999999998	149.029920224	50.0	0.0	0.0739247988651212	-0.194738928694074	0.194738928694074	0.0739247988651212	1.3	1.9	2.4	32.09193705138041	10.21337164204213	1.8411685084412568	-1.8978895289744404	2.101280908065413	-1.6672571388023931	7.778222768478176	1.4436389393433828	2.996027732101816	257.0910097152755	7.397341225498538	5.664862962722324	6.481359543650051	4.825698502695489	2.9727049457778083	3.380953236241671	2.0386396507293045	2.22121383656436	1.2087143692920812	1.3000014622096088	0.6720036936771122	0.7774129490160583	-0.98	7.130864745011085	3.254508450235671
D2999-433	3-hydroxybenzoic acid	O=C(O)c1cccc(O)c1	-1.24	Raevsky2004; Sorkun2019_datasetC	False	True	True	10.242037037037036	-1.0315740740740742	10.242037037037036	0.0278703703703699	0.6102585058580265	138.122	132.07399999999998	138.031694052	52.0	0.0	0.3353177136693432	-0.5079396377898676	0.5079396377898676	0.3353177136693432	1.4	2.1	2.5	16.365748731590095	10.198278111684802	2.00046787865714	-1.9231314136425592	2.094098438827225	-1.9357410711512808	5.874321773307241	0.0696176830154636	3.069899265759275	254.78306142431708	7.560477932315068	5.112076558222283	5.112076558222283	4.698377302757662	2.7227049457778083	2.7227049457778083	1.8554809124444052	1.8554809124444052	1.0931048598665758	1.0931048598665758	0.638942333339527	0.638942333339527	-1.5100000000000002	6.607785630153122	2.389632707443791
D2999-434	2,5-dichlorophenol	Oc1cc(Cl)ccc1Cl	-1.91	Raevsky2004; Sorkun2019_datasetC	False	True	True	8.883703703703704	0.0177469135802474	8.883703703703704	0.0177469135802474	0.6227397221533862	163.003	158.971	161.963920108	48.0	0.0	0.1351531812134209	-0.5063397423514364	0.5063397423514364	0.1351531812134209	1.2222222222222223	1.8888888888888888	2.333333333333333	35.496786396168766	10.333311822805532	1.9503514633716352	-1.932196696058913	2.249969305412467	-1.6602988548906603	6.33615382373359	0.4754231059476292	3.171678030440916	222.29788705001036	6.8533711511285205	4.435193349087289	5.947051241124198	4.198377302757662	2.3396051424717914	3.0955340884902456	1.595733499247085	2.439369406459676	0.9081814222447194	1.4628910532930484	0.4858192197649822	0.7697113262001475	-0.4000000000000001	6.716279069767443	2.4602853745541022
D2999-435	4-bromochlorobenzene; 1-bromo-4-chlorobenzene	Clc1ccc(Br)cc1	-3.63	Raevsky2004; Sorkun2019_datasetC	False	True	True	5.590833333333332	0.7714814814814819	5.590833333333332	0.7714814814814819	0.5910745276514103	191.455	187.423	189.918489908	42.0	0.0	0.0406272978482653	-0.0843431332218139	0.0843431332218139	0.0406272978482653	1.125	1.625	2.0	79.91873094116322	10.369865310394738	1.8290301087526235	-1.8601702153596893	2.1278304180864263	-1.6053679723901222	9.102990839978796	1.6529655511683123	3.0324555320336755	147.38833891467198	5.983127663125442	4.0653300227769575	6.407255507910117	3.787693700234704	2.1993316780551457	3.3702944206217254	1.4364357804719852	2.788547089735659	0.8035431614659022	1.5841849898436222	0.4295493585107289	0.8198702726995889	-0.01	6.115156445556947	2.5130425620816013
D2999-436	3-nitroaniline	Nc1cccc([N+](=O)[O-])c1	-2.19	Raevsky2004; Sorkun2019_datasetC	False	True	True	10.103148148148149	-0.4758333333333331	10.103148148148149	0.0277777777777781	0.3595436090070912	138.126	132.07799999999995	138.042927432	52.0	0.0	0.2709824505064129	-0.3985247880942554	0.3985247880942554	0.2709824505064129	1.5	2.2	2.6	16.62821394061701	10.276581698493125	2.015576907415717	-1.9038241703015992	2.1279518237330164	-1.8917460021500785	5.463639647361739	-0.3843772175480835	3.069899265759275	259.67965837655686	7.560477932315068	5.150461522375813	5.150461522375813	4.698377302757663	2.6987975090608214	2.6987975090608214	1.852096331859492	1.852096331859492	1.0810290566893637	1.0810290566893637	0.638360715984689	0.638360715984689	-1.58	6.538764845605701	2.344994095834573
D2999-437	2,6-dichlorophenol	Oc1c(Cl)cccc1Cl	-1.93	Raevsky2004; Sorkun2019_datasetC	False	True	True	8.942407407407408	-0.0547839506172833	8.942407407407408	0.0547839506172833	0.6227397221533862	163.003	158.971	161.963920108	48.0	0.0	0.1522507751392098	-0.5048271275158442	0.5048271275158442	0.1522507751392098	1.1111111111111112	1.5555555555555556	1.8888888888888888	35.49683459241638	10.332525813783494	1.9898781736711744	-1.948607034076386	2.296147231919206	-1.6725393823388	6.365058222860424	0.4756436837625531	3.2478347337367035	202.0478870500104	6.8533711511285205	4.435193349087289	5.947051241124199	4.21521405516327	2.3455882066154987	3.1015171526339533	1.5702654821486068	2.3846657356298184	0.93754846996243	1.547537872752232	0.4890240787088714	0.8864687601746719	-0.4000000000000001	6.716279069767443	2.4602853745541022
D2999-438	amobarbital; 5-ethyl-5-isoamylbarbituric acid	CCC1(CCC(C)C)C(=O)NC(=O)NC1=O	-2.47	Raevsky2004; Sorkun2019_datasetC	False	True	True	11.787877928949356	-1.07125	11.787877928949356	0.4074074074074074	0.7067836690245718	226.276	208.13199999999995	226.131742436	90.0	0.0	0.3276318689614549	-0.2768228775012217	0.3276318689614549	0.2768228775012217	1.125	1.625	2.0	16.197540665290845	9.761311051219677	2.4777135621918966	-2.329303869875888	2.31649392298411	-2.617549878814595	6.186183540738005	-0.1449222783103457	2.8717018629932234	303.19136469282626	12.344934982691242	9.923415484140858	9.923415484140858	7.419556629830167	5.589534826912004	5.589534826912004	4.60555459218778	4.60555459218778	3.075432665412927	3.075432665412927	1.839897609235416	1.839897609235416	-1.39	12.678446269678304	4.634242594253736
D2999-439	cymoxanil	CCNC(=O)NC(=O)/C(C#N)=N/OC	-2.3	Raevsky2004; Sorkun2019_datasetC	False	True	True	11.044216742252456	-0.9025	11.044216742252456	0.3774016597379692	0.4644560522531993	198.182	188.102	198.07529018	76.0	0.0	0.3212666582551832	-0.3979049048816477	0.3979049048816477	0.3212666582551832	1.5714285714285714	2.2142857142857144	2.642857142857143	16.618436896396727	10.37608719208684	2.137063743264791	-2.0125943224437526	1.790698151380138	-2.4185278786027515	6.463243472566922	-0.1133892838593993	4.272256097026791	291.800257684424	10.974691494688164	7.826278843578054	7.826278843578054	6.650595667591544	3.756944534042561	3.756944534042561	2.0478498517313257	2.0478498517313257	1.067948066686416	1.067948066686416	0.570994327911975	0.570994327911975	-2.1	11.9	6.419740400216335
D2999-440	4-nitrophenol	O=[N+]([O-])c1ccc(O)cc1	-0.94	Raevsky2004; Sorkun2019_datasetC	False	True	True	10.036148904006048	-0.5144444444444445	10.036148904006048	0.0159259259259254	0.4707282115834253	139.11	134.07	139.02694302	52.0	0.0	0.2691949560161654	-0.5079581647909615	0.5079581647909615	0.2691949560161654	1.3	1.8	2.2	16.628233580200245	10.295264016145977	2.010975996200808	-1.8899749885301909	2.1442888600434267	-1.847535578739748	5.344730961358097	-0.3844522096099529	3.003400684579818	241.6747708743933	7.560477932315068	5.020324848686146	5.020324848686146	4.698377302757663	2.6337291722159875	2.6337291722159875	1.773507564579371	1.773507564579371	1.0605277538042814	1.0605277538042814	0.5743485232310095	0.5743485232310095	-1.58	6.538764845605701	2.344994095834573
D2999-441	2-nitroaniline	Nc1ccccc1[N+](=O)[O-]	-1.96	Raevsky2004; Sorkun2019_datasetC	False	True	True	10.147314814814814	-0.5046296296296298	10.147314814814814	0.0393518518518516	0.3595436090070912	138.126	132.07799999999995	138.042927432	52.0	0.0	0.2916009840169061	-0.3931676875151401	0.3931676875151401	0.2916009840169061	1.4	2.0	2.4	16.62839372214582	10.268054465596723	2.0651994202057904	-1.92208590593795	2.179415062560857	-1.9324994802811173	5.565561232428452	-0.38346187622208	3.1529414466808685	259.67965837655686	7.560477932315068	5.150461522375813	5.150461522375813	4.71521405516327	2.704780573204529	2.704780573204529	1.815925510185589	1.815925510185589	1.1334509714193048	1.1334509714193048	0.6537975440291656	0.6537975440291656	-1.58	6.538764845605701	2.344994095834573
D2999-442	cinnamic acid (trans)	O=C(O)/C=C/c1ccccc1	-2.55	Raevsky2004; Sorkun2019_datasetC	False	True	True	10.085817743764173	-0.9223582766439902	10.085817743764173	0.8980555555555558	0.6489204335813592	148.161	140.09699999999998	148.052429496	56.0	0.0	0.327821184684523	-0.4780736044659585	0.4780736044659585	0.327821184684523	1.2727272727272727	1.9090909090909087	2.4545454545454546	16.364528442042435	10.191878009027423	1.8542695267162248	-1.873860018034704	1.9937238682657448	-1.845582485661427	5.846872659967283	-0.1308576074506619	2.7217735540687813	262.1510390605948	8.104448006685086	5.896913770291203	5.896913770291203	5.287693700234704	3.2490981480278296	3.2490981480278296	2.0822546038451595	2.0822546038451595	1.2179328954690274	1.2179328954690274	0.7316635652718815	0.7316635652718815	-1.5699999999999998	7.536044538706258	3.562154412456972
D2999-443	hexamethylbenzene	Cc1c(C)c(C)c(C)c(C)c1C	-5.23	Raevsky2004; Sorkun2019_datasetC	False	True	True	2.212407407407407	1.4542592592592594	2.212407407407407	1.4542592592592594	0.5471126588422087	162.27599999999998	144.13199999999998	162.140850576	66.0	0.0	-0.0392279762248502	-0.0447267754713474	0.0447267754713474	0.0392279762248502	0.3333333333333333	0.4166666666666667	0.5	14.125737545163055	9.904916014704195	2.0710295457416934	-2.149801755860095	2.241368645991593	-1.9797028965869397	5.480394277404657	1.1289232125390125	3.603567451474548	214.30309024251744	9.464101615137755	9.0	9.0	5.464101615137754	4.5	4.5	3.75	3.75	3.375	3.375	1.6875	1.6875	-0.78	9.309126559714796	2.9298571334145405
D2999-444	4-methylacetanilide; 4-acetylaminotoluene	CC(=O)Nc1ccc(C)cc1	-1.96	Raevsky2004; Sorkun2019_datasetC	False	True	True	10.586968537414966	-0.0334693877551017	10.586968537414966	0.0334693877551017	0.6492858960302429	149.19299999999998	138.105	149.084063972	58.0	0.0	0.2207474058578307	-0.3263387549346861	0.3263387549346861	0.2207474058578307	1.2727272727272727	1.818181818181818	2.272727272727273	16.14814049928526	10.205576071626083	1.9179118012982104	-1.999791116387064	2.070851032850032	-2.045844042977459	5.880373073812362	-0.1137343574313897	2.7362980721056545	250.77017257091023	8.267584713501616	6.717649367222367	6.717649367222367	5.181540550352056	3.5254913502778504	3.5254913502778504	2.547211621632336	2.547211621632336	1.3719354497318073	1.3719354497318073	0.8401576665706056	0.8401576665706056	-1.31	7.793199174406604	3.191164645691246
D2999-445	3-nitrophenol	O=[N+]([O-])c1cccc(O)c1	-1.07	Raevsky2004; Sorkun2019_datasetC	False	True	True	10.047592592592594	-0.5558333333333332	10.047592592592594	0.0887037037037032	0.4707282115834253	139.11	134.07	139.02694302	52.0	0.0	0.272622151001028	-0.5077002302184715	0.5077002302184715	0.272622151001028	1.5	2.2	2.6	16.62829100213829	10.29361886892844	2.025487599054535	-1.8947764245016796	2.1614471590809696	-1.849907961816273	5.363206653734582	-0.3844870438316687	3.069899265759275	258.9247708743934	7.560477932315068	5.020324848686146	5.020324848686146	4.698377302757662	2.633729172215988	2.633729172215988	1.7769618882733194	1.7769618882733194	1.040556000177876	1.040556000177876	0.6065932997473394	0.6065932997473394	-1.58	6.538764845605701	2.344994095834573
D2999-446	3-methylacetanilide; 3-acetylaminotoluene	CC(=O)Nc1cccc(C)c1	-2.09	Raevsky2004; Sorkun2019_datasetC	False	True	True	10.61334089191232	-0.0318518518518515	10.61334089191232	0.0318518518518515	0.6492858960302429	149.19299999999998	138.105	149.084063972	58.0	0.0	0.2207475569904714	-0.3263290073809285	0.3263290073809285	0.2207475569904714	1.4545454545454546	2.1818181818181817	2.727272727272727	16.148141613761013	10.200307675930397	1.9257124487293176	-2.0065726379532074	2.0803972292901936	-2.0478543457154084	5.881281239772435	-0.1137335521018639	2.7909314514807626	268.0201725709103	8.267584713501616	6.717649367222367	6.717649367222367	5.181540550352056	3.5254913502778504	3.5254913502778504	2.5506659453262848	2.5506659453262848	1.3384418006779166	1.3384418006779166	0.9260817426744	0.9260817426744	-1.31	7.793199174406604	3.191164645691246
D2999-447	pentyl 4-(3-cyclohexylureido)butanoate; 4-(3-cyclohexylureido)butanoic acid pentyl ester	CCCCCOC(=O)CCCNC(=O)NC1CCCCC1	-2.3	Raevsky2004; Sorkun2019_datasetC	False	True	True	11.661495291990942	-0.1661187577520546	11.661495291990942	0.1127656093939462	0.5074234353238224	298.4270000000001	268.187	298.22564282	122.0	0.0	0.314505981757795	-0.46567417925435	0.46567417925435	0.314505981757795	1.0952380952380951	1.8571428571428568	2.571428571428572	16.53239406998951	9.956302121594009	2.1463078979249905	-2.223368789109631	2.165294479518317	-2.4274391009624776	5.739669621127817	-0.1433828356717773	1.9450379132527984	301.89721411270165	15.338652525367095	13.287376514819789	13.287376514819789	10.21954535281284	8.420432848186241	8.420432848186241	5.766302626091404	5.766302626091404	3.7945655448457702	3.7945655448457702	2.528233075701057	2.528233075701057	-1.26	17.790658561296855	11.40501594639104
D2999-448	prostaglandin f2alpha; dinoprost	CCCCCC(O)/C=C/C1C(O)CC(O)C1C/C=C/CCCC(=O)O	-2.33	Raevsky2004; Sorkun2019_datasetC	False	True	True	10.460090784121135	-0.7866360514942559	10.460090784121135	0.064985591458806	0.3189173783556326	354.48700000000014	320.21500000000003	354.2406241879999	144.0	0.0	0.3028511139961321	-0.481230253795681	0.481230253795681	0.3028511139961321	1.16	1.92	2.6	16.365348244753697	9.891979332278876	2.3884787840978827	-2.193154237179016	2.359979015173973	-2.2006080148018707	5.660611836151667	-0.1366069865329554	2.462440540805068	431.8024499631731	18.65648977056288	15.25721612584926	15.25721612584926	11.95159616038172	9.545810860119726	9.545810860119726	7.05270601913682	7.05270601913682	4.911168865654415	4.911168865654415	3.405009741836545	3.405009741836545	-1.17	21.871963911036502	12.226632993151828
D2999-449	n-methylacetanilide	CC(=O)N(C)c1ccccc1	-0.75	Raevsky2004; Sorkun2019_datasetC	False	True	True	10.870096371882086	0.0520370370370373	10.870096371882086	0.0520370370370373	0.5944047579099423	149.19299999999998	138.105	149.084063972	58.0	0.0	0.2230948560830935	-0.3157447298962095	0.3157447298962095	0.2230948560830935	1.2727272727272727	1.818181818181818	2.272727272727273	16.15161098104659	10.279440996769743	2.016193180154623	-2.132500997419777	2.0955913668554285	-2.2189856814206426	5.901811667217471	-0.1157953172609386	2.851177890164404	242.9994627262031	8.267584713501616	6.742213231911951	6.742213231911951	5.215214055163271	3.509234938754807	3.509234938754807	2.4135841892111736	2.4135841892111736	1.6158327708039613	1.6158327708039613	0.833404974563156	0.833404974563156	-1.31	7.793199174406604	3.191164645691246
D2999-450	2-nitrophenol	O=[N+]([O-])c1ccccc1O	-1.75	Raevsky2004; Sorkun2019_datasetC	False	True	True	10.067314814814814	-0.6296296296296293	10.067314814814814	0.2615740740740735	0.4707282115834253	139.11	134.07	139.02694302	52.0	0.0	0.3101887839338801	-0.502092705332494	0.502092705332494	0.3101887839338801	1.4	2.0	2.4	16.62936857351403	10.28804725564431	2.085775380633224	-1.9101708754518825	2.226128957974153	-1.8608227926353216	5.4364310486815	-0.3854393972729553	3.1529414466808685	258.9247708743934	7.560477932315068	5.020324848686146	5.020324848686146	4.71521405516327	2.639712236359695	2.639712236359695	1.7458241199700857	1.7458241199700857	1.0784281924710268	1.0784281924710268	0.6185506153342444	0.6185506153342444	-1.5799999999999998	6.538764845605701	2.344994095834573
D2999-451	pentobarbital; 5-ethyl-5-(2-pentyl)barbituric acid	CCCC(C)C1(CC)C(=O)NC(=O)NC1=O	-2.38	Raevsky2004; Sorkun2019_datasetC	False	True	True	11.891624149659863	-1.0933333333333333	11.891624149659863	0.0735185185185187	0.7067836690245719	226.276	208.13199999999995	226.131742436	90.0	0.0	0.3276321616302011	-0.2768135303927874	0.3276321616302011	0.2768135303927874	1.125	1.625	2.0	16.197661359811693	9.69682997495592	2.5156969567812717	-2.372751677342155	2.360901979525754	-2.638955439888377	6.18839554333021	-0.1481619845726028	3.0460336908423664	305.19136469282626	12.344934982691242	9.923415484140858	9.923415484140858	7.484434885828627	5.654413082910466	5.654413082910466	4.252001201594507	4.252001201594507	3.385115542605425	3.385115542605425	2.360222660594406	2.360222660594406	-1.39	12.678446269678304	4.634242594253736
D2999-452	5,5-(spirocyclohexyl)thiobarbituric acid; 5,5-spiropentamethylene-2-thiobarbituric acid	O=C1NC(=S)NC(=O)C12CCCCC2	-3.46	Raevsky2004; Sorkun2019_datasetC	False	True	True	11.7325	-0.8327777777777774	11.7325	0.1353689531368103	0.4530478917388725	212.27399999999997	200.178	212.061948624	76.0	0.0	0.2413331645379567	-0.3019082855932592	0.3019082855932592	0.2413331645379567	1.0	1.5	2.0	32.09204642645317	9.716987984926996	2.488741711400322	-2.369601942200668	2.373049636846532	-2.6224271703567963	7.799135415008309	-0.1453729244498094	2.267090621682073	285.93381513981194	10.181798275874712	7.760278777324329	8.576775358252055	6.649501019800503	4.819479216882343	5.227727507346205	3.8801393886621622	4.288387679126026	3.030521524222532	3.2346456694544634	2.189324035342428	2.374719441291727	-0.9700000000000002	9.579885719888498	3.3093149925756484
D2999-453	4-aminopropiophenone; 4-propionylaniline; 4-propanoylaniline	CCC(=O)c1ccc(N)cc1	-2.64	Raevsky2004; Sorkun2019_datasetC	False	True	True	11.083909674981104	0.1574074074074078	11.083909674981104	0.1574074074074078	0.5148504031190998	149.193	138.105	149.084063972	58.0	0.0	0.1620995840336685	-0.3987282346589578	0.3987282346589578	0.1620995840336685	1.3636363636363635	1.9090909090909087	2.363636363636364	16.137987857531062	10.09775238053638	1.996027012786669	-1.963423294413818	2.065703040101665	-1.955901222037592	5.95540496698881	0.0987967011710373	2.8953480359887567	250.77017257091023	8.267584713501616	6.502106417598541	6.502106417598541	5.236382105218448	3.624826656652485	3.624826656652485	2.398738193731429	2.398738193731429	1.5537731405466928	1.5537731405466928	0.8731362362129245	0.8731362362129245	-1.31	7.793199174406604	3.191164645691246
D2999-454	4-chlorobenzoic acid	O=C(O)c1ccc(Cl)cc1	-3.33	Raevsky2004; Sorkun2019_datasetC	False	True	True	10.26914210128496	-0.9336419753086422	10.26914210128496	0.2540740740740745	0.675780363757627	156.56799999999998	151.528	155.99780708	52.0	0.0	0.3351799931332665	-0.4776392409451694	0.4776392409451694	0.3351799931332665	1.3	1.8	2.2	35.49569082876048	10.212807508968604	1.9859404319603908	-1.909946572312343	2.082250032926711	-1.9350488154733887	6.301764237780067	0.0696678280439242	3.003400684579818	240.2879489264805	7.560477932315068	5.042827435731552	5.798756381750007	4.698377302757663	2.688080384532443	3.0660448575416703	1.8120455892392888	2.248481369711273	1.0911722455341653	1.3431485608736502	0.5924655940031613	0.7184537516729038	-1.02	7.091358574610246	2.7089444566765426
D2999-455	1,2,3-trichlorobenzene	Clc1cccc(Cl)c1Cl	-4.04	Raevsky2004; Sorkun2019_datasetC	False	True	True	5.613765432098765	0.4174382716049387	5.613765432098765	0.4174382716049387	0.5361021552744022	181.449	178.42499999999998	179.930033136	48.0	0.0	0.0777950410230942	-0.0826555679210312	0.0826555679210312	0.0777950410230942	0.8888888888888888	1.3333333333333333	1.6666666666666667	35.49994069905178	10.358676907309322	1.9822844948465512	-1.9384671092892412	2.280657345189874	-1.6723829156712864	6.474147843777256	1.7045030686843947	3.2478347337367026	199.2929995478469	6.8533711511285205	4.365944226596559	6.633731064651922	4.21521405516327	2.310963645370133	3.444857064397816	1.5356409209032411	2.728005647393681	0.9044711161625654	2.135076129671228	0.4774825582937494	1.0009153974292928	0.0899999999999999	7.200011001100109	2.7822002817304186
D2999-456	spiro-5,5-cyclooctylbarbituric acid; spiro-5,5-heptamethylenebarbituric acid	O=C1NC(=O)C2(CCCCCCC2)C(=O)N1	-2.98	Raevsky2004; Sorkun2019_datasetC	False	True	True	11.864189342403629	-0.9917361111111108	11.864189342403629	0.41375	0.604505423697611	224.26	208.13199999999995	224.116092372	88.0	0.0	0.3276318712886519	-0.2768227178142301	0.3276318712886519	0.2768227178142301	0.75	1.1875	1.6875	16.197556382824907	9.736237408888751	2.4875240050084506	-2.345573819230239	2.354590795386845	-2.619878902321712	6.186506368427488	-0.1454546162306519	2.213501074254922	308.12137657048413	11.596011838247808	9.174492339697425	9.174492339697425	7.649501019800504	5.819479216882342	5.819479216882342	4.58724616984871	4.58724616984871	3.5305215242225314	3.5305215242225314	2.5428774259357008	2.5428774259357008	-1.39	11.106076489676086	4.233379219701568
D2999-457	1-adamantan-1'-yl-3-decylurea	CCCCCCCCCCNC(=O)NC12CC3CC(CC(C3)C1)C2	-5.83	Raevsky2004; Sorkun2019_datasetC	False	True	True	12.312511448453527	0.0971257360331139	12.312511448453527	0.0971257360331139	0.5163132396539097	334.5480000000002	296.244	334.29841383599995	138.0	0.0	0.3147209693464652	-0.3381524763597969	0.3381524763597969	0.3147209693464652	0.8333333333333334	1.3333333333333333	1.875	16.161922345026632	9.52788333456406	2.509852682354504	-2.563491623311705	2.550498265803658	-2.610161549103156	5.744201888672121	-0.013467511164666	1.2559369327854404	371.3587126455221	16.830216356929814	15.746900815830958	15.746900815830958	11.689401807851764	10.74967910296634	10.74967910296634	9.053660088807051	9.053660088807051	6.732820321856649	6.732820321856649	6.009572110384846	6.009572110384846	-0.73	18.07283707623672	8.578808787628477
D2999-458	4-fluoroacetanilide	CC(=O)Nc1ccc(F)cc1	-1.95	Raevsky2004; Sorkun2019_datasetC	False	True	True	12.31140447845805	-0.3063869992441417	12.31140447845805	0.1559183673469384	0.6542396201198041	153.156	145.09199999999998	153.058992096	58.0	0.0	0.2207474281609265	-0.3263356017121839	0.3263356017121839	0.2207474281609265	1.3636363636363635	1.9090909090909087	2.363636363636364	19.142139338652893	10.288627368381508	1.933191236014837	-1.9881810787175365	2.067124816120338	-2.046443425070183	5.879807815631342	-0.1137354173766326	2.7362980721056545	255.29949758389105	8.267584713501616	6.095613840231594	6.095613840231594	5.181540550352056	3.214473586782464	3.214473586782464	2.188079242678703	2.188079242678703	1.164590274068216	1.164590274068216	0.73648507873881	0.73648507873881	-1.38	7.723950103950105	3.142667965973564
D2999-459	vinbarbital; 5-ethyl-5-(1-methyl-1-butenyl)barbituric acid	CC/C=C(\C)C1(CC)C(=O)NC(=O)NC1=O	-2.31	Raevsky2004; Sorkun2019_datasetC	False	True	True	11.85079081632653	-1.232222222222222	11.85079081632653	0.3336111111111111	0.5565734109876053	224.26	208.13199999999995	224.116092372	88.0	0.0	0.3276506974778805	-0.2765337808285352	0.3276506974778805	0.2765337808285352	1.1875	1.6875	2.0625	16.19759564843908	9.748767061747971	2.494546116589548	-2.334480552302152	2.3327051916297266	-2.621731563634847	6.2049986702544695	-0.1413859082075253	3.2037805931017176	351.4259647966728	12.344934982691242	9.71630870295431	9.71630870295431	7.484434885828627	5.32706281372084	5.32706281372084	3.7916410497669935	3.7916410497669935	2.943179337237656	2.943179337237656	1.992507982555027	1.992507982555027	-1.65	12.419686411149826	4.467035688233906
D2999-460	3-chlorobenzoic acid	O=C(O)c1cccc(Cl)c1	-2.59	Raevsky2004; Sorkun2019_datasetC	False	True	True	10.294506172839506	-0.9560185185185188	10.294506172839506	0.2152777777777783	0.675780363757627	156.56799999999998	151.528	155.99780708	52.0	0.0	0.3352322207939984	-0.47763862626875	0.47763862626875	0.3352322207939984	1.5	2.2	2.6	35.49569083373158	10.21218212083884	1.996868692205915	-1.915913618273655	2.0930740604251885	-1.9378103531897843	6.304227092979901	0.0696657837925997	3.069899265759275	257.53794892648057	7.560477932315068	5.042827435731551	5.798756381750006	4.698377302757662	2.688080384532443	3.0660448575416703	1.815499912933237	2.2519356934052217	1.071568089573662	1.3066651923614006	0.6215104482745418	0.811798296413742	-1.02	7.091358574610246	2.7089444566765426
D2999-461	indole	c1ccc2[nH]ccc2c1	-1.21	Raevsky2004; Sorkun2019_datasetC	False	True	True	3.1195370370370368	1.2060185185185186	3.1195370370370368	1.2060185185185186	0.5439155908694729	117.15099999999995	110.09499999999998	117.057849224	44.0	0.0	0.0453393472977115	-0.3611762912891017	0.3611762912891017	0.0453393472977115	1.0	1.8888888888888888	2.7777777777777777	14.649928150899145	10.253540731635155	1.8616440572121389	-1.827280603528226	2.085426823634756	-1.612704835068164	5.782479110967439	1.4776825391303166	2.9546597902851044	278.54542122074673	6.104448006685086	4.964101615137755	4.964101615137755	4.4663264951887856	2.988033871712586	2.988033871712586	2.064921349280117	2.064921349280117	1.4625176415169718	1.4625176415169718	0.9950141132135774	0.9950141132135774	-1.2399999999999998	4.621116323679656	1.6217242815493544
D2999-462	phenoxyacetic acid	O=C(O)COc1ccccc1	-0.96	Raevsky2004; Sorkun2019_datasetC	False	True	True	10.047623299319728	-0.9640249433106568	10.047623299319728	0.2876851851851854	0.7062096181798528	152.149	144.08499999999998	152.04734411599998	58.0	0.0	0.3412221183131221	-0.4819192283634051	0.4819192283634051	0.3412221183131221	1.3636363636363635	2.0	2.5454545454545454	16.502212461118805	10.33795031024554	1.9570718548936183	-1.9977740237106256	2.0668915514825845	-2.0853210745937414	5.679644460509116	-0.1388078092982865	2.453018743531937	230.35230342705088	8.104448006685086	5.857568303562362	5.857568303562362	5.287693700234704	3.1847672159248885	3.1847672159248885	1.995466207403308	1.995466207403308	1.1055159030209667	1.1055159030209667	0.6617912497856807	0.6617912497856807	-1.5099999999999998	7.595374077976819	3.607707076422454
D2999-463	methyl 4-aminobenzoate	COC(=O)c1ccc(N)cc1	-2.02	Raevsky2004; Sorkun2019_datasetC	False	True	True	10.86168745275888	-0.3425925925925923	10.86168745275888	0.3425925925925923	0.4818862664217507	151.16500000000002	142.093	151.063328528	58.0	0.0	0.3373440260063626	-0.465417508813069	0.465417508813069	0.3373440260063626	1.3636363636363635	1.9090909090909087	2.363636363636364	16.523259562751747	10.189676381804894	2.016387899747069	-1.973424392972548	2.0525288919865243	-2.00064666146914	5.890772080546257	0.0600555765828687	2.8953480359887567	253.29949758389105	8.267584713501616	6.203247926875856	6.203247926875856	5.236382105218448	3.176538920568458	3.176538920568458	2.113590091725343	2.113590091725343	1.3317812688677748	1.3317812688677748	0.73705347272497	0.73705347272497	-1.5099999999999998	7.595374077976819	3.0531381005525
D2999-464	2-chlorobenzoic acid	O=C(O)c1ccccc1Cl	-2.06	Raevsky2004; Sorkun2019_datasetC	False	True	True	10.337314814814816	-0.9948148148148148	10.337314814814816	0.1427469135802475	0.675780363757627	156.56799999999998	151.52799999999996	155.99780708	52.0	0.0	0.336706641809312	-0.4776007989552149	0.4776007989552149	0.336706641809312	1.4	2.0	2.4	35.49569107207442	10.209766498428449	2.043031172215489	-1.93717834014777	2.132907674612945	-1.9521552824949624	6.329839377784029	0.069686557416172	3.1529414466808685	257.53794892648057	7.560477932315068	5.042827435731551	5.798756381750006	4.71521405516327	2.6940634486761503	3.0720279216853776	1.7849988424640897	2.1921989692046955	1.104265451624193	1.4338536726642384	0.6346499871085173	0.8512169129156681	-1.02	7.091358574610246	2.7089444566765426
D2999-465	methyl 4-hydroxybenzoate; methylparaben	COC(=O)c1ccc(O)cc1	-1.78	Raevsky2004; Sorkun2019_datasetC	False	True	True	10.820871126228267	-0.3981481481481481	10.820871126228267	0.1367157974300834	0.6143884490200855	152.149	144.08499999999998	152.047344116	58.0	0.0	0.3373460519332535	-0.5079661787854562	0.5079661787854562	0.3373460519332535	1.3636363636363635	1.9090909090909087	2.363636363636364	16.523291157439658	10.198944383934116	2.021246807966059	-1.9681249097663729	2.0925278173430133	-1.9916929333226456	5.888228602772384	0.0600507865276616	2.8953480359887567	250.5446100817276	8.267584713501616	6.073111253186188	6.073111253186188	5.236382105218448	3.1114705837236243	3.1114705837236243	2.0384556481391707	2.0384556481391707	1.2884023776378852	1.2884023776378852	0.7153640271100253	0.7153640271100253	-1.5099999999999998	7.595374077976819	3.0531381005525
D2999-466	4-anisic acid; 4-methoxybenzoic acid	COc1ccc(C(=O)O)cc1	-2.89	Raevsky2004; Sorkun2019_datasetC	False	True	True	10.359738756613757	-0.9234693877551025	10.359738756613757	0.2692592592592595	0.6961288347721591	152.149	144.08499999999998	152.047344116	58.0	0.0	0.3351828615420761	-0.4967677521601421	0.4967677521601421	0.3351828615420761	1.3636363636363635	1.9090909090909087	2.272727272727273	16.465364821514267	10.199333808982258	1.9972438376399664	-1.9761324615260276	2.1005954852339643	-1.9454245139057729	5.871210285358533	0.0696631538815389	2.9138015626758045	250.54461008172763	8.267584713501616	6.073111253186188	6.073111253186188	5.236382105218448	3.1114705837236243	3.1114705837236243	2.033654104630744	2.033654104630744	1.336969111747893	1.336969111747893	0.7335956604002217	0.7335956604002217	-1.5099999999999998	7.595374077976819	3.0531381005525
D2999-467	oxamyl; vydate	CNC(=O)O/N=C(\SC)C(=O)N(C)C	0.11	Raevsky2004; Sorkun2019_datasetC	False	True	True	11.337508030990174	-0.705457294028722	11.337508030990174	0.1237037037037041	0.2938761341918922	219.266	206.162	219.067762276	80.0	0.0	0.4326274323796574	-0.3428620580718493	0.4326274323796574	0.3428620580718493	1.4285714285714286	2.0	2.357142857142857	32.16643609726172	10.594723692287117	2.133809130836813	-2.089621488839092	2.0149119257507597	-2.284507192079194	8.146658294734195	-0.1210980519905498	4.399365653142079	252.5645747934132	11.137828201504696	8.52742035285537	9.343916933783095	6.523274467653717	3.748959843726519	4.973704715118108	2.428888129449134	3.223834750979984	1.1980742925609384	1.8339286491287796	0.4834663125461703	0.952464323507076	-1.24	12.760000000000002	6.249699693744906
D2999-468	3-acetylaminophenol; 3-hydroxyacetanilide	CC(=O)Nc1cccc(O)c1	-1.06	Raevsky2004; Sorkun2019_datasetC	False	True	True	10.531708238851095	-0.1429629629629627	10.531708238851095	0.1429629629629627	0.6360784721720715	151.165	142.093	151.063328528	58.0	0.0	0.2207495102880195	-0.5078861354451693	0.5078861354451693	0.2207495102880195	1.5454545454545454	2.272727272727273	2.8181818181818183	16.254785514138888	10.278275184713708	1.939162891798127	-1.9993689585442749	2.141624132742108	-2.04454951620191	5.882619461874274	-0.1137331707495003	2.7909314514807626	270.54949758389114	8.267584713501616	6.164862962722325	6.164862962722325	5.181540550352056	3.2490981480278296	3.2490981480278296	2.23151456588382	2.23151456588382	1.166522888400627	1.166522888400627	0.7869303899620109	0.7869303899620109	-1.5100000000000002	7.595374077976819	3.0531381005525
D2999-469	1-chloro-2-nitrobenzene	O=[N+]([O-])c1ccccc1Cl	-2.55	Raevsky2004; Sorkun2019_datasetC	False	True	True	10.142870370370373	-0.5115740740740735	10.142870370370373	0.0516975308641969	0.4636021031419894	157.55599999999998	153.524	156.993056048	52.0	0.0	0.2873708938075527	-0.2582632573704161	0.2873708938075527	0.2582632573704161	1.4	2.0	2.4	35.49569110044258	10.313908788469409	2.07638510145982	-1.901856182835756	2.2147150300854594	-1.8656390627409656	6.321141530017587	-0.3842994311103071	3.1529414466808685	261.67965837655686	7.560477932315068	4.951075726195414	5.707004672213869	4.71521405516327	2.605087675114329	2.983052148123557	1.7085213395918186	2.1157214663324244	1.0491491349145388	1.3687616631751292	0.5997948041288869	0.8045347356433243	-1.09	7.022233445566778	2.6626191750189108
D2999-470	3-anisic acid; 3-methoxybenzoic acid	COc1cccc(C(=O)O)c1	-1.93	Raevsky2004; Sorkun2019_datasetC	False	True	True	10.413522297808012	-0.9408333333333332	10.413522297808012	0.2401388888888891	0.6961288347721591	152.149	144.08499999999998	152.047344116	58.0	0.0	0.3353178406069753	-0.4967412156466688	0.4967412156466688	0.3353178406069753	1.5454545454545454	2.272727272727273	2.8181818181818183	16.465509948588327	10.196171874644447	2.0118999698092934	-1.984495706674112	2.112440723727771	-1.953245769622904	5.874785651920384	0.069624151581085	3.0058892189147386	267.7946100817276	8.267584713501616	6.073111253186188	6.073111253186188	5.236382105218448	3.1114705837236243	3.1114705837236243	2.0371084283246925	2.0371084283246925	1.3166887454181646	1.3166887454181646	0.7561006545351453	0.7561006545351453	-1.5100000000000002	7.595374077976819	3.0531381005525
D2999-471	4-cyanobenzoic acid	N#Cc1ccc(C(=O)O)cc1	-2.25	Raevsky2004; Sorkun2019_datasetC	False	True	True	10.317646919879063	-0.9773242630385488	10.317646919879063	0.1981481481481484	0.6498807940213297	147.13299999999998	142.09299999999996	147.0320284	54.0	0.0	0.3351797260387253	-0.4776392424642608	0.4776392424642608	0.3351797260387253	1.3636363636363635	1.9090909090909087	2.272727272727273	16.365532997936963	10.147316279562633	1.993834933493364	-1.9091841739425448	2.0167391284224503	-1.942493603627762	5.871024935343538	0.0696660965422924	3.031638968107444	307.85909745119363	8.267584713501616	5.612076558222283	5.612076558222283	5.236382105218448	2.9727049457778083	2.9727049457778083	1.9943062324730991	1.9943062324730991	1.26095019940467	1.26095019940467	0.6873404477516165	0.6873404477516165	-1.82	7.288932461873639	2.8425467468001866
D2999-472	methyl cinnamate; cinnamic acid methyl ester	COC(=O)/C=C/c1ccccc1	-2.67	Raevsky2004; Sorkun2019_datasetC	False	True	True	10.67609552154195	-0.3343953136810278	10.67609552154195	0.3343953136810278	0.4898760055068554	162.188	152.10799999999998	162.06807956	62.0	0.0	0.3299850754237479	-0.4658510468013156	0.4658510468013156	0.3299850754237479	1.3333333333333333	2.0	2.583333333333333	16.5224878200475	10.191478364869615	1.8924006363552983	-1.9056112010897728	1.9994729297774485	-1.924556558403436	5.863418333833782	-0.1342737450692334	2.637870167687777	275.14987048988627	8.811554787871634	6.857948465255109	6.857948465255109	5.825698502695489	3.6378637859736456	3.6378637859736456	2.2671766748170743	2.2671766748170743	1.4126231414941028	1.4126231414941028	0.7964578382628508	0.7964578382628508	-1.5699999999999998	8.525877277085332	4.337351158442225
D2999-473	2-acetylaminophenol; 2-hydroxyacetanilide	CC(=O)Nc1ccccc1O	-2.13	Raevsky2004; Sorkun2019_datasetC	False	True	True	10.54315192743764	-0.1884259259259257	10.54315192743764	0.0858333333333336	0.5950261967780848	151.16499999999996	142.093	151.063328528	58.0	0.0	0.2208494446490298	-0.505774056864013	0.505774056864013	0.2208494446490298	1.4545454545454546	2.090909090909091	2.636363636363636	16.256552508414867	10.271685182916416	1.982756102116657	-2.020015438950489	2.2030580464109235	-2.048344725843211	5.896657224748638	-0.113751892002757	2.857454153563621	270.54949758389114	8.267584713501616	6.164862962722325	6.164862962722325	5.198377302757662	3.255081212171537	3.255081212171537	2.198335276281771	2.198335276281771	1.2147501589039873	1.2147501589039873	0.768990330418212	0.768990330418212	-1.51	7.595374077976819	3.0531381005525
D2999-474	2,3-dichloroanisole; 1-methoxy-2,3-dichlorobenzene	COc1cccc(Cl)c1Cl	-3.31	Raevsky2004; Sorkun2019_datasetC	False	True	True	5.736404320987654	0.4645061728395065	5.736404320987654	0.4645061728395065	0.6400449574615179	177.02999999999997	170.982	175.979570172	54.0	0.0	0.138477262755723	-0.4951421455194044	0.4951421455194044	0.138477262755723	1.3	2.0	2.5	35.49826078886307	10.328901734698634	2.012945288882552	-2.0134286460493764	2.3018910335588205	-1.823205115736008	6.424238212709431	0.4148344198627472	3.14303948130643	235.04775799182192	7.560477932315068	5.396228044051194	6.908085936088103	4.753218857624055	2.7343538445613143	3.490282790579769	1.7560782055785935	2.5412428053284275	1.136078650843462	1.937641777696835	0.6416611976875457	1.010670637133186	-0.4000000000000001	7.704166666666666	3.1288485764676244
D2999-475	fenuron; 1,1-dimethyl-3-phenylurea; n,n-dimethyl-n'-phenylurea	CN(C)C(=O)Nc1ccccc1	-1.84	Raevsky2004; Sorkun2019_datasetC	False	True	True	11.12704081632653	-0.1099999999999998	11.12704081632653	0.1099999999999998	0.6737800381048139	164.208	152.11199999999997	164.094963004	64.0	0.0	0.3208166375953787	-0.3306530434771435	0.3306530434771435	0.3208166375953787	1.25	1.8333333333333333	2.333333333333333	16.164916375599624	10.307418579911747	2.009048252268343	-2.107472651138305	2.043660570484631	-2.266762591235133	5.882716668330778	0.2304790249970948	2.5897829796017806	256.4908622767174	8.974691494688164	7.242213231911952	7.242213231911952	5.698377302757663	3.7328417365047866	3.7328417365047866	2.6906051591928386	2.6906051591928386	1.4312403549765584	1.4312403549765584	0.7567648722966661	0.7567648722966661	-1.5099999999999998	8.585328884652048	3.7588733548338538
D2999-476	d(-)(r)-mandelic acid	O=C(O)C(O)c1ccccc1	-0.14	Raevsky2004; Sorkun2019_datasetC	False	True	True	10.249726001511716	-1.4062962962962964	10.249726001511716	0.4027777777777783	0.6586905854079069	152.149	144.08499999999998	152.04734411599998	58.0	0.0	0.3367138622892873	-0.4790663877586052	0.4790663877586052	0.3367138622892873	1.2727272727272727	1.818181818181818	2.272727272727273	16.399343412676416	10.117148292250873	2.135109971331491	-2.0277236062760946	2.104034928524884	-2.0926453792697424	5.733837602575191	-0.1464732502463525	2.851177890164404	242.77390023702043	8.267584713501616	5.766777096601535	5.766777096601535	5.215214055163271	3.173963704441657	3.173963704441657	2.151457727556393	2.151457727556393	1.349225298702606	1.349225298702606	0.7779072412401424	0.7779072412401424	-1.35	7.753626943005183	3.163427799215736
D2999-477	vanillin; 4-hydroxy-3-methoxybenzaldehyde	COc1cc(C=O)ccc1O	-1.14	Raevsky2004; Sorkun2019_datasetC	False	True	True	10.248745275888131	0.0399074074074075	10.248745275888131	0.0399074074074075	0.6477438574453785	152.14899999999997	144.08499999999998	152.047344116	58.0	0.0	0.1606893236526212	-0.5042543227773111	0.5042543227773111	0.1606893236526212	1.5454545454545454	2.272727272727273	2.8181818181818183	16.47402486632955	10.196382223920486	1.9978700203030175	-2.012968463446425	2.247074867510471	-1.8539332197805216	5.758009951205347	0.1118006597210041	3.116164133858052	268.03972257956417	8.267584713501616	6.073111253186188	6.073111253186188	5.274386907679232	3.098390500148688	3.098390500148688	2.049137357217536	2.049137357217536	1.3398615046902285	1.3398615046902285	0.7675205674503293	0.7675205674503293	-1.51	7.595374077976819	3.0531381005525
D2999-478	2-anisic acid; 2-methoxybenzoic acid	COc1ccccc1C(=O)O	-1.6	Raevsky2004; Sorkun2019_datasetC	False	True	True	10.500648148148148	-0.9699537037037038	10.500648148148148	0.1898148148148151	0.6961288347721591	152.14899999999997	144.08499999999998	152.047344116	58.0	0.0	0.3389773053584174	-0.4958556009625196	0.4958556009625196	0.3389773053584174	1.4545454545454546	2.090909090909091	2.5454545454545454	16.467809875829214	10.18429368540248	2.0702334585215736	-2.013843266073927	2.157102419986432	-1.9866634428291352	5.90246674844009	0.0693115776392716	3.121219318886156	267.7946100817276	8.267584713501616	6.073111253186188	6.073111253186188	5.253218857624055	3.117453647867332	3.117453647867332	2.005436127139442	2.005436127139442	1.337382527068733	1.337382527068733	0.821324014856404	0.821324014856404	-1.51	7.595374077976819	3.0531381005525
D2999-479	5-isopropyl-5-(3-methyl-2-butenyl)barbituric acid	CC(C)=CCC1(C(C)C)C(=O)NC(=O)NC1=O	-2.59	Raevsky2004; Sorkun2019_datasetC	False	True	True	11.969035336356765	-1.1893055555555554	11.969035336356765	0.1887037037037038	0.5753708556988949	238.287	220.143	238.131742436	94.0	0.0	0.3276324761727238	-0.27680324323902	0.3276324761727238	0.27680324323902	1.1764705882352942	1.6470588235294117	2.0	16.197657609303654	9.713465301518308	2.5113454242767057	-2.359650366409934	2.3439929664656147	-2.6366102712331254	6.189660397143839	-0.1469148327201763	3.1323563177496303	372.55492181215095	13.21517847069432	10.586552190957388	10.586552190957388	7.802272131024409	5.6062249243218085	5.6062249243218085	4.849024204148554	4.849024204148554	3.0823733761001124	3.0823733761001124	1.8742370845028904	1.8742370845028904	-1.65	13.415146579804558	4.690732453264492
D2999-480	benzotriazole	c1ccc2[nH]nnc2c1	-0.77	Raevsky2004; Sorkun2019_datasetC	False	True	True	3.813148148148148	0.914351851851852	3.813148148148148	0.914351851851852	0.5607362152362961	119.127	114.087	119.04834716	44.0	0.0	0.112418874259168	-0.2575461374808697	0.2575461374808697	0.112418874259168	1.2222222222222223	2.111111111111111	3.0	15.319654108232038	10.311300711867569	1.895270933298728	-1.787707975617583	2.030839974017125	-1.6315945158123093	5.72163190708098	0.9592625849874226	2.9546597902851044	282.2807587142564	6.104448006685086	4.70382826775842	4.70382826775842	4.4663264951887856	2.724563864689584	2.724563864689584	1.8289524573088636	1.8289524573088636	1.232236787740549	1.232236787740549	0.788119872411481	0.788119872411481	-1.38	4.494241633066143	1.5485255109446885
D2999-481	4-methylsalicylic acid; 2-hydroxy-4-methylbenzoic acid	Cc1ccc(C(=O)O)c(O)c1	-2.9	Raevsky2004; Sorkun2019_datasetC	False	True	True	10.373059334845047	-1.108796296296296	10.373059334845047	0.0596296296296292	0.639001665426546	152.149	144.08499999999998	152.047344116	58.0	0.0	0.3389694407763564	-0.5070424307743948	0.5070424307743948	0.3389694407763564	1.4545454545454546	2.090909090909091	2.5454545454545454	16.367675942130383	10.128796698169246	2.068813464755052	-1.9825157955067017	2.17092396279821	-1.9559253300308157	5.902352000813129	0.0693520465118207	3.1960696621259195	291.3886867286258	8.430721420318147	6.034726289032657	6.034726289032657	5.109060905280622	3.1393716124444757	3.1393716124444757	2.325755946536306	2.325755946536306	1.3836426803853066	1.3836426803853066	0.8225239719514467	0.8225239719514467	-1.5100000000000002	7.595374077976819	2.6172633656097566
[truncated: 5,216 more rows]
[truncated: 1,285 more columns]
